# Supplementary material for: Highly Adaptable Triple-Negative Breast Cancer Cells as a Functional Model for Testing Anticancer Agents
Source: PLoS One. 2014 Oct 3;9(10):e109487. doi: 10.1371/journal.pone.0109487 (PMC4184880; doi:10.1371/journal.pone.0109487)
Supplement: Table S1 — Genes Encoding Significantly Altered RNA Expression in MA1 Cells, Related to Figure 2 . We generated a list of genes with significantly altered RNA levels in MA1 cells relative to the RNA levels in the parental cell line as described in Extended Experimental Procedures. The genes are listed in order from the most reduced RNA to the most increased RNA, with fold changes in RNA level and p-values indicated. The MA1 cells were passaged 11 times in glutamine-free medium followed by 5 times in glutamine-containing medium prior to this analysis. (XLSX) [file pone.0109487.s001.xlsx]

## Sheet: Sheet1
Sequence ID	Sequence Code	Primary Sequence Name	Sequence Description	Accession #	Log(Ratio)	Fold Change	P-value
2336296	A_19_P00322108		lincRNA:chr4:127483782-127876561 reverse strand		-1.49423	-31.2057	7.41964e-19
2333261	A_33_P3280080	FLJ46257	Homo sapiens uncharacterized LOC400932 (FLJ46257), non-coding RNA [NR_033377]	NR_033377	-1.46998	-29.511	3.19074e-18
883060	A_23_P39955	ACTG2	Homo sapiens actin, gamma 2, smooth muscle, enteric (ACTG2), transcript variant 1, mRNA [NM_001615]	NM_001615	-1.3512	-22.449	2.71291e-41
2314176	A_19_P00319528	XLOC_007053	BROAD lincRNAs version v2 (http://www.broadinstitute.org/genome_bio/human_lincrnas/)		-1.28483	-19.2675	1.71063e-14
884929	A_24_P229025	GRIA3	glutamate receptor, ionotrophic, AMPA 3 [Source:HGNC Symbol;Acc:4573] [ENST00000371264]	BC032004	-1.23155	-17.0433	5.06406e-13
880465	A_23_P25155	GPR84	Homo sapiens G protein-coupled receptor 84 (GPR84), mRNA [NM_020370]	NM_020370	-1.22798	-16.9036	9.71113e-13
2329951	A_33_P3292259		Homo sapiens cDNA clone IMAGE:4838943. [BC031238]	BC031238	-1.21264	-16.3171	2.26233e-12
2316307	A_33_P3420611	OR4D2	Homo sapiens olfactory receptor, family 4, subfamily D, member 2 (OR4D2), mRNA [NM_001004707]	NM_001004707	-1.21203	-16.2942	1.26206e-11
1142602	A_23_P204847	LCP1	Homo sapiens lymphocyte cytosolic protein 1 (L-plastin) (LCP1), mRNA [NM_002298]	NM_002298	-1.18858	-15.4374	1.072e-39
2313874	A_19_P00329724		lincRNA:chr4:28438152-28448877 forward strand		-1.16813	-14.7274	9.52834e-12
1147565	A_24_P305784	SPANXB2	Homo sapiens SPANX family, member B2 (SPANXB2), mRNA [NM_145664]	NM_145664	-1.16709	-14.6924	3.19083e-11
885225	A_23_P344444	ASB17	Homo sapiens ankyrin repeat and SOCS box containing 17 (ASB17), transcript variant 1, mRNA [NM_080868]	NM_080868	-1.16258	-14.5404	5.40261e-11
2318618	A_19_P00331848		lincRNA:chr18:14075250-14102850 forward strand		-1.13301	-13.5835	3.11521e-10
881192	A_24_P393740	FYB	Homo sapiens FYN binding protein (FYB), transcript variant 1, mRNA [NM_001465]	NM_001465	-1.09481	-12.4398	2.17341e-17
878865	A_23_P53588	WNT5B	Homo sapiens wingless-type MMTV integration site family, member 5B (WNT5B), transcript variant 2, mRNA [NM_030775]	NM_030775	-1.08897	-12.2736	4.32476e-30
1156485	A_23_P81369	ADAM19	Homo sapiens ADAM metallopeptidase domain 19 (ADAM19), mRNA [NM_033274]	NM_033274	-1.08763	-12.2356	1.34963e-30
2325849	A_33_P3436935	LOC284930	Homo sapiens cDNA FLJ35788 fis, clone TESTI2005683. [AK093107]	AK093107	-1.07274	-11.8232	1.1048e-08
2316942	A_33_P3354106	KPNA7	Homo sapiens karyopherin alpha 7 (importin alpha 8) (KPNA7), mRNA [NM_001145715]	NM_001145715	-1.06116	-11.5122	1.20681e-18
2333336	A_19_P00317149		lincRNA:chr8:134375415-134376909 reverse strand		-1.04483	-11.0875	4.58905e-18
2314435	A_33_P3278103		Homo sapiens cDNA clone IMAGE:5468304, partial cds. [BC058547]	BC058547	-1.04373	-11.0592	2.01164e-08
1164888	A_23_P1331	COL13A1	Homo sapiens collagen, type XIII, alpha 1 (COL13A1), transcript variant 5, mRNA [NM_080801]	NM_080801	-1.01735	-10.4076	0
2332993	A_19_P00316836	XLOC_001537	BROAD lincRNAs version v2 (http://www.broadinstitute.org/genome_bio/human_lincrnas/)		-1.01182	-10.276	1.05872e-13
869582	A_23_P315571	RFTN1	Homo sapiens raftlin, lipid raft linker 1 (RFTN1), mRNA [NM_015150]	NM_015150	-1.00919	-10.2138	3.27586e-19
869234	A_24_P245379	SERPINB2	Homo sapiens serpin peptidase inhibitor, clade B (ovalbumin), member 2 (SERPINB2), transcript variant 2, mRNA [NM_002575]	NM_002575	-1.00606	-10.1405	1.42437e-31
1137505	A_24_P299318	FAM101B	Homo sapiens family with sequence similarity 101, member B (FAM101B), mRNA [NM_182705]	NM_182705	-1.00096	-10.0222	1.60005e-18
2319347	A_33_P3272291	AKR1C4	Homo sapiens aldo-keto reductase family 1, member C4 (chlordecone reductase; 3-alpha hydroxysteroid dehydrogenase, type I; dihydrodiol dehydrogenase 4) (AKR1C4), mRNA [NM_001818]	NM_001818	-1.00011	-10.0026	4.11447e-07
884085	A_23_P101054	KRT34	Homo sapiens keratin 34 (KRT34), mRNA [NM_021013]	NM_021013	-0.99901	-9.97734	0
2320996	A_33_P3226550	SLC4A8	Homo sapiens cDNA FLJ46462 fis, clone THYMU3021755. [AK128321]	AK128321	-0.99511	-9.88808	3.77709e-07
1160350	A_23_P215744	CTTNBP2	Homo sapiens cortactin binding protein 2 (CTTNBP2), mRNA [NM_033427]	NM_033427	-0.97547	-9.45081	4.92068e-11
2316222	A_19_P00326488		lincRNA:chr8:37258592-37350868 reverse strand		-0.97369	-9.41211	4.33021e-16
1160842	A_23_P163697	SYT17	Homo sapiens synaptotagmin XVII (SYT17), mRNA [NM_016524]	NM_016524	-0.97016	-9.3359	7.43147e-07
1163775	A_23_P305245	C3orf80	Homo sapiens chromosome 3 open reading frame 80 (C3orf80), mRNA [NM_001168214]	NM_001168214	-0.96028	-9.12601	1.058e-12
2325517	A_33_P3296230		HUMPTHL parathyroid-like protein precursor {Homo sapiens} (exp=-1; wgp=0; cg=0), partial (11%) [THC2730443]		-0.95526	-9.02104	1.41941e-06
2321206	A_19_P00318957		lincRNA:chr4:16974897-17075526 reverse strand		-0.94505	-8.81146	5.16939e-06
886574	A_24_P208567	IL18R1	Homo sapiens interleukin 18 receptor 1 (IL18R1), mRNA [NM_003855]	NM_003855	-0.93838	-8.67728	5.88377e-17
2333549	A_33_P3326777	CAGE1	Homo sapiens cancer antigen 1 (CAGE1), transcript variant 1, mRNA [NM_001170692]	NM_001170692	-0.93638	-8.63729	2.89401e-18
2326707	A_19_P00322176		lincRNA:chr15:25334787-25344372 reverse strand		-0.92264	-8.36829	1e-05
2333038	A_19_P00315538		hg18:lincRNA:chr8:29728438-29805562 forward strand		-0.91132	-8.15296	6.21595e-15
1165278	A_23_P86751	ADARB2	Homo sapiens adenosine deaminase, RNA-specific, B2 (ADARB2), mRNA [NM_018702]	NM_018702	-0.9091	-8.11154	2e-05
869683	A_23_P79518	IL1B	Homo sapiens interleukin 1, beta (IL1B), mRNA [NM_000576]	NM_000576	-0.90794	-8.08987	0
1168232	A_23_P42718	NFE2L3	Homo sapiens nuclear factor (erythroid-derived 2)-like 3 (NFE2L3), mRNA [NM_004289]	NM_004289	-0.90724	-8.07682	3.61029e-18
1148589	A_32_P107644	MIR137HG	Homo sapiens cDNA FLJ35409 fis, clone SKNSH2009435. [AK092728]	AK092728	-0.90689	-8.07037	3e-05
879668	A_23_P114299	CXCR3	Homo sapiens chemokine (C-X-C motif) receptor 3 (CXCR3), transcript variant 1, mRNA [NM_001504]	NM_001504	-0.90389	-8.01473	0
1145794	A_23_P329962	SUN3	Homo sapiens Sad1 and UNC84 domain containing 3 (SUN3), transcript variant 1, mRNA [NM_001030019]	NM_001030019	-0.90253	-7.98978	2e-05
2325882	A_33_P3300022		Unknown		-0.89774	-7.90201	2e-05
2331768	A_19_P00332534		lincRNA:chr5:86405094-86425344 reverse strand		-0.89737	-7.89532	3e-05
1140270	A_23_P13294	OR1S2	Homo sapiens olfactory receptor, family 1, subfamily S, member 2 (OR1S2), mRNA [NM_001004459]	NM_001004459	-0.89704	-7.88941	2e-05
2330678	A_19_P00326514		lincRNA:chr2:20783219-20795366 reverse strand		-0.88597	-7.6907	2.19785e-17
1166379	A_23_P393727	NRP2	Homo sapiens neuropilin 2 (NRP2), transcript variant 1, mRNA [NM_201266]	NM_201266	-0.88415	-7.65856	1.31653e-14
1138677	A_32_P70158	LILRB3	Homo sapiens leukocyte immunoglobulin-like receptor, subfamily B (with TM and ITIM domains), member 3 (LILRB3), transcript variant 2, mRNA [NM_006864]	NM_006864	-0.88372	-7.651	9.47452e-09
1151741	A_23_P13934	MGC14436	Homo sapiens uncharacterized LOC84983 (MGC14436), transcript variant 1, non-coding RNA [NR_026661]	NR_026661	-0.88195	-7.6199	5e-05
2329336	A_33_P3233608	SPANXB2	Homo sapiens SPANX family, member B2 (SPANXB2), mRNA [NM_145664]	NM_145664	-0.87667	-7.52782	1.32805e-16
2320032	A_19_P00324216		lincRNA:chr16:14398724-14425271 reverse strand		-0.86853	-7.38798	8e-05
2328244	A_19_P00808996		lincRNA:chr1:98415863-98441107 reverse strand		-0.86082	-7.25808	9.59135e-11
880910	A_24_P84401		Unknown		-0.85947	-7.23551	8e-05
2317684	A_33_P3369158	KIF3C	Homo sapiens kinesin family member 3C (KIF3C), mRNA [NM_002254]	NM_002254	-0.85642	-7.1849	9.78038e-12
881594	A_32_P189781	C14orf34	Homo sapiens chromosome 14 open reading frame 34 (C14orf34), transcript variant 1, non-coding RNA [NR_026796]	NR_026796	-0.85637	-7.18409	0.00012
881656	A_32_P219660	SPANXA1	Homo sapiens sperm protein associated with the nucleus, X-linked, family member A1 (SPANXA1), mRNA [NM_013453]	NM_013453	-0.85133	-7.10121	1.57017e-15
2330715	A_33_P3377750	KLC3	Homo sapiens kinesin light chain 3 (KLC3), mRNA [NM_177417]	NM_177417	-0.8491	-7.06472	1.95128e-16
2326783	A_33_P3262470	SERP2	stress-associated endoplasmic reticulum protein family member 2 [Source:HGNC Symbol;Acc:20607] [ENST00000493476]	AB464252	-0.84899	-7.06296	9e-05
2334103	A_19_P00802786		lincRNA:chr11:65265824-65275174 reverse strand		-0.84731	-7.03569	0.00012
2312557	A_19_P00329018		lincRNA:chr12:96998894-97004069 forward strand		-0.84517	-7.00113	0.00048
1157818	A_23_P77401	CPPED1	Homo sapiens calcineurin-like phosphoesterase domain containing 1 (CPPED1), transcript variant 1, mRNA [NM_018340]	NM_018340	-0.84425	-6.98639	9.69378e-17
1145606	A_23_P56505	ITGA4	Homo sapiens integrin, alpha 4 (antigen CD49D, alpha 4 subunit of VLA-4 receptor) (ITGA4), mRNA [NM_000885]	NM_000885	-0.84377	-6.97864	0.00019
881700	A_24_P209171	SH3BGRL2	Homo sapiens SH3 domain binding glutamic acid-rich protein like 2 (SH3BGRL2), mRNA [NM_031469]	NM_031469	-0.84316	-6.96889	0.00024
885516	A_24_P11315	OLFML3	Homo sapiens olfactomedin-like 3 (OLFML3), mRNA [NM_020190]	NM_020190	-0.84208	-6.95158	6.8201e-17
2319132	A_19_P00316395		lincRNA:chr6:14706597-14706979 reverse strand		-0.83923	-6.9061	0.00019
885932	A_23_P43197	CALB1	Homo sapiens calbindin 1, 28kDa (CALB1), mRNA [NM_004929]	NM_004929	-0.83793	-6.88536	6.64477e-25
2323319	A_19_P00812415		lincRNA:chrX:70247475-70252650 forward strand		-0.83256	-6.80083	0.00026
1159353	A_23_P394986	CREG2	Homo sapiens cellular repressor of E1A-stimulated genes 2 (CREG2), mRNA [NM_153836]	NM_153836	-0.83138	-6.78238	8.92681e-13
2320316	A_33_P3306898	C11orf41	Homo sapiens chromosome 11 open reading frame 41 (C11orf41), mRNA [NM_012194]	NM_012194	-0.83089	-6.77468	0.00033
2316731	A_33_P3415808		Unknown		-0.83029	-6.7654	5.33568e-07
2314028	A_33_P3251940	LOC100131608	PREDICTED: Homo sapiens hypothetical protein LOC100131608 (LOC100131608), mRNA [XM_001715126]	XM_001715126	-0.83002	-6.76115	7.9523e-06
2318835	A_33_P3397835	RFPL4B	Homo sapiens ret finger protein-like 4B (RFPL4B), mRNA [NM_001013734]	NM_001013734	-0.82949	-6.75296	0.0002
2318438	A_33_P3210975		Unknown		-0.82918	-6.74808	0.00033
1142724	A_23_P217528	KLF8	Homo sapiens Kruppel-like factor 8 (KLF8), transcript variant 1, mRNA [NM_007250]	NM_007250	-0.82672	-6.70991	5.40053e-07
1159709	A_24_P333532	C8orf75	Homo sapiens chromosome 8 open reading frame 75 (C8orf75), non-coding RNA [NR_026765]	NR_026765	-0.8236	-6.66191	0.00025
2329990	A_33_P3395688	MYZAP	Homo sapiens myocardial zonula adherens protein (MYZAP), transcript variant 1, mRNA [NM_001018100]	NM_001018100	-0.82224	-6.6411	2e-05
1143867	A_23_P383325	CCDC110	Homo sapiens coiled-coil domain containing 110 (CCDC110), transcript variant 1, mRNA [NM_152775]	NM_152775	-0.82182	-6.63473	2.144e-06
2317263	A_33_P3380793	C22orf34	Homo sapiens chromosome 22 open reading frame 34 (C22orf34), non-coding RNA [NR_026997]	NR_026997	-0.81997	-6.60653	5.33174e-10
869321	A_23_P215484	CCL26	Homo sapiens chemokine (C-C motif) ligand 26 (CCL26), mRNA [NM_006072]	NM_006072	-0.81761	-6.57066	1.67325e-27
1146932	A_23_P346390	CXorf36	Homo sapiens chromosome X open reading frame 36 (CXorf36), transcript variant 1, mRNA [NM_176819]	NM_176819	-0.81281	-6.49844	0.00033
2327819	A_33_P3271684	TMEM236	Homo sapiens transmembrane protein 236 (TMEM236), mRNA [NM_001098844]	NM_001098844	-0.81028	-6.46063	0.00053
1149913	A_24_P925737	C1orf226	Homo sapiens chromosome 1 open reading frame 226 (C1orf226), transcript variant 1, mRNA [NM_001135240]	NM_001135240	-0.809	-6.44164	0.00061
2320457	A_33_P3261640	LOC100134365	PREDICTED: Homo sapiens hypothetical LOC100134365 (LOC100134365), miscRNA [XR_112366]	XR_112366	-0.80692	-6.41097	0.00065
880642	A_23_P163087	NID2	Homo sapiens nidogen 2 (osteonidogen) (NID2), mRNA [NM_007361]	NM_007361	-0.8069	-6.41066	7.48093e-17
2326619	A_33_P3414107	LOC729040	PREDICTED: Homo sapiens hypothetical LOC729040 (LOC729040), miscRNA [XR_108595]	XR_108595	-0.80394	-6.367	7e-05
883310	A_23_P57910	RTP3	Homo sapiens receptor (chemosensory) transporter protein 3 (RTP3), mRNA [NM_031440]	NM_031440	-0.79851	-6.28791	4.07028e-12
1159547	A_24_P390909	PRX	Homo sapiens periaxin (PRX), transcript variant 2, mRNA [NM_181882]	NM_181882	-0.7984	-6.28644	6.35098e-06
2331430	A_33_P3214869	KPNA7	Homo sapiens karyopherin alpha 7 (importin alpha 8) (KPNA7), mRNA [NM_001145715]	NM_001145715	-0.79805	-6.28129	4.04784e-16
1164005	A_24_P53778	ITLN2	Homo sapiens intelectin 2 (ITLN2), mRNA [NM_080878]	NM_080878	-0.79709	-6.26745	1.54991e-07
2322603	A_19_P00803750		lincRNA:chr1:98449226-98449846 reverse strand		-0.79491	-6.23611	4.10336e-10
1144518	A_23_P138194	NCF2	Homo sapiens neutrophil cytosolic factor 2 (NCF2), transcript variant 1, mRNA [NM_000433]	NM_000433	-0.79133	-6.18491	2.67317e-30
888465	A_23_P206626	SCNN1G	Homo sapiens sodium channel, nonvoltage-gated 1, gamma (SCNN1G), mRNA [NM_001039]	NM_001039	-0.79126	-6.18392	4.42442e-09
2314058	A_33_P3369153	KIF3C	Homo sapiens kinesin family member 3C (KIF3C), mRNA [NM_002254]	NM_002254	-0.79051	-6.17321	1.02571e-15
2329658	A_33_P3258627		Uncharacterized protein [Source:UniProtKB/TrEMBL;Acc:B8ZZ63] [ENST00000409162]		-0.78876	-6.14836	1.5623e-16
2335437	A_33_P3299165	LOC440131	Homo sapiens uncharacterized LOC440131 (LOC440131), non-coding RNA [NR_033889]	NR_033889	-0.78789	-6.136	0.00034
1136754	A_24_P50801	NRP2	Homo sapiens neuropilin 2 (NRP2), transcript variant 6, mRNA [NM_201264]	NM_201264	-0.78587	-6.10758	3.02002e-28
2320433	A_19_P00803864		lincRNA:chr5:14611325-14616925 forward strand		-0.78478	-6.09232	0.00124
2324737	A_19_P00809750		lincRNA:chr3:185675306-185681306 reverse strand		-0.78358	-6.07552	6.24093e-06
2325374	A_19_P00807367		lincRNA:chrX:47884831-47909306 reverse strand		-0.78073	-6.03578	0.00151
869378	A_23_P1691	MMP1	Homo sapiens matrix metallopeptidase 1 (interstitial collagenase) (MMP1), transcript variant 1, mRNA [NM_002421]	NM_002421	-0.77891	-6.01048	0
1142038	A_23_P344568	FAM124A	Homo sapiens family with sequence similarity 124A (FAM124A), transcript variant 1, mRNA [NM_145019]	NM_145019	-0.77799	-5.99781	1.05624e-07
881232	A_24_P98047	SLC16A10	Homo sapiens solute carrier family 16, member 10 (aromatic amino acid transporter) (SLC16A10), mRNA [NM_018593]	NM_018593	-0.77683	-5.98175	0.00131
888549	A_24_P87036	ANO1	Homo sapiens anoctamin 1, calcium activated chloride channel (ANO1), transcript variant 1, mRNA [NM_018043]	NM_018043	-0.77473	-5.95286	1.18386e-13
2328828	A_19_P00325771		lincRNA:chr4:5529699-5536524 reverse strand		-0.77445	-5.94906	0.00141
2328479	A_19_P00316842		lincRNA:chr4:8191907-8194788 forward strand		-0.77196	-5.91504	0.00172
2312551	A_19_P00318769		lincRNA:chr2:102034060-102091165 reverse strand		-0.76997	-5.88802	5.52894e-13
1141718	A_24_P320665	FAM126A	Homo sapiens family with sequence similarity 126, member A (FAM126A), mRNA [NM_032581]	NM_032581	-0.76913	-5.87664	0.00207
1156259	A_23_P376557	MMP25	Homo sapiens matrix metallopeptidase 25 (MMP25), mRNA [NM_022468]	NM_022468	-0.76869	-5.87076	6.30796e-31
888677	A_32_P352743	FAM19A3	Homo sapiens family with sequence similarity 19 (chemokine (C-C motif)-like), member A3 (FAM19A3), transcript variant 2, mRNA [NM_001004440]	NM_001004440	-0.76672	-5.84413	0.00015
1154243	A_23_P55749	COL5A3	Homo sapiens collagen, type V, alpha 3 (COL5A3), mRNA [NM_015719]	NM_015719	-0.76317	-5.79649	3.57431e-26
1156510	A_24_P787897	XYLT1	Homo sapiens xylosyltransferase I (XYLT1), mRNA [NM_022166]	NM_022166	-0.75837	-5.73282	2e-05
2323334	A_19_P00321941	XLOC_008703	BROAD lincRNAs version v2 (http://www.broadinstitute.org/genome_bio/human_lincrnas/)		-0.75781	-5.72548	7.48391e-16
881350	A_24_P662366		Unknown		-0.75586	-5.69977	4.23747e-06
886688	A_23_P371039	NTSR1	Homo sapiens neurotensin receptor 1 (high affinity) (NTSR1), mRNA [NM_002531]	NM_002531	-0.75549	-5.69492	5.77681e-30
869808	A_23_P72096	IL1A	Homo sapiens interleukin 1, alpha (IL1A), mRNA [NM_000575]	NM_000575	-0.7552	-5.6912	0
2336121	A_19_P00323165		lincRNA:chrX:138956132-138968259 forward strand		-0.75478	-5.6856	0.00172
2326933	A_19_P00810478		lincRNA:chr10:5156300-5171275 reverse strand		-0.75363	-5.67061	0.00307
2316854	A_19_P00809899		lincRNA:chr2:23669095-23684720 forward strand		-0.75337	-5.66722	0.00276
1159671	A_23_P121596	PPBP	Homo sapiens pro-platelet basic protein (chemokine (C-X-C motif) ligand 7) (PPBP), mRNA [NM_002704]	NM_002704	-0.75244	-5.65511	0
2325133	A_33_P3365117	AKR1C1	aldo-keto reductase family 1, member C1 (dihydrodiol dehydrogenase 1; 20-alpha (3-alpha)-hydroxysteroid dehydrogenase) [Source:HGNC Symbol;Acc:384] [ENST00000380859]		-0.7524	-5.65457	8.62681e-13
2319206	A_33_P3343316	SH3BGRL2	Homo sapiens SH3 domain binding glutamic acid-rich protein like 2 (SH3BGRL2), mRNA [NM_031469]	NM_031469	-0.75125	-5.63959	0.00254
883824	A_23_P17053	IL36G	Homo sapiens interleukin 36, gamma (IL36G), mRNA [NM_019618]	NM_019618	-0.75057	-5.63075	4.51109e-15
2329320	A_33_P3304893		Unknown		-0.75056	-5.63066	9.36749e-07
2325720	A_33_P3344861	LOC389602	PREDICTED: Homo sapiens hypothetical LOC389602 (LOC389602), miscRNA [XR_108709]	XR_108709	-0.74978	-5.62061	0.00321
884064	A_23_P60627	ALOX15B	Homo sapiens arachidonate 15-lipoxygenase, type B (ALOX15B), transcript variant d, mRNA [NM_001141]	NM_001141	-0.74907	-5.61134	3.39928e-28
2331080	A_33_P3373690		Unknown		-0.74828	-5.60122	6.76116e-07
1157989	A_23_P401709	C20orf196	Homo sapiens chromosome 20 open reading frame 196 (C20orf196), mRNA [NM_152504]	NM_152504	-0.74695	-5.58412	0.00312
2334699	A_19_P00316623		lincRNA:chr2:75158491-75160151 reverse strand		-0.74685	-5.58274	0.00273
2326559	A_19_P00324389		lincRNA:chr18:65925195-65936620 reverse strand		-0.74611	-5.5733	0.00315
2312924	A_19_P00319959		lincRNA:chr6:107181854-107187961 reverse strand		-0.74483	-5.5569	0.00253
2328101	A_33_P3289536	SNX10	Homo sapiens sorting nexin 10 (SNX10), transcript variant 1, mRNA [NM_001199835]	NM_001199835	-0.74275	-5.53027	3.89138e-08
2316042	A_33_P3339070	LOC100216001	Homo sapiens uncharacterized LOC100216001 (LOC100216001), non-coding RNA [NR_024475]	NR_024475	-0.74247	-5.52675	2.27411e-15
2316333	A_19_P00331350		lincRNA:chr8:130695693-130741043 reverse strand		-0.73934	-5.48701	0.00136
1138850	A_23_P357101	APOBEC3F	Homo sapiens apolipoprotein B mRNA editing enzyme, catalytic polypeptide-like 3F (APOBEC3F), transcript variant 1, mRNA [NM_145298]	NM_145298	-0.73802	-5.47036	2.75713e-29
1136670	A_23_P348183	C6orf223	Homo sapiens chromosome 6 open reading frame 223 (C6orf223), transcript variant 1, mRNA [NM_153246]	NM_153246	-0.73545	-5.43818	0.00334
2325419	A_33_P3406030	LRRC8C	Homo sapiens leucine rich repeat containing 8 family, member C (LRRC8C), mRNA [NM_032270]	NM_032270	-0.73013	-5.37193	1.52357e-11
888511	A_23_P47682	NRIP3	Homo sapiens nuclear receptor interacting protein 3 (NRIP3), mRNA [NM_020645]	NM_020645	-0.7287	-5.35426	5.24011e-08
2312798	A_33_P3334000		Unknown		-0.7261	-5.32228	0.00647
2315778	A_33_P3328569		Unknown		-0.7249	-5.30763	0.00281
2327502	A_19_P00322391		hg18:lincRNA:chr8:29729349-29831601 forward strand		-0.72438	-5.30125	0.00516
2320381	A_33_P3383075		Unknown		-0.72152	-5.26652	0.00051
886933	A_32_P110390	TMEM171	Homo sapiens transmembrane protein 171 (TMEM171), transcript variant 1, mRNA [NM_173490]	NM_173490	-0.72099	-5.26004	3.58429e-15
2325443	A_33_P3263994		Unknown		-0.72064	-5.25576	0.00587
2331464	A_19_P00802168		lincRNA:chr5:175597719-175608451 reverse strand		-0.71973	-5.24481	0.00474
2316432	A_19_P00801113		lincRNA:chr1:98449900-98450520 reverse strand		-0.71752	-5.21824	9.37512e-10
2314860	A_19_P00812343		lincRNA:chr7:99236464-99242614 forward strand		-0.71653	-5.20633	0.00014
1163204	A_32_P319858	NKPD1	Homo sapiens NTPase, KAP family P-loop domain containing 1 (NKPD1), mRNA [NM_198478]	NM_198478	-0.71602	-5.20017	1.689e-06
2324190	A_33_P3266429	SAMD13	Homo sapiens sterile alpha motif domain containing 13 (SAMD13), transcript variant 1, mRNA [NM_001010971]	NM_001010971	-0.71402	-5.1763	0.00016
1160253	A_23_P139418	GALNTL4	Homo sapiens UDP-N-acetyl-alpha-D-galactosamine:polypeptide N-acetylgalactosaminyltransferase-like 4 (GALNTL4), mRNA [NM_198516]	NM_198516	-0.71401	-5.17614	2.38334e-15
1143680	A_23_P374082	ADAM19	Homo sapiens ADAM metallopeptidase domain 19 (ADAM19), mRNA [NM_033274]	NM_033274	-0.71302	-5.16446	4.51456e-29
2335412	A_33_P3293446	KIAA1462	Homo sapiens KIAA1462 (KIAA1462), mRNA [NM_020848]	NM_020848	-0.71263	-5.15972	1.62771e-06
2319546	A_19_P00323548		lincRNA:chr21:37802955-37823180 reverse strand		-0.71222	-5.15494	0.00683
2333264	A_33_P3387991	CEBPE	Homo sapiens CCAAT/enhancer binding protein (C/EBP), epsilon (CEBPE), mRNA [NM_001805]	NM_001805	-0.70883	-5.11485	1.6833e-16
2333469	A_33_P3295749	GLIPR1L2	GLI pathogenesis-related 1 like 2 [Source:HGNC Symbol;Acc:28592] [ENST00000378689]	BX640916	-0.70776	-5.10225	3.33041e-10
886020	A_23_P333228	2012-03-04	Homo sapiens membrane-associated ring finger (C3HC4) 4 (MARCH4), mRNA [NM_020814]	NM_020814	-0.70597	-5.0812	0.00836
2332017	A_19_P00317741		lincRNA:chr6:98333376-98809289 forward strand		-0.70566	-5.0776	0.00714
2323060	A_33_P3419026	DLG2	Homo sapiens discs, large homolog 2 (Drosophila) (DLG2), transcript variant 3, mRNA [NM_001142700]	NM_001142700	-0.70467	-5.06611	0.00018
2320068	A_19_P00316585		lincRNA:chr4:11441468-11442112 forward strand		-0.70456	-5.06474	0.00871
1160682	A_23_P125204	OR10G8	Homo sapiens olfactory receptor, family 10, subfamily G, member 8 (OR10G8), mRNA [NM_001004464]	NM_001004464	-0.70282	-5.04458	0.00913
2325257	A_33_P3382031	TMEM236	Homo sapiens transmembrane protein 236 (TMEM236), mRNA [NM_001098844]	NM_001098844	-0.7025	-5.04077	0.00903
2318039	A_33_P3315263	KRT79	Homo sapiens keratin 79 (KRT79), mRNA [NM_175834]	NM_175834	-0.70199	-5.03487	0.00646
2326978	A_19_P00321360	XLOC_005747	BROAD lincRNAs version v2 (http://www.broadinstitute.org/genome_bio/human_lincrnas/)		-0.70093	-5.0226	3.35166e-11
883283	A_24_P15586	THAP5	Homo sapiens THAP domain containing 5 (THAP5), transcript variant 2, mRNA [NM_182529]	NM_182529	-0.69982	-5.00982	0.00651
2313778	A_19_P00316901		lincRNA:chr2:102037844-102051568 reverse strand		-0.69944	-5.00545	0.00734
2315944	A_33_P3225630	LOC400706	PREDICTED: Homo sapiens hypothetical LOC400706 (LOC400706), miscRNA [XR_111876]	XR_111876	-0.69808	-4.98977	0.00912
889026	A_32_P119033	PLCXD3	Homo sapiens phosphatidylinositol-specific phospholipase C, X domain containing 3 (PLCXD3), mRNA [NM_001005473]	NM_001005473	-0.69729	-4.98068	9.05228e-15
2328715	A_33_P3369731		Unknown		-0.69552	-4.96041	6.073e-07
2333181	A_33_P3268507	CEACAM1	Homo sapiens carcinoembryonic antigen-related cell adhesion molecule 1 (biliary glycoprotein) (CEACAM1), transcript variant 5, mRNA [NM_001184816]	NM_001184816	-0.69493	-4.95368	0.0045
2316332	A_33_P3396419		Unknown		-0.69476	-4.95173	2e-05
2316575	A_33_P3252475	C14orf64	Homo sapiens chromosome 14 open reading frame 64 (C14orf64), non-coding RNA [NR_015430]	NR_015430	-0.69452	-4.94905	0.00991
1137830	A_23_P2414	C12orf39	chromosome 12 open reading frame 39 [Source:HGNC Symbol;Acc:28139] [ENST00000256969]	AK311217	-0.69373	-4.94	0.0066
1142203	A_23_P29153	RTDR1	Homo sapiens rhabdoid tumor deletion region gene 1 (RTDR1), mRNA [NM_014433]	NM_014433	-0.69284	-4.92996	0.00923
1140517	A_23_P210503	SPINLW1-WFDC6	Homo sapiens SPINLW1-WFDC6 readthrough (SPINLW1-WFDC6), mRNA [NM_001198986]	NM_001198986	-0.69264	-4.92761	0.00798
2335763	A_33_P3636315	LOC286087	Homo sapiens cDNA FLJ34356 fis, clone FEBRA2012195. [AK091675]	AK091675	-0.69138	-4.91341	2.15477e-06
886851	A_23_P420692	PPFIA4	Homo sapiens protein tyrosine phosphatase, receptor type, f polypeptide (PTPRF), interacting protein (liprin), alpha 4 (PPFIA4), mRNA [NM_015053]	NM_015053	-0.68782	-4.87322	4.32402e-14
1141099	A_24_P242581	SLC5A9	Homo sapiens solute carrier family 5 (sodium/glucose cotransporter), member 9 (SLC5A9), transcript variant 2, mRNA [NM_001011547]	NM_001011547	-0.68439	-4.83491	0.00674
1159191	A_24_P192301	SEMA3A	Homo sapiens sema domain, immunoglobulin domain (Ig), short basic domain, secreted, (semaphorin) 3A (SEMA3A), mRNA [NM_006080]	NM_006080	-0.68183	-4.80647	8.34421e-17
2317659	A_33_P3281741	RFX8	Homo sapiens regulatory factor X, 8 (RFX8), mRNA [NM_001145664]	NM_001145664	-0.6813	-4.8006	2.01369e-14
2324028	A_19_P00801540		lincRNA:chr10:42999794-43048219 forward strand		-0.68078	-4.7949	1e-05
2320765	A_33_P3356492		Uncharacterized protein DKFZp434B061 [Source:UniProtKB/Swiss-Prot;Acc:Q9UF83] [ENST00000391545]	XR_109744	-0.68048	-4.79155	0.00533
2314846	A_19_P00320543		lincRNA:chr18:14082796-14085009 reverse strand		-0.6773	-4.75659	0.00015
1146568	A_23_P253896	NPNT	Homo sapiens nephronectin (NPNT), transcript variant 2, mRNA [NM_001033047]	NM_001033047	-0.67726	-4.7562	1.24887e-14
2333570	A_19_P00806891		lincRNA:chr8:37181017-37243692 forward strand		-0.67601	-4.74256	2e-05
1157994	A_24_P11900	MYH15	Homo sapiens myosin, heavy chain 15 (MYH15), mRNA [NM_014981]	NM_014981	-0.67533	-4.73513	7.43023e-11
2325793	A_33_P3280385	COL6A3	Homo sapiens collagen, type VI, alpha 3 (COL6A3), transcript variant 3, mRNA [NM_057165]	NM_057165	-0.67529	-4.73472	0.00131
2321147	A_19_P00806760		lincRNA:chr9:125875154-125883888 forward strand		-0.67525	-4.73425	0.00901
2330628	A_33_P3419012	DLG2	discs, large homolog 2 (Drosophila) [Source:HGNC Symbol;Acc:2901] [ENST00000398304]		-0.67428	-4.7237	0.00656
2329065	A_19_P00319843		lincRNA:chr7:92484222-92546490 forward strand		-0.67404	-4.72102	2.12415e-13
885430	A_24_P215882	ARHGDIG	Homo sapiens Rho GDP dissociation inhibitor (GDI) gamma (ARHGDIG), mRNA [NM_001176]	NM_001176	-0.67339	-4.71405	0.00135
2326925	A_19_P00317616	XLOC_001849	BROAD lincRNAs version v2 (http://www.broadinstitute.org/genome_bio/human_lincrnas/)		-0.66975	-4.67471	0.00727
1159379	A_24_P522864	MGC12916	Homo sapiens uncharacterized protein MGC12916 (MGC12916), non-coding RNA [NR_026880]	NR_026880	-0.66805	-4.65635	3.3304e-07
2319190	A_19_P00323600		lincRNA:chr3:63087310-63110960 reverse strand		-0.66801	-4.65593	0.0004
2328990	A_33_P3351999		XM_363028 predicted protein {Magnaporthe grisea 70-15} (exp=0; wgp=1; cg=0), partial (4%) [THC2642375]		-0.66763	-4.65185	3.11783e-14
2328898	A_33_P3264662	CYP27C1	Homo sapiens cytochrome P450, family 27, subfamily C, polypeptide 1 (CYP27C1), mRNA [NM_001001665]	NM_001001665	-0.66575	-4.63178	4.07061e-14
2331945	A_33_P3414561		Unknown		-0.6654	-4.62811	0.00017
1154949	A_23_P368886	CHSY3	Homo sapiens chondroitin sulfate synthase 3 (CHSY3), mRNA [NM_175856]	NM_175856	-0.66516	-4.62552	9.94838e-11
2332087	A_33_P3389773		EFCB_PAPAN (P61552) ERV-BabFcenv provirus ancestral Env polyprotein precursor (Envelope polyprotein) (BabFcenv) [Includes: Surface protein (SU); Transmembrane protein (TM)], partial (28%) [THC2739063]		-0.66337	-4.60647	2e-05
886374	A_23_P7866	GPR115	Homo sapiens G protein-coupled receptor 115 (GPR115), mRNA [NM_153838]	NM_153838	-0.66158	-4.58754	0.00041
2328519	A_33_P3385686		BC060845 l(3)mbt-like 3, isoform b {Homo sapiens} (exp=-1; wgp=0; cg=0), partial (8%) [THC2691182]		-0.65992	-4.57005	8e-05
2329068	A_19_P00330032		lincRNA:chr5:3612325-3623500 forward strand		-0.6599	-4.56987	0.00748
2319969	A_33_P3306078	MYH16	Homo sapiens myosin, heavy chain 16 pseudogene (MYH16), non-coding RNA [NR_002147]	NR_002147	-0.65984	-4.56918	8.75103e-06
2330710	A_33_P3349676		Unknown		-0.65955	-4.56616	0.0058
2314420	A_19_P00323928		lincRNA:chr21:37802955-37823180 forward strand		-0.65648	-4.53403	0.00049
1140404	A_32_P226646	LOC100129781	PREDICTED: Homo sapiens hypothetical LOC100129781, transcript variant 2 (LOC100129781), miscRNA [XR_109259]	XR_109259	-0.65384	-4.50655	1.14073e-11
1165929	A_23_P120931	APOBEC3C	Homo sapiens apolipoprotein B mRNA editing enzyme, catalytic polypeptide-like 3C (APOBEC3C), mRNA [NM_014508]	NM_014508	-0.65172	-4.48455	0
1142419	A_23_P113793	ZBED2	Homo sapiens zinc finger, BED-type containing 2 (ZBED2), mRNA [NM_024508]	NM_024508	-0.6509	-4.47605	0
2327647	A_19_P00322644		lincRNA:chr4:11772073-11791490 reverse strand		-0.65045	-4.47144	8e-05
2334677	A_33_P3367356		Homo sapiens chromosome 15 open reading frame 45, mRNA (cDNA clone MGC:168991 IMAGE:9021368), complete cds. [BC137370]	BC137370	-0.65026	-4.46946	0.00011
1166429	A_24_P189997	PCSK6	Homo sapiens proprotein convertase subtilisin/kexin type 6 (PCSK6), transcript variant 3, mRNA [NM_138322]	NM_138322	-0.64909	-4.45752	2.29316e-25
1150430	A_23_P423482	FAM81A	Homo sapiens family with sequence similarity 81, member A (FAM81A), mRNA [NM_152450]	NM_152450	-0.6474	-4.44015	1.37209e-07
2335872	A_33_P3215640	PI16	Homo sapiens peptidase inhibitor 16 (PI16), transcript variant 1, mRNA [NM_153370]	NM_153370	-0.64736	-4.43978	6.81251e-07
880879	A_23_P69738	RASL11B	Homo sapiens RAS-like, family 11, member B (RASL11B), mRNA [NM_023940]	NM_023940	-0.64724	-4.43854	1e-05
2333374	A_33_P3242623	SLC7A11	Homo sapiens solute carrier family 7 (anionic amino acid transporter light chain, xc- system), member 11 (SLC7A11), mRNA [NM_014331]	NM_014331	-0.64575	-4.42336	1.53447e-26
2320111	A_33_P3409139	LOC143188	Homo sapiens uncharacterized LOC143188 (LOC143188), non-coding RNA [NR_015409]	NR_015409	-0.64542	-4.41999	1.07825e-06
2312753	A_33_P3264657	CYP27C1	Homo sapiens cytochrome P450, family 27, subfamily C, polypeptide 1 (CYP27C1), mRNA [NM_001001665]	NM_001001665	-0.64379	-4.40346	7.10856e-14
1164991	A_23_P310274	PRSS2	Homo sapiens protease, serine, 2 (trypsin 2) (PRSS2), mRNA [NM_002770]	NM_002770	-0.64245	-4.38984	5.84188e-14
2330964	A_33_P3314031	TMEM154	Homo sapiens transmembrane protein 154 (TMEM154), mRNA [NM_152680]	NM_152680	-0.64168	-4.38206	6.40664e-10
886806	A_24_P135748	GRTP1	Homo sapiens growth hormone regulated TBC protein 1 (GRTP1), mRNA [NM_024719]	NM_024719	-0.64151	-4.3804	5.35054e-13
879666	A_23_P58132	RHOH	Homo sapiens ras homolog gene family, member H (RHOH), mRNA [NM_004310]	NM_004310	-0.64106	-4.37582	9.0881e-14
2326081	A_19_P00316530		lincRNA:chr2:178175454-178179646 reverse strand		-0.64035	-4.36867	4e-05
885730	A_23_P502336	EMR2	Homo sapiens egf-like module containing, mucin-like, hormone receptor-like 2 (EMR2), transcript variant 1, mRNA [NM_013447]	NM_013447	-0.6402	-4.36716	5.08847e-26
880503	A_23_P68031	STAT4	Homo sapiens signal transducer and activator of transcription 4 (STAT4), transcript variant 1, mRNA [NM_003151]	NM_003151	-0.64007	-4.36587	3.67816e-08
2317895	A_19_P00319028		lincRNA:chr2:102038185-102091164 reverse strand		-0.64004	-4.36557	3.85706e-11
1166591	A_24_P195286		high mobility group box 3 pseudogene 30 [Source:HGNC Symbol;Acc:39333] [ENST00000395427]		-0.63779	-4.34301	1.09363e-07
1165812	A_23_P106069		T cell receptor alpha variable 6 [Source:HGNC Symbol;Acc:12144] [ENST00000390428]	X58747	-0.6359	-4.32418	0.00647
2333111	A_33_P3395636		Unknown		-0.633	-4.29532	0.00498
878857	A_23_P51936	TNFRSF9	Homo sapiens tumor necrosis factor receptor superfamily, member 9 (TNFRSF9), mRNA [NM_001561]	NM_001561	-0.63145	-4.28006	0.00193
2326138	A_33_P3361067	ABCG2	Homo sapiens ATP-binding cassette, sub-family G (WHITE), member 2 (ABCG2), mRNA [NM_004827]	NM_004827	-0.63099	-4.27556	1.31902e-17
1162860	A_32_P347617	APOBEC3H	Homo sapiens apolipoprotein B mRNA editing enzyme, catalytic polypeptide-like 3H (APOBEC3H), transcript variant 2, mRNA [NM_181773]	NM_181773	-0.62988	-4.26465	0.00018
1138752	A_32_P793319		PREDICTED: Homo sapiens hypothetical LOC100131744 (LOC100131744), miscRNA [XR_109457]	XR_109457	-0.62985	-4.26428	2e-05
2312906	A_33_P3331646		Homo sapiens cDNA clone IMAGE:5172092. [BC029877]	BC029877	-0.62796	-4.24577	0.00263
880112	A_24_P23625	HS3ST3B1	heparan sulfate (glucosamine) 3-O-sulfotransferase 3B1 [Source:HGNC Symbol;Acc:5198] [ENST00000360954]	AK023723	-0.62719	-4.23825	5.3607e-13
883721	A_23_P372946	TM4SF19	Homo sapiens transmembrane 4 L six family member 19 (TM4SF19), transcript variant 1, mRNA [NM_138461]	NM_138461	-0.62541	-4.22099	3.96621e-13
1142069	A_23_P2271	PTHLH	Homo sapiens parathyroid hormone-like hormone (PTHLH), transcript variant 1, mRNA [NM_198965]	NM_198965	-0.62527	-4.21955	3.28444e-24
884193	A_23_P215505	RAPGEF5	Homo sapiens Rap guanine nucleotide exchange factor (GEF) 5 (RAPGEF5), mRNA [NM_012294]	NM_012294	-0.62445	-4.21164	0.00044
1153159	A_32_P83845	HEY1	Homo sapiens hairy/enhancer-of-split related with YRPW motif 1 (HEY1), transcript variant 2, mRNA [NM_001040708]	NM_001040708	-0.6239	-4.20628	5.59975e-25
2328029	A_33_P3841755	LOC145945	Homo sapiens mRNA; cDNA DKFZp434H245 (from clone DKFZp434H245). [AL137758]	AL137758	-0.6231	-4.19858	0.00241
883370	A_23_P118065	HSD17B2	Homo sapiens hydroxysteroid (17-beta) dehydrogenase 2 (HSD17B2), mRNA [NM_002153]	NM_002153	-0.62191	-4.18704	4.2039e-45
2321222	A_19_P00802821		lincRNA:chr6:140889232-140902332 reverse strand		-0.62157	-4.18382	0.00113
2333399	A_33_P3758973	DKFZP761C1711	Homo sapiens mRNA; cDNA DKFZp761C1711 (from clone DKFZp761C1711) [AL137340]	AL137340	-0.62117	-4.1799	4.40479e-09
1152755	A_23_P322008	TRHR	Homo sapiens thyrotropin-releasing hormone receptor (TRHR), mRNA [NM_003301]	NM_003301	-0.62097	-4.17804	0.00227
885952	A_23_P374902	CLDND2	Homo sapiens claudin domain containing 2 (CLDND2), mRNA [NM_152353]	NM_152353	-0.61789	-4.14847	2.50997e-07
2315732	A_33_P3309656		Unknown		-0.61683	-4.13839	0.00031
2316336	A_33_P3297415	NRP2	Homo sapiens neuropilin 2 (NRP2), transcript variant 6, mRNA [NM_201264]	NM_201264	-0.61622	-4.1326	7.24802e-12
2326959	A_33_P3382746	LCK	Homo sapiens lymphocyte-specific protein tyrosine kinase (LCK), transcript variant 2, mRNA [NM_005356]	NM_005356	-0.61468	-4.11796	5.23763e-10
1142887	A_24_P940115	DLC1	Homo sapiens deleted in liver cancer 1 (DLC1), transcript variant 1, mRNA [NM_182643]	NM_182643	-0.61404	-4.11186	4.99052e-23
2334093	A_33_P3264331	FOXD3	Homo sapiens forkhead box D3 (FOXD3), mRNA [NM_012183]	NM_012183	-0.61276	-4.09974	0.00824
1146832	A_24_P52921	BCAT1	Homo sapiens branched chain amino-acid transaminase 1, cytosolic (BCAT1), transcript variant 1, mRNA [NM_005504]	NM_005504	-0.61055	-4.079	5.26942e-13
887378	A_32_P106194	TMEM92	Homo sapiens transmembrane protein 92 (TMEM92), transcript variant 1, mRNA [NM_153229]	NM_153229	-0.61043	-4.07781	0.00071
2317805	A_19_P00320560		lincRNA:chr5:42985499-42991254 forward strand		-0.6089	-4.06352	0.00118
879574	A_23_P135257	PRSS3	Homo sapiens protease, serine, 3 (PRSS3), transcript variant 2, mRNA [NM_002771]	NM_002771	-0.60887	-4.06319	1.55998e-24
2320499	A_33_P3324810		T cell receptor alpha variable 18 [Source:HGNC Symbol;Acc:12114] [ENST00000390446]	AK127936	-0.60886	-4.06315	0.00087
1154149	A_23_P321501	DHRS2	Homo sapiens dehydrogenase/reductase (SDR family) member 2 (DHRS2), transcript variant 1, mRNA [NM_182908]	NM_182908	-0.60882	-4.06276	2.7359e-13
2322898	A_19_P00319745		lincRNA:chr2:102034003-102096396 reverse strand		-0.60835	-4.05834	1.51202e-12
2323464	A_33_P3300297	FAM126A	family with sequence similarity 126, member A [Source:HGNC Symbol;Acc:24587] [ENST00000409763]		-0.60785	-4.0537	1e-05
1165831	A_23_P373521	HAND2	Homo sapiens heart and neural crest derivatives expressed 2 (HAND2), mRNA [NM_021973]	NM_021973	-0.60746	-4.05004	3.42175e-16
2333351	A_33_P3311403	MRVI1	Homo sapiens murine retrovirus integration site 1 homolog (MRVI1), transcript variant 2, mRNA [NM_130385]	NM_130385	-0.60333	-4.01168	0.00193
869424	A_23_P23221	GADD45A	Homo sapiens growth arrest and DNA-damage-inducible, alpha (GADD45A), transcript variant 1, mRNA [NM_001924]	NM_001924	-0.60162	-3.99595	8.41042e-25
1161988	A_24_P683011	LOC100127983	Homo sapiens uncharacterized protein LOC100127983 (LOC100127983), mRNA [NM_001190972]	NM_001190972	-0.59997	-3.98083	3.13401e-12
2313412	A_19_P00809101		lincRNA:chr14:96089622-96112397 reverse strand		-0.59751	-3.95832	0.00016
2330849	A_33_P3328973		Homo sapiens cDNA FLJ26054 fis, clone PRS03205. [AK129565]	AK129565	-0.59687	-3.95252	4.61376e-13
2334895	A_33_P3240078		Unknown		-0.59645	-3.94862	5.96e-13
2315583	A_33_P3257993	RNF125	Homo sapiens ring finger protein 125 (RNF125), mRNA [NM_017831]	NM_017831	-0.59619	-3.94633	6.55386e-13
2330473	A_33_P3262124	MMP25	Homo sapiens matrix metallopeptidase 25 (MMP25), mRNA [NM_022468]	NM_022468	-0.5947	-3.93282	1.69945e-12
886729	A_23_P390139	TMEM74	Homo sapiens transmembrane protein 74 (TMEM74), mRNA [NM_153015]	NM_153015	-0.59424	-3.9286	1.3676e-07
2314096	A_19_P00806765	XLOC_002452	BROAD lincRNAs version v2 (http://www.broadinstitute.org/genome_bio/human_lincrnas/)		-0.59272	-3.91492	2.54884e-11
1157895	A_32_P720220	C12orf36	Homo sapiens chromosome 12 open reading frame 36 (C12orf36), non-coding RNA [NR_036555]	NR_036555	-0.58944	-3.88542	0.00024
1154488	A_23_P32175	LHX6	Homo sapiens LIM homeobox 6 (LHX6), transcript variant 1, mRNA [NM_014368]	NM_014368	-0.58841	-3.87622	3.58154e-08
1157602	A_23_P108501	EPHA4	Homo sapiens EPH receptor A4 (EPHA4), mRNA [NM_004438]	NM_004438	-0.58608	-3.85546	0
1139550	A_24_P109214	APOC1	Homo sapiens apolipoprotein C-I (APOC1), mRNA [NM_001645]	NM_001645	-0.58498	-3.84576	1.05166e-22
2315504	A_33_P3388810	FPGT-TNNI3K	Homo sapiens mRNA; cDNA DKFZp686C06106 (from clone DKFZp686C06106). [BX640903]	BX640903	-0.58068	-3.80781	1e-05
1164916	A_23_P151907	PCSK6	Homo sapiens proprotein convertase subtilisin/kexin type 6 (PCSK6), transcript variant 1, mRNA [NM_002570]	NM_002570	-0.57961	-3.79845	1.92961e-23
880359	A_24_P929388	TMEM169	Homo sapiens transmembrane protein 169 (TMEM169), transcript variant 3, mRNA [NM_138390]	NM_138390	-0.57866	-3.79014	0.00014
869252	A_32_P87013	IL8	Homo sapiens interleukin 8 (IL8), mRNA [NM_000584]	NM_000584	-0.57738	-3.77905	6.72522e-21
887745	A_24_P246107	KRTAP13-4	Homo sapiens keratin associated protein 13-4 (KRTAP13-4), mRNA [NM_181600]	NM_181600	-0.57692	-3.775	0.00286
2325537	A_19_P00331417		lincRNA:chr6:167312435-167323185 reverse strand		-0.57595	-3.7666	0.00127
883931	A_23_P404481	S1PR1	Homo sapiens sphingosine-1-phosphate receptor 1 (S1PR1), mRNA [NM_001400]	NM_001400	-0.57475	-3.75618	4.33959e-22
2317785	A_19_P00800894		lincRNA:chr7:158392139-158413389 reverse strand		-0.57355	-3.74583	0.00018
1149566	A_23_P432947	GREM1	Homo sapiens gremlin 1 (GREM1), transcript variant 1, mRNA [NM_013372]	NM_013372	-0.57319	-3.74278	1.34072e-22
2332319	A_19_P00321148		lincRNA:chr2:102600225-102602007 forward strand		-0.57288	-3.74004	0.00208
2319346	A_33_P3399267	IL15RA	Homo sapiens interleukin 15 receptor, alpha (IL15RA), transcript variant 2, mRNA [NM_172200]	NM_172200	-0.57192	-3.73184	2.92929e-07
2314057	A_33_P3390723	TMEM2	transmembrane protein 2 [Source:HGNC Symbol;Acc:11869] [ENST00000377055]		-0.57168	-3.72979	1.48866e-07
2320881	A_33_P3295358	ANGPTL4	Homo sapiens angiopoietin-like 4 (ANGPTL4), transcript variant 1, mRNA [NM_139314]	NM_139314	-0.57002	-3.71556	1.86102e-23
2336146	A_19_P00331743		lincRNA:chr6:41411797-41426472 reverse strand		-0.56992	-3.7147	5.44279e-11
2329938	A_33_P3276693	PGF	Homo sapiens placental growth factor (PGF), transcript variant 1, mRNA [NM_002632]	NM_002632	-0.56956	-3.7116	2.97552e-21
885821	A_23_P13822	STYK1	Homo sapiens serine/threonine/tyrosine kinase 1 (STYK1), mRNA [NM_018423]	NM_018423	-0.56874	-3.70463	3.6444e-23
1154969	A_24_P221485		Unknown		-0.56742	-3.69331	6.18713e-11
1148809	A_32_P202703	LOC389831	Homo sapiens uncharacterized LOC389831 (LOC389831), mRNA [NM_001242480]	NM_001242480	-0.56722	-3.69169	2.29238e-12
2330390	A_19_P00810480		lincRNA:chr2:102597068-102606493 forward strand		-0.56632	-3.68402	2.98186e-11
1164094	A_23_P123308	TEX15	Homo sapiens testis expressed 15 (TEX15), mRNA [NM_031271]	NM_031271	-0.56503	-3.67307	3.19399e-09
2332328	A_33_P3302892	NID2	nidogen 2 (osteonidogen) [Source:HGNC Symbol;Acc:13389] [ENST00000395707]	BX648241	-0.56414	-3.66557	4.61382e-10
1140302	A_24_P384200		Unknown		-0.56383	-3.66297	0.00921
1151945	A_23_P301521	KIAA1462	Homo sapiens KIAA1462 (KIAA1462), mRNA [NM_020848]	NM_020848	-0.56377	-3.66242	7.15925e-08
2315825	A_33_P3375869	LOC100128950	Homo sapiens cDNA FLJ42204 fis, clone THYMU2035400. [AK124198]	AK124198	-0.56298	-3.65581	0.00162
1148711	A_23_P213319	ADAMTS6	Homo sapiens ADAM metallopeptidase with thrombospondin type 1 motif, 6 (ADAMTS6), mRNA [NM_197941]	NM_197941	-0.56269	-3.65334	2.63461e-11
1161943	A_32_P34920	FOXD1	Homo sapiens forkhead box D1 (FOXD1), mRNA [NM_004472]	NM_004472	-0.56035	-3.63375	2.87692e-12
1139296	A_23_P128574	ENOX1	Homo sapiens ecto-NOX disulfide-thiol exchanger 1 (ENOX1), transcript variant 1, mRNA [NM_017993]	NM_017993	-0.55992	-3.63008	7.88611e-11
1157456	A_23_P14673	IGDCC4	Homo sapiens immunoglobulin superfamily, DCC subclass, member 4 (IGDCC4), mRNA [NM_020962]	NM_020962	-0.55899	-3.62238	0.00783
1165325	A_24_P66027	APOBEC3B	Homo sapiens apolipoprotein B mRNA editing enzyme, catalytic polypeptide-like 3B (APOBEC3B), mRNA [NM_004900]	NM_004900	-0.55775	-3.61205	3.33712e-22
885934	A_24_P252364	NRCAM	Homo sapiens neuronal cell adhesion molecule (NRCAM), transcript variant 1, mRNA [NM_001037132]	NM_001037132	-0.55744	-3.60944	5.90171e-06
1159438	A_23_P393034	HAS3	Homo sapiens hyaluronan synthase 3 (HAS3), transcript variant 1, mRNA [NM_005329]	NM_005329	-0.55655	-3.60207	2.38099e-22
886518	A_32_P24376	LOC730755	Homo sapiens keratin associated protein 2-4-like (LOC730755), mRNA [NM_001165252]	NM_001165252	-0.55644	-3.60115	6.78372e-08
885677	A_23_P152838	CCL5	Homo sapiens chemokine (C-C motif) ligand 5 (CCL5), mRNA [NM_002985]	NM_002985	-0.55548	-3.59315	2.29277e-06
1153386	A_23_P148088	FGG	Homo sapiens fibrinogen gamma chain (FGG), transcript variant gamma-A, mRNA [NM_000509]	NM_000509	-0.55546	-3.59299	0.00048
1155454	A_32_P117464	MB21D2	Homo sapiens Mab-21 domain containing 2 (MB21D2), mRNA [NM_178496]	NM_178496	-0.55503	-3.58948	1.24048e-11
2332533	A_19_P00803167		lincRNA:chr7:155263689-155276039 reverse strand		-0.55481	-3.58763	2e-05
1142518	A_23_P107981	SULT2B1	Homo sapiens sulfotransferase family, cytosolic, 2B, member 1 (SULT2B1), transcript variant 1, mRNA [NM_004605]	NM_004605	-0.55312	-3.57371	4.08954e-10
1164757	A_23_P103775	LRRC8C	Homo sapiens leucine rich repeat containing 8 family, member C (LRRC8C), mRNA [NM_032270]	NM_032270	-0.55238	-3.56765	0
2336213	A_33_P3268783	AMZ1	Homo sapiens archaelysin family metallopeptidase 1 (AMZ1), mRNA [NM_133463]	NM_133463	-0.55236	-3.56743	2.17716e-11
2321952	A_19_P00321556	XLOC_007966	BROAD lincRNAs version v2 (http://www.broadinstitute.org/genome_bio/human_lincrnas/)		-0.55225	-3.56655	6.16062e-07
870023	A_23_P42257	IER3	Homo sapiens immediate early response 3 (IER3), mRNA [NM_003897]	NM_003897	-0.5512	-3.55792	1.27439e-22
2323050	A_19_P00811717		lincRNA:chr7:105517604-105553086 forward strand		-0.55073	-3.55409	2.02116e-10
1143875	A_24_P742352	LINC00442	Homo sapiens long intergenic non-protein coding RNA 442 (LINC00442), non-coding RNA [NR_026852]	NR_026852	-0.55015	-3.54932	0.00097
2318452	A_33_P3265872		Q9AHE7_9RHIZ (Q9AHE7) Amide/urea-binding FmdD-like protein, partial (5%) [THC2660495]		-0.55004	-3.54846	8.98157e-11
1143873	A_32_P105083	FONG	Homo sapiens uncharacterized LOC348751 (FONG), non-coding RNA [NR_034096]	NR_034096	-0.54887	-3.53888	1.52018e-09
2332101	A_33_P3367361	FAM107B	Homo sapiens family with sequence similarity 107, member B (FAM107B), mRNA [NM_031453]	NM_031453	-0.54717	-3.52508	5.98487e-12
2321927	A_19_P00321761	XLOC_002310	BROAD lincRNAs version v2 (http://www.broadinstitute.org/genome_bio/human_lincrnas/)		-0.5458	-3.51395	0.00047
2320550	A_33_P3407235		Unknown		-0.54574	-3.51353	0.00301
880703	A_24_P124624	OLR1	Homo sapiens oxidized low density lipoprotein (lectin-like) receptor 1 (OLR1), transcript variant 1, mRNA [NM_002543]	NM_002543	-0.54485	-3.50628	0.00053
1138399	A_23_P169039	SNAI2	Homo sapiens snail homolog 2 (Drosophila) (SNAI2), mRNA [NM_003068]	NM_003068	-0.54447	-3.50328	3.28098e-22
2313632	A_19_P00322481		lincRNA:chr3:194014253-194023702 forward strand		-0.54435	-3.50229	0.0019
1136802	A_23_P154566	TOX2	Homo sapiens TOX high mobility group box family member 2 (TOX2), transcript variant 3, mRNA [NM_032883]	NM_032883	-0.54306	-3.49192	6.88191e-12
1152453	A_23_P126888	KIF21B	Homo sapiens kinesin family member 21B (KIF21B), transcript variant 2, mRNA [NM_017596]	NM_017596	-0.54201	-3.48342	1.20475e-11
2312996	A_33_P3288942	FAM107B	Homo sapiens family with sequence similarity 107, member B (FAM107B), mRNA [NM_031453]	NM_031453	-0.54192	-3.4827	7.71008e-12
2334643	A_33_P3216090	SHC3	Homo sapiens SHC (Src homology 2 domain containing) transforming protein 3 (SHC3), mRNA [NM_016848]	NM_016848	-0.54183	-3.482	1.97518e-11
1143646	A_23_P149975	FAM107B	Homo sapiens family with sequence similarity 107, member B (FAM107B), mRNA [NM_031453]	NM_031453	-0.54175	-3.48135	7.41979e-12
1146728	A_23_P257971	AKR1C1	Homo sapiens aldo-keto reductase family 1, member C1 (dihydrodiol dehydrogenase 1; 20-alpha (3-alpha)-hydroxysteroid dehydrogenase) (AKR1C1), mRNA [NM_001353]	NM_001353	-0.54097	-3.47515	3.71275e-22
1157653	A_23_P303671	ECM2	Homo sapiens extracellular matrix protein 2, female organ and adipocyte specific (ECM2), transcript variant 1, mRNA [NM_001393]	NM_001393	-0.53921	-3.4611	9.47464e-12
1151944	A_24_P20630	LEF1	Homo sapiens lymphoid enhancer-binding factor 1 (LEF1), transcript variant 1, mRNA [NM_016269]	NM_016269	-0.53733	-3.4461	6.02449e-22
882295	A_23_P30223	SRD5A1	Homo sapiens steroid-5-alpha-reductase, alpha polypeptide 1 (3-oxo-5 alpha-steroid delta 4-dehydrogenase alpha 1) (SRD5A1), mRNA [NM_001047]	NM_001047	-0.53714	-3.44464	2.85068e-20
2326888	A_33_P3474319	SLC37A2	Homo sapiens solute carrier family 37 (glycerol-3-phosphate transporter), member 2 (SLC37A2), transcript variant 1, mRNA [NM_198277]	NM_198277	-0.53653	-3.43976	3.19981e-11
2328769	A_19_P00321743	XLOC_012861	BROAD lincRNAs version v2 (http://www.broadinstitute.org/genome_bio/human_lincrnas/)		-0.53557	-3.43216	1.03527e-11
888049	A_23_P91943	IL12A	Homo sapiens interleukin 12A (natural killer cell stimulatory factor 1, cytotoxic lymphocyte maturation factor 1, p35) (IL12A), mRNA [NM_000882]	NM_000882	-0.53553	-3.43183	2.20884e-06
2312561	A_19_P00804296		lincRNA:chr16:14398724-14425224 forward strand		-0.53494	-3.42718	1.52887e-09
2322578	A_33_P3286859	ATP8A2	Homo sapiens ATPase, aminophospholipid transporter, class I, type 8A, member 2 (ATP8A2), mRNA [NM_016529]	NM_016529	-0.53446	-3.42341	1.13477e-11
2315136	A_33_P3381613		Unknown		-0.53412	-3.42073	0.00141
2326937	A_19_P00321206	XLOC_001826	BROAD lincRNAs version v2 (http://www.broadinstitute.org/genome_bio/human_lincrnas/)		-0.53372	-3.41758	6.34833e-11
2317939	A_33_P3329577		FBX24_HUMAN (O75426) F-box only protein 24, partial (39%) [THC2625037]		-0.53357	-3.41639	0.00396
1142323	A_24_P334529	PCDHGA3	Homo sapiens protocadherin gamma subfamily A, 3 (PCDHGA3), transcript variant 2, mRNA [NM_032011]	NM_032011	-0.53294	-3.41145	0.00213
2314978	A_33_P3423551	IER3	Homo sapiens immediate early response 3 (IER3), mRNA [NM_003897]	NM_003897	-0.53293	-3.41138	1.17543e-11
2334030	A_19_P00810815		lincRNA:chr8:107613724-107623124 reverse strand		-0.5329	-3.41111	0.00182
2315915	A_19_P00332304		lincRNA:chr6:132278082-132290382 reverse strand		-0.53006	-3.38891	6.27375e-06
880716	A_23_P127948	ADM	Homo sapiens adrenomedullin (ADM), mRNA [NM_001124]	NM_001124	-0.52999	-3.38839	0
2315658	A_19_P00326129		lincRNA:chr11:116304365-116314615 reverse strand		-0.52982	-3.38704	0.00119
2333331	A_19_P00812111		lincRNA:chr1:98449226-98449846 reverse strand		-0.52854	-3.37706	2.00346e-11
2330042	A_33_P3696965		nl83g08.s1 NCI_CGAP_Br2 Homo sapiens cDNA clone IMAGE:1057310 3' similar to contains L1.t2 L1 repetitive element ;, mRNA sequence [AA593742]	AA593742	-0.5281	-3.37367	0.00417
2330308	A_19_P00318759		lincRNA:chr20:57098215-57148779 forward strand		-0.52798	-3.37275	1.34518e-10
2321295	A_33_P3691758	OR4C1P	H.sapiens mRNA HTPCRX11 for olfactory receptor. [X64985]	X64985	-0.52733	-3.36768	1e-05
1141819	A_23_P324754	KIAA1199	Homo sapiens KIAA1199 (KIAA1199), mRNA [NM_018689]	NM_018689	-0.52727	-3.3672	2e-05
884872	A_24_P194881	SHANK3	Homo sapiens SH3 and multiple ankyrin repeat domains 3 (SHANK3), mRNA [NM_001080420]	NM_001080420	-0.52672	-3.36296	7.86049e-20
1137149	A_23_P415652	GALNT12	Homo sapiens UDP-N-acetyl-alpha-D-galactosamine:polypeptide N-acetylgalactosaminyltransferase 12 (GalNAc-T12) (GALNT12), mRNA [NM_024642]	NM_024642	-0.52662	-3.36218	1.91183e-11
2335667	A_19_P00808693		lincRNA:chr6:56809416-56818616 reverse strand		-0.52629	-3.3596	7.51562e-07
2327745	A_19_P00327277		lincRNA:chr9:125875154-125883803 reverse strand		-0.5236	-3.33887	3e-05
2312984	A_33_P3352085		Q6IMN1_HUMAN (Q6IMN1) Growth arrest-specific 6, partial (13%) [THC2591638]		-0.52295	-3.3339	0.00043
2315515	A_33_P3780572	LOC401164	Homo sapiens cDNA FLJ38649 fis, clone HHDPC2007302. [AK095968]	AK095968	-0.52264	-3.33151	0.00961
1139235	A_23_P166306	CBS	Homo sapiens cystathionine-beta-synthase (CBS), transcript variant 1, mRNA [NM_000071]	NM_000071	-0.52198	-3.32641	2.77165e-21
2333952	A_33_P3236698	ANKRD19P	Homo sapiens cDNA FLJ77364 complete cds, highly similar to Homo sapiens ankyrin repeat domain 19 (ANKRD19), mRNA. [AK292218]	AK292218	-0.52182	-3.32519	2.15928e-11
881151	A_23_P145529	PKIB	Homo sapiens protein kinase (cAMP-dependent, catalytic) inhibitor beta (PKIB), transcript variant 1, mRNA [NM_181795]	NM_181795	-0.5216	-3.32351	3.37118e-10
869842	A_23_P205959	ALDH1A3	Homo sapiens aldehyde dehydrogenase 1 family, member A3 (ALDH1A3), mRNA [NM_000693]	NM_000693	-0.52126	-3.32096	2.20478e-11
2318400	A_33_P3251073	TMEM52	Homo sapiens transmembrane protein 52 (TMEM52), mRNA [NM_178545]	NM_178545	-0.52119	-3.32037	2.28374e-11
1146395	A_24_P288890	FAM101A	Homo sapiens family with sequence similarity 101, member A (FAM101A), mRNA [NM_181709]	NM_181709	-0.52099	-3.31884	2.52038e-11
2316467	A_33_P3388070		DB226000 TRACH3 Homo sapiens cDNA clone TRACH3018100 5', mRNA sequence [DB226000]	DB226000	-0.52031	-3.31371	0.00153
878977	A_23_P76078	IL23A	Homo sapiens interleukin 23, alpha subunit p19 (IL23A), mRNA [NM_016584]	NM_016584	-0.51957	-3.308	3.87462e-21
1137263	A_24_P348594	UPK3A	Homo sapiens uroplakin 3A (UPK3A), transcript variant 1, mRNA [NM_006953]	NM_006953	-0.51758	-3.29293	0.00885
881794	A_23_P45011	PPP1R14C	Homo sapiens protein phosphatase 1, regulatory (inhibitor) subunit 14C (PPP1R14C), mRNA [NM_030949]	NM_030949	-0.51729	-3.29074	3.5731e-11
2333056	A_19_P00324529		lincRNA:chr1:98439262-98699162 reverse strand		-0.517	-3.28852	1.04969e-06
2332324	A_19_P00327420		lincRNA:chr15:80121545-80132020 forward strand		-0.51653	-3.28493	0.00284
1150774	A_23_P85682	NFIA	Homo sapiens nuclear factor I/A (NFIA), transcript variant 2, mRNA [NM_005595]	NM_005595	-0.51649	-3.28468	8.36896e-16
887971	A_24_P179585	MARK1	Homo sapiens MAP/microtubule affinity-regulating kinase 1 (MARK1), mRNA [NM_018650]	NM_018650	-0.51587	-3.27994	1.59507e-09
2317563	A_33_P3522511	KIAA0485	Homo sapiens mRNA, chromosome 1 specific transcript KIAA0485. [AB007954]	AB007954	-0.5148	-3.27193	8.45815e-09
2318470	A_19_P00315452		lincRNA:chr18:59273300-59274144 reverse strand		-0.51412	-3.26676	3.27361e-11
1145046	A_23_P106922	CHST6	Homo sapiens carbohydrate (N-acetylglucosamine 6-O) sulfotransferase 6 (CHST6), mRNA [NM_021615]	NM_021615	-0.5134	-3.26136	7.36965e-21
2330823	A_33_P3395014		Homo sapiens acyl-Coenzyme A oxidase-like, mRNA (cDNA clone IMAGE:40084247), partial cds. [BC131514]	FV142970	-0.51252	-3.25478	2.35839e-06
2314907	A_33_P3395848	VSIG10L	Homo sapiens V-set and immunoglobulin domain containing 10 like (VSIG10L), mRNA [NM_001163922]	NM_001163922	-0.51182	-3.24951	6.16658e-07
1146881	A_32_P224234	LOC645195	Homo sapiens cDNA FLJ41456 fis, clone BRSTN2012320. [AK123450]	AK123450	-0.51003	-3.23616	1.16782e-10
1139988	A_23_P350451	PRDM1	Homo sapiens PR domain containing 1, with ZNF domain (PRDM1), transcript variant 1, mRNA [NM_001198]	NM_001198	-0.50832	-3.22341	5.71992e-07
2321218	A_33_P3387646	LOC643201	Homo sapiens centrosomal protein 192kDa pseudogene (LOC643201), non-coding RNA [NR_036494]	NR_036494	-0.50815	-3.22221	0.0064
2323408	A_19_P00319347	XLOC_001742	BROAD lincRNAs version v2 (http://www.broadinstitute.org/genome_bio/human_lincrnas/)		-0.50797	-3.22082	0.00066
2313854	A_33_P3400334	LOC100130372	Homo sapiens cDNA FLJ45625 fis, clone BRTHA3028505. [AK127532]	AK127532	-0.5078	-3.21956	9.23809e-06
881645	A_23_P321892	HRG	Homo sapiens histidine-rich glycoprotein (HRG), mRNA [NM_000412]	NM_000412	-0.50751	-3.21746	8.3305e-09
2316730	A_33_P3319870	GREM1	Homo sapiens gremlin 1 (GREM1), transcript variant 2, mRNA [NM_001191323]	NM_001191323	-0.50713	-3.21465	5.07043e-11
2334022	A_33_P3330039	PLEKHO1	Homo sapiens pleckstrin homology domain containing, family O member 1 (PLEKHO1), mRNA [NM_016274]	NM_016274	-0.50712	-3.21452	5.11364e-11
1148051	A_23_P149189	ZP4	Homo sapiens zona pellucida glycoprotein 4 (ZP4), mRNA [NM_021186]	NM_021186	-0.50696	-3.21334	0.0001
869406	A_23_P133408	CSF2	Homo sapiens colony stimulating factor 2 (granulocyte-macrophage) (CSF2), mRNA [NM_000758]	NM_000758	-0.50647	-3.20971	8.47537e-20
880850	A_23_P258612	ATP8A2	Homo sapiens ATPase, aminophospholipid transporter, class I, type 8A, member 2 (ATP8A2), mRNA [NM_016529]	NM_016529	-0.50627	-3.20826	5.03286e-11
2316722	A_19_P00327929		lincRNA:chr8:37258592-37350868 reverse strand		-0.50609	-3.20694	5.69173e-06
2317201	A_33_P3412384	MUC2	Homo sapiens mucin 2, oligomeric mucus/gel-forming (MUC2), mRNA [NM_002457]	NM_002457	-0.50605	-3.20665	1e-05
2321682	A_33_P3231739	ELOVL2	Homo sapiens ELOVL fatty acid elongase 2 (ELOVL2), mRNA [NM_017770]	NM_017770	-0.50588	-3.20538	0.00581
2336190	A_19_P00320927	XLOC_009615	BROAD lincRNAs version v2 (http://www.broadinstitute.org/genome_bio/human_lincrnas/)		-0.50478	-3.19724	8.33212e-09
2313421	A_33_P3272828	RAD1	Homo sapiens RAD1 homolog (S. pombe) (RAD1), transcript variant 1, mRNA [NM_002853]	NM_002853	-0.50463	-3.19617	1.07152e-10
1143223	A_32_P150300		CR992331 RZPD no.9016 Homo sapiens cDNA clone RZPDp9016A0141 5', mRNA sequence [CR992331]	CR992331	-0.50441	-3.19457	2.49862e-09
2334814	A_33_P3397763	TNFSF9	Homo sapiens tumor necrosis factor (ligand) superfamily, member 9 (TNFSF9), mRNA [NM_003811]	NM_003811	-0.50438	-3.1943	3.65037e-20
2312466	A_19_P00318663		lincRNA:chr8:29444516-29445942 reverse strand		-0.50278	-3.18257	7.57681e-11
1166030	A_23_P58251	CPZ	Homo sapiens carboxypeptidase Z (CPZ), transcript variant 3, mRNA [NM_001014448]	NM_001014448	-0.50178	-3.17525	1.25222e-09
878931	A_23_P147711	NPR1	Homo sapiens natriuretic peptide receptor A/guanylate cyclase A (atrionatriuretic peptide receptor A) (NPR1), mRNA [NM_000906]	NM_000906	-0.50171	-3.17473	8.20761e-18
2329919	A_33_P3280597		protein phosphatase 4, regulatory subunit 1-like [Source:HGNC Symbol;Acc:15755] [ENST00000244070]		-0.50157	-3.17374	7.14164e-09
879732	A_23_P40174	MMP9	Homo sapiens matrix metallopeptidase 9 (gelatinase B, 92kDa gelatinase, 92kDa type IV collagenase) (MMP9), mRNA [NM_004994]	NM_004994	-0.49978	-3.16066	0
1153013	A_32_P196142	LOC100130938	PREDICTED: Homo sapiens hypothetical LOC100130938 (LOC100130938), miscRNA [XR_110148]	XR_110148	-0.49894	-3.15455	7.52144e-11
885589	A_23_P75088	PDZD7	Homo sapiens PDZ domain containing 7 (PDZD7), transcript variant 2, mRNA [NM_024895]	NM_024895	-0.49811	-3.14855	0.00069
1151573	A_23_P160159	SLC2A5	Homo sapiens solute carrier family 2 (facilitated glucose/fructose transporter), member 5 (SLC2A5), transcript variant 1, mRNA [NM_003039]	NM_003039	-0.49806	-3.14822	8.34398e-19
2335563	A_19_P00809964		lincRNA:chr13:33922751-33922994 reverse strand		-0.4979	-3.14705	7.29061e-08
881039	A_23_P13740	NAV3	Homo sapiens neuron navigator 3 (NAV3), mRNA [NM_014903]	NM_014903	-0.49634	-3.13571	2.94245e-10
2318853	A_19_P00811300		lincRNA:chr5:82323780-82326924 reverse strand		-0.49633	-3.13569	0.0023
2330579	A_33_P3462692	SNORA58	hz67c08.x1 NCI_CGAP_Lu24 Homo sapiens cDNA clone IMAGE:3213038 3', mRNA sequence [BE467637]	BE467637	-0.49624	-3.13503	0.00365
1146802	A_24_P43810	FAM83A	Homo sapiens family with sequence similarity 83, member A (FAM83A), transcript variant 2, mRNA [NM_207006]	NM_207006	-0.49588	-3.13241	6.20757e-09
2324571	A_33_P3275350	NCS1	Homo sapiens neuronal calcium sensor 1 (NCS1), transcript variant 1, mRNA [NM_014286]	NM_014286	-0.4957	-3.13116	2.94295e-17
2315062	A_33_P3286372	C2orf48	chromosome 2 open reading frame 48 [Source:HGNC Symbol;Acc:26322] [ENST00000381786]	AK057831	-0.49547	-3.12946	2.7969e-10
2313994	A_33_P3354728		Unknown		-0.49453	-3.12269	7.72942e-09
2335947	A_33_P3210488	COL6A3	Homo sapiens collagen, type VI, alpha 3 (COL6A3), transcript variant 1, mRNA [NM_004369]	NM_004369	-0.49402	-3.11907	8.43243e-20
884494	A_23_P15101	TMC5	Homo sapiens transmembrane channel-like 5 (TMC5), transcript variant 3, mRNA [NM_024780]	NM_024780	-0.49317	-3.11291	1.42965e-10
886516	A_23_P64721	HCAR3	Homo sapiens hydroxycarboxylic acid receptor 3 (HCAR3), mRNA [NM_006018]	NM_006018	-0.4924	-3.10743	9.68768e-18
2328087	A_33_P3308512	SLC16A10	Homo sapiens solute carrier family 16, member 10 (aromatic amino acid transporter) (SLC16A10), mRNA [NM_018593]	NM_018593	-0.4921	-3.10526	3.12883e-10
882365	A_23_P34700	TNNT2	Homo sapiens troponin T type 2 (cardiac) (TNNT2), transcript variant 1, mRNA [NM_000364]	NM_000364	-0.49176	-3.10282	6e-05
2334796	A_19_P00800659		lincRNA:chr2:173487804-173496554 forward strand		-0.49162	-3.10184	6.54254e-06
2333697	A_19_P00317184		lincRNA:chr6:30802581-30808183 forward strand		-0.49097	-3.0972	1.54982e-06
1147559	A_24_P152325		Unknown		-0.49088	-3.09655	0.00029
1163812	A_23_P103361	LCK	Homo sapiens lymphocyte-specific protein tyrosine kinase (LCK), transcript variant 2, mRNA [NM_005356]	NM_005356	-0.48977	-3.08868	0
869992	A_24_P63019	IL1R2	Homo sapiens interleukin 1 receptor, type II (IL1R2), transcript variant 1, mRNA [NM_004633]	NM_004633	-0.48955	-3.08711	3.79352e-16
2320989	A_33_P3373403	PLEKHO1	Homo sapiens pleckstrin homology domain containing, family O member 1 (PLEKHO1), mRNA [NM_016274]	NM_016274	-0.48932	-3.08549	1.50142e-09
2317792	A_19_P00808007		lincRNA:chr17:21433357-21449982 forward strand		-0.48904	-3.08345	0.00257
1165117	A_23_P388871	HIST4H4	Homo sapiens histone cluster 4, H4 (HIST4H4), mRNA [NM_175054]	NM_175054	-0.48862	-3.0805	1.7591e-10
2325296	A_33_P3402056	LOC389831	Homo sapiens uncharacterized LOC389831 (LOC389831), mRNA [NM_001242480]	NM_001242480	-0.48856	-3.08008	9.19438e-10
1148259	A_23_P432005	C2orf51	Homo sapiens chromosome 2 open reading frame 51 (C2orf51), mRNA [NM_152670]	NM_152670	-0.48802	-3.07623	4.18525e-06
2318378	A_19_P00316180		lincRNA:chr21:44019515-44035168 reverse strand		-0.48752	-3.07269	3e-05
885588	A_24_P372134	TMEM140	Homo sapiens transmembrane protein 140 (TMEM140), mRNA [NM_018295]	NM_018295	-0.48747	-3.07233	0.00185
887978	A_23_P140928	TMC7	Homo sapiens transmembrane channel-like 7 (TMC7), transcript variant 1, mRNA [NM_024847]	NM_024847	-0.48471	-3.05287	3.47532e-07
2318102	A_33_P3275233	LOC100131792	Homo sapiens cDNA FLJ36242 fis, clone THYMU2001727. [AK093561]	AK093561	-0.48406	-3.04833	1.6996e-09
1156808	A_23_P106389	SEMA7A	Homo sapiens semaphorin 7A, GPI membrane anchor (John Milton Hagen blood group) (SEMA7A), transcript variant 1, mRNA [NM_003612]	NM_003612	-0.48404	-3.04815	0
2314705	A_33_P3371460	POLR2F	polymerase (RNA) II (DNA directed) polypeptide F [Source:HGNC Symbol;Acc:9193] [ENST00000333418]		-0.48344	-3.04398	4e-05
2321590	A_33_P3274319	TMEM52	Homo sapiens transmembrane protein 52 (TMEM52), mRNA [NM_178545]	NM_178545	-0.48144	-3.02997	3.45278e-09
2328478	A_19_P00812444		lincRNA:chr8:118763328-118763702 reverse strand		-0.48049	-3.02337	1.51729e-08
2320249	A_33_P3357600	TRIM3	Homo sapiens tripartite motif containing 3 (TRIM3), transcript variant 1, mRNA [NM_006458]	NM_006458	-0.48047	-3.0232	0.00041
2315305	A_19_P00316375	XLOC_006702	BROAD lincRNAs version v2 (http://www.broadinstitute.org/genome_bio/human_lincrnas/)		-0.4786	-3.01024	8.12417e-08
2316883	A_33_P3209772	POU4F1	Homo sapiens POU class 4 homeobox 1 (POU4F1), mRNA [NM_006237]	NM_006237	-0.47858	-3.01007	0.00518
2327049	A_33_P3306146	PLAU	Homo sapiens plasminogen activator, urokinase (PLAU), transcript variant 2, mRNA [NM_001145031]	NM_001145031	-0.47832	-3.00831	2.42206e-10
1162747	A_23_P138910	DDX25	Homo sapiens DEAD (Asp-Glu-Ala-Asp) box polypeptide 25 (DDX25), mRNA [NM_013264]	NM_013264	-0.47671	-2.99717	0.0051
1162585	A_23_P216052	FAM83A	Homo sapiens family with sequence similarity 83, member A (FAM83A), transcript variant 1, mRNA [NM_032899]	NM_032899	-0.47651	-2.9958	9.45192e-10
1163544	A_23_P431388	SPOCD1	Homo sapiens SPOC domain containing 1 (SPOCD1), mRNA [NM_144569]	NM_144569	-0.4765	-2.99572	2.65459e-10
2318081	A_33_P3273480	BRSK2	Homo sapiens BR serine/threonine kinase 2 (BRSK2), mRNA [NM_003957]	NM_003957	-0.4758	-2.9909	6.59061e-10
1143554	A_24_P228611	FER1L4	Homo sapiens fer-1-like 4 (C. elegans) pseudogene (FER1L4), non-coding RNA [NR_024377]	NR_024377	-0.47547	-2.98865	1.31157e-08
1164837	A_23_P116280	WT1	Homo sapiens Wilms tumor 1 (WT1), transcript variant D, mRNA [NM_024426]	NM_024426	-0.4754	-2.98812	0
1144009	A_24_P235400	MMP16	Homo sapiens matrix metallopeptidase 16 (membrane-inserted) (MMP16), mRNA [NM_005941]	NM_005941	-0.47526	-2.98716	4.86292e-10
2316909	A_33_P3258452	C12orf5	Homo sapiens chromosome 12 open reading frame 5 (C12orf5), mRNA [NM_020375]	NM_020375	-0.47453	-2.98218	1.50849e-11
2331334	A_33_P3402489	OAS3	Homo sapiens 2'-5'-oligoadenylate synthetase 3, 100kDa (OAS3), mRNA [NM_006187]	NM_006187	-0.47439	-2.98119	0.00154
2330897	A_33_P3240722	CNKSR2	Homo sapiens connector enhancer of kinase suppressor of Ras 2 (CNKSR2), transcript variant 1, mRNA [NM_014927]	NM_014927	-0.47439	-2.98118	0.00243
1136981	A_23_P201687	HES2	hairy and enhancer of split 2 (Drosophila) [Source:HGNC Symbol;Acc:16005] [ENST00000377836]	BC012091	-0.47425	-2.98024	0.00011
2335707	A_19_P00329883		lincRNA:chr16:14398724-14425271 forward strand		-0.47385	-2.97749	8.88359e-08
885383	A_24_P227927	IL21R	Homo sapiens interleukin 21 receptor (IL21R), transcript variant 2, mRNA [NM_181078]	NM_181078	-0.4728	-2.97029	4.23414e-10
2312892	A_33_P3318763		Unknown	BM457408	-0.47242	-2.96767	3.21218e-07
2335614	A_33_P3394883		DA144367 BRAMY2 Homo sapiens cDNA clone BRAMY2000575 5', mRNA sequence [DA144367]	DA144367	-0.46835	-2.94	0.00623
2334526	A_19_P00315682		lincRNA:chr21:39601874-39613891 forward strand		-0.46768	-2.93551	6.71943e-10
2333459	A_33_P3325704	SPRR2E	Homo sapiens small proline-rich protein 2E (SPRR2E), mRNA [NM_001024209]	NM_001024209	-0.46714	-2.93182	2.46894e-08
2318384	A_19_P00803756		lincRNA:chr20:1316700-1328400 reverse strand		-0.4668	-2.92952	1.45642e-06
2317864	A_19_P00324470		lincRNA:chr5:148787082-148812807 forward strand		-0.4665	-2.92754	0.00674
2326019	A_33_P3327587	LOC100127904	Homo sapiens cDNA clone IMAGE:30403562, partial cds. [BC065739]	BC065739	-0.46573	-2.92232	0.00065
885130	A_32_P234145	SHC4	Homo sapiens SHC (Src homology 2 domain containing) family, member 4 (SHC4), mRNA [NM_203349]	NM_203349	-0.46526	-2.91919	2.77417e-09
1145394	A_23_P416711	ST6GALNAC3	Homo sapiens ST6 (alpha-N-acetyl-neuraminyl-2,3-beta-galactosyl-1,3)-N-acetylgalactosaminide alpha-2,6-sialyltransferase 3 (ST6GALNAC3), transcript variant 1, mRNA [NM_152996]	NM_152996	-0.46509	-2.91805	2.54439e-09
1152115	A_24_P320328	SUB1	Homo sapiens SUB1 homolog (S. cerevisiae) (SUB1), mRNA [NM_006713]	NM_006713	-0.46428	-2.91259	1.60233e-18
888138	A_23_P31765	PKIA	Homo sapiens protein kinase (cAMP-dependent, catalytic) inhibitor alpha (PKIA), transcript variant 1, mRNA [NM_006823]	NM_006823	-0.46321	-2.90544	4.4505e-17
1165204	A_23_P121976	POU4F3	Homo sapiens POU class 4 homeobox 3 (POU4F3), mRNA [NM_002700]	NM_002700	-0.46122	-2.89216	6e-05
885340	A_23_P148047	PTGER4	Homo sapiens prostaglandin E receptor 4 (subtype EP4) (PTGER4), mRNA [NM_000958]	NM_000958	-0.46107	-2.89114	3.62916e-18
1157531	A_23_P138541	AKR1C3	Homo sapiens aldo-keto reductase family 1, member C3 (3-alpha hydroxysteroid dehydrogenase, type II) (AKR1C3), mRNA [NM_003739]	NM_003739	-0.46044	-2.88693	2.53859e-18
1156292	A_24_P152968	AKR1C1	Homo sapiens aldo-keto reductase family 1, member C1 (dihydrodiol dehydrogenase 1; 20-alpha (3-alpha)-hydroxysteroid dehydrogenase) (AKR1C1), mRNA [NM_001353]	NM_001353	-0.45952	-2.88085	6.95926e-10
879144	A_23_P80594	PLCL2	Homo sapiens phospholipase C-like 2 (PLCL2), transcript variant 2, mRNA [NM_015184]	NM_015184	-0.45899	-2.87732	7.58221e-09
2333138	A_33_P3411325		Q8IVL5_HUMAN (Q8IVL5) Leprecan-like 1 protein, partial (3%) [THC2668129]		-0.45764	-2.8684	9.15532e-09
886260	A_32_P7015	TSPAN15	Homo sapiens tetraspanin 15 (TSPAN15), mRNA [NM_012339]	NM_012339	-0.45606	-2.85796	2.55451e-09
1141151	A_23_P92520	ANP32C	Homo sapiens acidic (leucine-rich) nuclear phosphoprotein 32 family, member C (ANP32C), mRNA [NM_012403]	NM_012403	-0.45568	-2.85548	4.66558e-08
2327760	A_33_P3272673	MRPL30	mitochondrial ribosomal protein L30 [Source:HGNC Symbol;Acc:14036] [ENST00000476721]	AF151083	-0.45491	-2.8504	0.00024
1141678	A_23_P92161	ARL14	Homo sapiens ADP-ribosylation factor-like 14 (ARL14), mRNA [NM_025047]	NM_025047	-0.4548	-2.84969	9.94743e-10
2333255	A_19_P00805239		lincRNA:chr1:55831237-55846362 reverse strand		-0.45479	-2.84962	0.00653
2321753	A_19_P00322776		lincRNA:chr7:105551484-105564551 forward strand		-0.45451	-2.84782	6.29384e-09
886184	A_32_P148345	ANXA2	Homo sapiens annexin A2 (ANXA2), transcript variant 2, mRNA [NM_001002857]	NM_001002857	-0.45305	-2.83824	3.62696e-09
2324989	A_33_P3223116	HIPK2	homeodomain interacting protein kinase 2 [Source:HGNC Symbol;Acc:14402] [ENST00000342645]	AF207702	-0.45212	-2.83216	2.36469e-07
2322602	A_33_P3346193	TPM3	Homo sapiens tropomyosin 3 (TPM3), transcript variant 4, mRNA [NM_001043351]	NM_001043351	-0.45183	-2.83029	1.01972e-07
2327350	A_19_P00325922		lincRNA:chr4:16239177-16275952 reverse strand		-0.45083	-2.82381	0.00014
1154964	A_24_P98109	SNX10	Homo sapiens sorting nexin 10 (SNX10), transcript variant 2, mRNA [NM_013322]	NM_013322	-0.4502	-2.81968	1.76924e-09
2313276	A_33_P3327010	MAST2	Homo sapiens microtubule associated serine/threonine kinase 2 (MAST2), mRNA [NM_015112]	NM_015112	-0.44988	-2.81761	0.00078
888047	A_23_P312565	ANKRD19P	Homo sapiens ankyrin repeat domain 19, pseudogene (ANKRD19P), non-coding RNA [NR_026868]	NR_026868	-0.44969	-2.81637	1.24037e-09
2323198	A_19_P00320939		lincRNA:chr6:22135185-22147422 reverse strand		-0.44948	-2.815	0.00206
2333062	A_19_P00317318		lincRNA:chr2:102038159-102091163 reverse strand		-0.4494	-2.81448	1.69016e-08
2333177	A_33_P3307253	AK5	Homo sapiens adenylate kinase 5 (AK5), transcript variant 2, mRNA [NM_012093]	NM_012093	-0.44888	-2.81111	1e-05
881353	A_24_P915692	PHLDA1	Homo sapiens pleckstrin homology-like domain, family A, member 1 (PHLDA1), mRNA [NM_007350]	NM_007350	-0.44864	-2.80955	1.00536e-17
2316770	A_33_P3219475	C9orf30-TMEFF1	Homo sapiens C9orf30-TMEFF1 readthrough (C9orf30-TMEFF1), mRNA [NM_001198812]	NM_001198812	-0.4486	-2.80932	1.49342e-06
1147667	A_24_P68991	NKX6-1	Homo sapiens NK6 homeobox 1 (NKX6-1), mRNA [NM_006168]	NM_006168	-0.44787	-2.80458	2e-05
2325053	A_33_P3236117		Unknown		-0.44741	-2.80163	7.42583e-08
2322313	A_33_P3286864	ATP8A2	Homo sapiens ATPase, aminophospholipid transporter, class I, type 8A, member 2 (ATP8A2), mRNA [NM_016529]	NM_016529	-0.44687	-2.79817	1.5883e-09
2321725	A_19_P00328316		lincRNA:chr10:79979919-79990819 reverse strand		-0.44609	-2.79311	7e-05
1161556	A_23_P416178	CCDC136	Homo sapiens coiled-coil domain containing 136 (CCDC136), transcript variant 1, mRNA [NM_022742]	NM_022742	-0.44538	-2.78856	6.58058e-07
2326902	A_33_P3342528	P2RY1	Homo sapiens purinergic receptor P2Y, G-protein coupled, 1 (P2RY1), mRNA [NM_002563]	NM_002563	-0.4446	-2.78353	2.64113e-17
883903	A_23_P138680	IL15RA	Homo sapiens interleukin 15 receptor, alpha (IL15RA), transcript variant 2, mRNA [NM_172200]	NM_172200	-0.44442	-2.7824	2.6566e-17
887408	A_23_P144697	RAD1	Homo sapiens RAD1 homolog (S. pombe) (RAD1), transcript variant 1, mRNA [NM_002853]	NM_002853	-0.44394	-2.77932	1.74397e-17
1143012	A_24_P173566		immunoglobulin lambda variable 3-1 [Source:HGNC Symbol;Acc:5896] [ENST00000390319]	X57818	-0.44384	-2.77869	0.00794
1156758	A_23_P29124	GP1BB	Homo sapiens glycoprotein Ib (platelet), beta polypeptide (GP1BB), mRNA [NM_000407]	NM_000407	-0.44335	-2.77557	0.00737
2327485	A_33_P3232478	CACNA2D1	Homo sapiens calcium channel, voltage-dependent, alpha 2/delta subunit 1 (CACNA2D1), mRNA [NM_000722]	NM_000722	-0.44264	-2.77104	6.07556e-08
2329323	A_33_P3248008	LOC100652807	PREDICTED: Homo sapiens putative uncharacterized protein C3orf53-like (LOC100652807), mRNA [XM_003403510]	XM_003403510	-0.44227	-2.76869	0.0008
880619	A_23_P252062	PPARG	Homo sapiens peroxisome proliferator-activated receptor gamma (PPARG), transcript variant 3, mRNA [NM_138711]	NM_138711	-0.44208	-2.76746	0
1142932	A_23_P255444	DAPP1	Homo sapiens dual adaptor of phosphotyrosine and 3-phosphoinositides (DAPP1), mRNA [NM_014395]	NM_014395	-0.44147	-2.76354	1.26747e-16
2315959	A_33_P3396339		Unknown		-0.44084	-2.75956	9e-05
2332247	A_33_P3355921	LOC100130894	Homo sapiens uncharacterized LOC100130894 (LOC100130894), non-coding RNA [NR_034083]	NR_034083	-0.44057	-2.75785	1.03244e-06
2313397	A_19_P00806098		lincRNA:chr18:59236195-59282370 reverse strand		-0.439	-2.74791	2.28702e-09
1149389	A_23_P133536	CAPSL	Homo sapiens calcyphosine-like (CAPSL), transcript variant 1, mRNA [NM_144647]	NM_144647	-0.43884	-2.74691	0.0001
2327463	A_19_P00319027		lincRNA:chr2:102038185-102091164 reverse strand		-0.43849	-2.7447	7.92838e-08
1167823	A_23_P133438	FAM105A	Homo sapiens family with sequence similarity 105, member A (FAM105A), mRNA [NM_019018]	NM_019018	-0.43799	-2.74152	3.30626e-09
2332617	A_33_P3228739	LRRC3C	Homo sapiens leucine rich repeat containing 3C (LRRC3C), mRNA [NM_001195545]	NM_001195545	-0.43761	-2.73908	2.41658e-06
883449	A_23_P168610	TSPAN13	Homo sapiens tetraspanin 13 (TSPAN13), mRNA [NM_014399]	NM_014399	-0.43709	-2.73583	3.58276e-09
1154809	A_24_P141707	INHBE	Homo sapiens inhibin, beta E (INHBE), mRNA [NM_031479]	NM_031479	-0.43665	-2.73306	0.00689
1145703	A_23_P134419	ZP3	Homo sapiens zona pellucida glycoprotein 3 (sperm receptor) (ZP3), transcript variant 2, mRNA [NM_007155]	NM_007155	-0.43652	-2.73228	1.568e-10
2314878	A_33_P3389558		Unknown		-0.43595	-2.72864	3.29921e-09
2319161	A_19_P00800166		lincRNA:chr2:177494316-177502302 reverse strand		-0.43568	-2.72694	0.00789
2321208	A_19_P00323511		lincRNA:chr4:125539675-125571625 reverse strand		-0.43533	-2.72477	0.00708
2320034	A_19_P00316479		lincRNA:chr6:107218004-107222877 reverse strand		-0.43515	-2.72361	0.00147
2320904	A_33_P3244369		Q96BH4_HUMAN (Q96BH4) GLT8D3 protein (Fragment), partial (91%) [THC2772510]		-0.43464	-2.72047	1.94218e-07
2331208	A_33_P3258362	HBA2	Homo sapiens hemoglobin, alpha 2 (HBA2), mRNA [NM_000517]	NM_000517	-0.43452	-2.71972	4.00733e-09
883157	A_23_P216340	SLA	Homo sapiens Src-like-adaptor (SLA), transcript variant 1, mRNA [NM_001045556]	NM_001045556	-0.43408	-2.71694	5.91727e-07
882493	A_23_P85800	CD52	Homo sapiens CD52 molecule (CD52), mRNA [NM_001803]	NM_001803	-0.43391	-2.71587	0.00104
2317688	A_33_P3256272	KRTAP10-5	Homo sapiens keratin associated protein 10-5 (KRTAP10-5), mRNA [NM_198694]	NM_198694	-0.43375	-2.71486	3e-05
1146705	A_23_P26037	FRMD5	Homo sapiens FERM domain containing 5 (FRMD5), transcript variant 2, mRNA [NM_032892]	NM_032892	-0.43296	-2.70995	1.03487e-06
2333200	A_33_P3418000	RELL1	Homo sapiens RELT-like 1 (RELL1), transcript variant 2, mRNA [NM_001085399]	NM_001085399	-0.43225	-2.7055	4.99289e-06
2335032	A_33_P3268487	ABAT	Homo sapiens 4-aminobutyrate aminotransferase (ABAT), nuclear gene encoding mitochondrial protein, transcript variant 2, mRNA [NM_000663]	NM_000663	-0.43206	-2.70436	8.79015e-13
2323991	A_19_P00327975		lincRNA:chr11:12981074-13008774 forward strand		-0.43163	-2.70165	9.45162e-07
1152327	A_24_P63522	HMGCS1	Homo sapiens 3-hydroxy-3-methylglutaryl-CoA synthase 1 (soluble) (HMGCS1), transcript variant 2, mRNA [NM_002130]	NM_002130	-0.43108	-2.69822	7.73858e-17
2317370	A_33_P3277674	FBXL22	Homo sapiens F-box and leucine-rich repeat protein 22 (FBXL22), mRNA [NM_203373]	NM_203373	-0.43098	-2.69763	2.53878e-08
2335194	A_33_P3381183	EGFEM1P	Homo sapiens EGF-like and EMI domain containing 1, pseudogene (EGFEM1P), non-coding RNA [NR_021485]	NR_021485	-0.42877	-2.68395	0.00779
2314758	A_33_P3231090	TCEA2	Homo sapiens transcription elongation factor A (SII), 2, mRNA (cDNA clone IMAGE:30344530), with apparent retained intron. [BC098585]	BC098585	-0.42854	-2.68249	2.22304e-08
2324610	A_19_P00803803		lincRNA:chr6:56709666-56716191 reverse strand		-0.42847	-2.68209	4.49407e-09
879619	A_23_P252362	MRPS30	Homo sapiens mitochondrial ribosomal protein S30 (MRPS30), nuclear gene encoding mitochondrial protein, mRNA [NM_016640]	NM_016640	-0.42843	-2.68184	4.40888e-09
1155918	A_23_P95851	TUBAL3	Homo sapiens tubulin, alpha-like 3 (TUBAL3), transcript variant 1, mRNA [NM_024803]	NM_024803	-0.42811	-2.67985	4.41768e-06
1156373	A_24_P352637	TSSK4	Homo sapiens testis-specific serine kinase 4 (TSSK4), transcript variant 2, mRNA [NM_174944]	NM_174944	-0.42789	-2.67848	0.0044
2315867	A_33_P3212172	SNX22	Homo sapiens sorting nexin 22 (SNX22), mRNA [NM_024798]	NM_024798	-0.42782	-2.67807	4e-05
1153697	A_24_P304154	AMPD3	Homo sapiens adenosine monophosphate deaminase 3 (AMPD3), transcript variant 3, mRNA [NM_001025390]	NM_001025390	-0.42772	-2.67742	5.37691e-15
885134	A_23_P61406	SHC3	Homo sapiens SHC (Src homology 2 domain containing) transforming protein 3 (SHC3), mRNA [NM_016848]	NM_016848	-0.4269	-2.67238	1.6621e-15
1145224	A_32_P161762	RUNX2	Homo sapiens runt-related transcription factor 2 (RUNX2), transcript variant 3, mRNA [NM_004348]	NM_004348	-0.42653	-2.67014	1.76524e-16
2319759	A_19_P00323171		lincRNA:chr12:13116233-13122083 reverse strand		-0.42618	-2.66798	0.00016
1143871	A_23_P383819	TBX3	Homo sapiens T-box 3 (TBX3), transcript variant 2, mRNA [NM_016569]	NM_016569	-0.42571	-2.66505	1.75395e-15
1165150	A_32_P300427	APCDD1L	Homo sapiens adenomatosis polyposis coli down-regulated 1-like (APCDD1L), mRNA [NM_153360]	NM_153360	-0.42513	-2.66153	5.33784e-09
1137412	A_23_P426305	AOC3	Homo sapiens amine oxidase, copper containing 3 (vascular adhesion protein 1) (AOC3), mRNA [NM_003734]	NM_003734	-0.4251	-2.66136	1.51881e-16
2318915	A_19_P00802154		lincRNA:chr6:56749266-56765891 reverse strand		-0.42496	-2.66049	8.26026e-09
2315014	A_33_P3615955		Unknown		-0.42395	-2.65428	3e-05
2332152	A_33_P3353816	ITGA4	Homo sapiens integrin, alpha 4 (antigen CD49D, alpha 4 subunit of VLA-4 receptor) (ITGA4), mRNA [NM_000885]	NM_000885	-0.42383	-2.65356	0.00054
2320176	A_19_P00813375		lincRNA:chr5:43011418-43018843 forward strand		-0.42052	-2.63344	0.00028
1158074	A_23_P8582	FAM126A	Homo sapiens family with sequence similarity 126, member A (FAM126A), mRNA [NM_032581]	NM_032581	-0.42036	-2.63248	1.61923e-08
1157373	A_24_P252996	FOLR3	Homo sapiens folate receptor 3 (gamma) (FOLR3), mRNA [NM_000804]	NM_000804	-0.42016	-2.63124	0.00081
2330589	A_33_P3281651		Unknown		-0.41886	-2.6234	0.0007
1147626	A_24_P204238		GB		-0.41847	-2.621	0.0027
1156859	A_23_P49499	ST6GALNAC2	Homo sapiens ST6 (alpha-N-acetyl-neuraminyl-2,3-beta-galactosyl-1,3)-N-acetylgalactosaminide alpha-2,6-sialyltransferase 2 (ST6GALNAC2), mRNA [NM_006456]	NM_006456	-0.41816	-2.61914	8.09784e-09
883326	A_23_P371729	GJA5	Homo sapiens gap junction protein, alpha 5, 40kDa (GJA5), transcript variant A, mRNA [NM_005266]	NM_005266	-0.41803	-2.61836	2.01459e-10
2319987	A_33_P3376454	LOC100133299	PREDICTED: Homo sapiens GALI1870 (LOC100133299), miscRNA [XR_108564]	XR_108564	-0.41784	-2.61722	9.04456e-09
2317269	A_33_P3299665		Homo sapiens cDNA FLJ45825 fis, clone NT2RP8003657. [AK127725]	AK127725	-0.41784	-2.61721	8.6506e-07
2336203	A_33_P3348164	TTLL7	Homo sapiens tubulin tyrosine ligase-like family, member 7 (TTLL7), mRNA [NM_024686]	NM_024686	-0.41769	-2.61629	7.36569e-08
2331404	A_33_P3373573		Q53HV4_HUMAN (Q53HV4) Aspartyl-tRNA synthetase variant (Fragment), partial (4%) [THC2668483]		-0.41548	-2.60306	0.00064
2315055	A_33_P3286953	ADAMTS6	Homo sapiens ADAM metallopeptidase with thrombospondin type 1 motif, 6 (ADAMTS6), mRNA [NM_197941]	NM_197941	-0.41527	-2.60177	1.92948e-08
1140535	A_32_P186731	ISM1	Homo sapiens isthmin 1 homolog (zebrafish) (ISM1), mRNA [NM_080826]	NM_080826	-0.41399	-2.59413	1.75499e-07
2324134	A_19_P00801158		lincRNA:chr2:103451593-103470568 forward strand		-0.41372	-2.5925	3.88794e-06
1150181	A_24_P203689	KIF7	Homo sapiens kinesin family member 7 (KIF7), mRNA [NM_198525]	NM_198525	-0.41367	-2.59219	0.00086
1139458	A_24_P339126	PRSS21	Homo sapiens protease, serine, 21 (testisin) (PRSS21), transcript variant 3, mRNA [NM_144957]	NM_144957	-0.41325	-2.5897	0.00694
1166658	A_23_P26457	HBA2	Homo sapiens hemoglobin, alpha 2 (HBA2), mRNA [NM_000517]	NM_000517	-0.41305	-2.5885	1.16255e-15
1140238	A_23_P23869	LHX4	Homo sapiens LIM homeobox 4 (LHX4), mRNA [NM_033343]	NM_033343	-0.4126	-2.58582	4.28881e-08
2327911	A_33_P3331831	DKFZp451A211	PREDICTED: Homo sapiens DKFZp451A211 protein (DKFZp451A211), mRNA [XM_003403663]	XM_003403663	-0.41259	-2.58576	1.84565e-08
2322873	A_33_P3396766		Homo sapiens cDNA clone IMAGE:5933551, partial cds. [BC068076]	BC068076	-0.41222	-2.58355	0.00032
2316619	A_33_P3359047	LYPD6	Homo sapiens LY6/PLAUR domain containing 6 (LYPD6), transcript variant 1, mRNA [NM_001195685]	NM_001195685	-0.41218	-2.58331	1.57579e-08
2324453	A_33_P3405459	C20orf195	Homo sapiens chromosome 20 open reading frame 195 (C20orf195), mRNA [NM_024059]	NM_024059	-0.41196	-2.582	1.13154e-08
2323430	A_19_P00803868		lincRNA:chr1:98460171-98460970 reverse strand		-0.41188	-2.58156	8.24879e-08
2316890	A_33_P3252809	FAM118A	family with sequence similarity 118, member A [Source:HGNC Symbol;Acc:1313] [ENST00000405673]		-0.4112	-2.57752	8.60805e-07
2323929	A_33_P3262560	LAMA3	laminin, alpha 3 [Source:HGNC Symbol;Acc:6483] [ENST00000538801]	BC093406	-0.4109	-2.57574	1.65132e-07
2326623	A_33_P3405424	IL4I1	Homo sapiens interleukin 4 induced 1 (IL4I1), transcript variant 2, mRNA [NM_172374]	NM_172374	-0.4107	-2.57453	1.28685e-07
2329496	A_33_P3337609		GB		-0.41055	-2.57366	0.00013
2328531	A_19_P00800400		lincRNA:chr11:70238327-70244052 forward strand		-0.40993	-2.56999	2.22523e-06
2328592	A_19_P00803556		lincRNA:chr2:200569780-200713555 forward strand		-0.40969	-2.56855	8e-05
883779	A_24_P382287	CDH7	Homo sapiens cadherin 7, type 2 (CDH7), transcript variant b, mRNA [NM_004361]	NM_004361	-0.40941	-2.56692	5e-05
2331322	A_33_P3407049		Unknown		-0.4085	-2.56156	2.40489e-08
2333447	A_33_P3269109	GUCY1A3	Homo sapiens guanylate cyclase 1, soluble, alpha 3 (GUCY1A3), transcript variant 6, mRNA [NM_001130686]	NM_001130686	-0.40843	-2.5611	1.05546e-12
2320412	A_33_P3269976	GAL	galanin prepropeptide [Source:HGNC Symbol;Acc:4114] [ENST00000538401]	BG675116	-0.40814	-2.55941	0.00251
880534	A_23_P144476	SPRY1	Homo sapiens sprouty homolog 1, antagonist of FGF signaling (Drosophila) (SPRY1), transcript variant 2, mRNA [NM_199327]	NM_199327	-0.40805	-2.55886	2.52544e-11
1164068	A_23_P23839	LGR6	Homo sapiens leucine-rich repeat containing G protein-coupled receptor 6 (LGR6), transcript variant 1, mRNA [NM_001017403]	NM_001017403	-0.40783	-2.55759	2.74081e-08
2330877	A_33_P3294669		Unknown		-0.40757	-2.55603	5.04266e-07
2330401	A_33_P3263851	FLJ46020	PREDICTED: Homo sapiens FLJ46020 protein (FLJ46020), miscRNA [XR_109667]	XR_109667	-0.4072	-2.55385	5.85146e-06
1149651	A_23_P53763	KIAA0226L	Homo sapiens KIAA0226-like (KIAA0226L), mRNA [NM_025113]	NM_025113	-0.40682	-2.55166	9.61845e-07
1150724	A_32_P224666	CAPZA2	Homo sapiens capping protein (actin filament) muscle Z-line, alpha 2 (CAPZA2), mRNA [NM_006136]	NM_006136	-0.40632	-2.54869	0.00017
882978	A_24_P935986	BCAT1	Homo sapiens branched chain amino-acid transaminase 1, cytosolic (BCAT1), transcript variant 1, mRNA [NM_005504]	NM_005504	-0.40628	-2.54847	1.27162e-15
886874	A_24_P109633	ITPK1	Homo sapiens inositol-tetrakisphosphate 1-kinase (ITPK1), transcript variant 3, mRNA [NM_001142594]	NM_001142594	-0.40622	-2.5481	3.25665e-11
884649	A_23_P2573	TMEM117	Homo sapiens transmembrane protein 117 (TMEM117), mRNA [NM_032256]	NM_032256	-0.40548	-2.54376	2.37286e-08
883311	A_23_P81825	GUCA1B	Homo sapiens guanylate cyclase activator 1B (retina) (GUCA1B), mRNA [NM_002098]	NM_002098	-0.40537	-2.54314	6.61152e-07
2322388	A_33_P3340454		Unknown		-0.40508	-2.54144	0.00017
885049	A_24_P410605	ROR1	Homo sapiens receptor tyrosine kinase-like orphan receptor 1 (ROR1), transcript variant 2, mRNA [NM_001083592]	NM_001083592	-0.40494	-2.54059	2.50712e-14
1155601	A_23_P256632	PGGT1B	Homo sapiens protein geranylgeranyltransferase type I, beta subunit (PGGT1B), mRNA [NM_005023]	NM_005023	-0.40465	-2.53892	0.00266
2328295	A_33_P3302777	DCLK1	Homo sapiens doublecortin-like kinase 1 (DCLK1), transcript variant 1, mRNA [NM_004734]	NM_004734	-0.40453	-2.53825	1.19924e-06
2313149	A_33_P3270474		Unknown		-0.40442	-2.53758	0.00217
1151135	A_24_P307384		Unknown		-0.404	-2.53515	0.00753
879541	A_23_P61551	CD2BP2	Homo sapiens CD2 (cytoplasmic tail) binding protein 2 (CD2BP2), transcript variant 1, mRNA [NM_006110]	NM_006110	-0.40334	-2.5313	5.24633e-15
2330307	A_33_P3384492	LOC100127946	PREDICTED: Homo sapiens hypothetical protein LOC100127946 (LOC100127946), mRNA [XM_001717040]	XM_001717040	-0.40318	-2.53037	0.00592
1146698	A_32_P123255	ANKRD58	Homo sapiens ankyrin repeat domain 58 (ANKRD58), mRNA [NM_001105576]	NM_001105576	-0.40311	-2.52993	3.35206e-08
2334754	A_19_P00317360		lincRNA:chr3:130569543-130575125 forward strand		-0.40304	-2.52951	6.25237e-07
2328324	A_33_P3269636	SBSN	Homo sapiens suprabasin (SBSN), transcript variant 1, mRNA [NM_001166034]	NM_001166034	-0.40233	-2.52538	3.48803e-08
2327204	A_33_P3299279	C5orf39	Homo sapiens chromosome 5 open reading frame 39 (C5orf39), mRNA [NM_001014279]	NM_001014279	-0.40222	-2.52473	8.0736e-08
2335931	A_33_P3420862	PAGE2B	Homo sapiens P antigen family, member 2B (PAGE2B), mRNA [NM_001015038]	NM_001015038	-0.40201	-2.52354	3.84644e-06
1155099	A_24_P69095	ENC1	Homo sapiens ectodermal-neural cortex 1 (with BTB-like domain) (ENC1), mRNA [NM_003633]	NM_003633	-0.40192	-2.52303	3.84044e-14
1167379	A_23_P374322	LACC1	Homo sapiens laccase (multicopper oxidoreductase) domain containing 1 (LACC1), transcript variant 2, mRNA [NM_153218]	NM_153218	-0.40189	-2.52284	1.70927e-07
2328985	A_33_P3221613		Unknown		-0.40169	-2.52165	2.61185e-06
879364	A_23_P155057	CYTH4	Homo sapiens cytohesin 4 (CYTH4), mRNA [NM_013385]	NM_013385	-0.40131	-2.51949	8.14596e-06
1164199	A_23_P100001	FAM174B	Homo sapiens family with sequence similarity 174, member B (FAM174B), mRNA [NM_207446]	NM_207446	-0.40089	-2.51703	2.5121e-08
2327238	A_33_P3424339		1203217A dehydrogenase,glyceraldehydephosphate. {Homo sapiens} (exp=-1; wgp=0; cg=0) , partial (57%) [THC2554230]		-0.4008	-2.51654	0.0014
2322846	A_33_P3380582		Alpha-1,3-mannosyl-glycoprotein 4-beta-N-acetylglucosaminyltransferase-like protein LOC641515 [Source:UniProtKB/Swiss-Prot;Acc:Q49AQ9] [ENST00000330493]	BC032956	-0.40063	-2.51556	0.00968
1154047	A_23_P211522	SYNGR1	Homo sapiens synaptogyrin 1 (SYNGR1), transcript variant 1c, mRNA [NM_145738]	NM_145738	-0.40061	-2.51541	0.00061
2335024	A_33_P3220822	TEX21P	Homo sapiens testis expressed 21, pseudogene (TEX21P), non-coding RNA [NR_033777]	NR_033777	-0.39914	-2.50692	0.00233
2322298	A_19_P00803169		lincRNA:chr1:58878762-58889862 reverse strand		-0.39913	-2.50687	3e-05
1146393	A_32_P179138	GUCY1A3	Homo sapiens guanylate cyclase 1, soluble, alpha 3 (GUCY1A3), transcript variant 3, mRNA [NM_001130683]	NM_001130683	-0.39846	-2.50298	5e-05
2314552	A_33_P3396527	POLR3G	Homo sapiens polymerase (RNA) III (DNA directed) polypeptide G (32kD) (POLR3G), mRNA [NM_006467]	NM_006467	-0.39825	-2.50179	2.5086e-08
2312473	A_33_P3831566		Homo sapiens HSFE-1 mRNA, partial cds. [AF072164]	AF072164	-0.39823	-2.50165	2.94443e-08
879928	A_23_P204850	RB1	Homo sapiens retinoblastoma 1 (RB1), mRNA [NM_000321]	NM_000321	-0.39816	-2.50126	0
2321413	A_19_P00327564		lincRNA:chr7:92496564-92506945 forward strand		-0.39807	-2.50075	0.00726
2326046	A_33_P3246283	VAC14	Homo sapiens cDNA FLJ46582 fis, clone THYMU3043327. [AK128439]	AK128439	-0.39784	-2.49944	0.0004
869971	A_23_P24104	PLAU	Homo sapiens plasminogen activator, urokinase (PLAU), transcript variant 1, mRNA [NM_002658]	NM_002658	-0.39778	-2.49905	0
2331174	A_33_P3294002	A4GALT	Homo sapiens alpha 1,4-galactosyltransferase (A4GALT), mRNA [NM_017436]	NM_017436	-0.3965	-2.49171	3.98882e-15
2321534	A_33_P3275055	ST6GALNAC3	Homo sapiens ST6 (alpha-N-acetyl-neuraminyl-2,3-beta-galactosyl-1,3)-N-acetylgalactosaminide alpha-2,6-sialyltransferase 3 (ST6GALNAC3), transcript variant 2, mRNA [NM_001160011]	NM_001160011	-0.39631	-2.49065	6.50192e-06
2317029	A_19_P00803821		lincRNA:chr16:1024899-1030224 forward strand		-0.39581	-2.48774	4e-05
1142013	A_23_P10518	TFDP3	Homo sapiens transcription factor Dp family, member 3 (TFDP3), mRNA [NM_016521]	NM_016521	-0.39564	-2.4868	1.14563e-12
2334709	A_19_P00800717		lincRNA:chr3:3988675-4135125 forward strand		-0.39563	-2.48671	0.00064
2316555	A_33_P3316508	RUNX2	Homo sapiens runt-related transcription factor 2 (RUNX2), transcript variant 2, mRNA [NM_001015051]	NM_001015051	-0.39554	-2.48621	2.49122e-07
2331586	A_33_P3395008	ACOXL	Homo sapiens acyl-CoA oxidase-like (ACOXL), mRNA [NM_001142807]	NM_001142807	-0.39549	-2.48592	3.44508e-08
1143731	A_23_P252855	BRIX1	Homo sapiens BRX1, biogenesis of ribosomes, homolog (S. cerevisiae) (BRIX1), mRNA [NM_018321]	NM_018321	-0.39529	-2.48478	2.97457e-08
885909	A_23_P255827	FKSG2	Homo sapiens apoptosis inhibitor (FKSG2) mRNA, complete cds. [AF300871]	AF300871	-0.39508	-2.48358	0.00229
1156884	A_32_P214925	FAM115C	Homo sapiens family with sequence similarity 115, member C (FAM115C), transcript variant 2, mRNA [NM_173678]	NM_173678	-0.39473	-2.4816	1e-05
881498	A_23_P139919	CHST11	Homo sapiens carbohydrate (chondroitin 4) sulfotransferase 11 (CHST11), transcript variant 1, mRNA [NM_018413]	NM_018413	-0.39443	-2.47987	3.6861e-08
2332004	A_33_P3390335	RSU1	Homo sapiens Ras suppressor protein 1 (RSU1), transcript variant 1, mRNA [NM_012425]	NM_012425	-0.39427	-2.47895	5.25564e-15
1141493	A_23_P202773	C11orf20	Homo sapiens chromosome 11 open reading frame 20 (C11orf20), mRNA [NM_001039496]	NM_001039496	-0.39396	-2.47721	3.91561e-08
2328453	A_33_P3389898	OR4D11	Homo sapiens olfactory receptor, family 4, subfamily D, member 11 (OR4D11), mRNA [NM_001004706]	NM_001004706	-0.39381	-2.47635	0.00052
1153511	A_23_P41942	POLR3G	Homo sapiens polymerase (RNA) III (DNA directed) polypeptide G (32kD) (POLR3G), mRNA [NM_006467]	NM_006467	-0.39305	-2.47201	3.45882e-08
2321468	A_33_P3390708	TMEM2	Homo sapiens transmembrane protein 2 (TMEM2), transcript variant 1, mRNA [NM_013390]	NM_013390	-0.39288	-2.47101	1.3542e-07
1152466	A_24_P385732	OSTalpha	Homo sapiens organic solute transporter alpha (OSTalpha), mRNA [NM_152672]	NM_152672	-0.39274	-2.47025	0.00251
1144868	A_23_P38952	ACER1	Homo sapiens alkaline ceramidase 1 (ACER1), mRNA [NM_133492]	NM_133492	-0.39248	-2.46876	0.00175
1154014	A_24_P917819	ANKRD30BP2	Homo sapiens ankyrin repeat domain 30B pseudogene 2 (ANKRD30BP2), non-coding RNA [NR_026916]	NR_026916	-0.39234	-2.46799	1.22612e-07
881045	A_23_P51231	RUNX3	Homo sapiens runt-related transcription factor 3 (RUNX3), transcript variant 1, mRNA [NM_001031680]	NM_001031680	-0.39182	-2.46503	6.97977e-15
1141161	A_24_P943358	DBF4	Homo sapiens DBF4 homolog (S. cerevisiae) (DBF4), mRNA [NM_006716]	NM_006716	-0.39181	-2.46494	2.0916e-08
1140315	A_24_P109644		Homo sapiens docking protein 1-like protein mRNA, partial cds. [AF229166]	AF229166	-0.39175	-2.46462	2e-05
2329061	A_33_P3302320		BX115224 Soares_testis_NHT Homo sapiens cDNA clone IMAGp998G073560, mRNA sequence [BX115224]	BX115224	-0.39117	-2.46132	0.0006
1166303	A_24_P291826	SYTL3	Homo sapiens synaptotagmin-like 3 (SYTL3), transcript variant 3, mRNA [NM_001009991]	NM_001009991	-0.39113	-2.46108	7.84455e-07
2334924	A_19_P00326248	XLOC_008015	BROAD lincRNAs version v2 (http://www.broadinstitute.org/genome_bio/human_lincrnas/)		-0.39099	-2.46033	0.00022
884710	A_23_P131089	KANK3	Homo sapiens KN motif and ankyrin repeat domains 3 (KANK3), mRNA [NM_198471]	NM_198471	-0.39052	-2.45767	2.76576e-06
1149886	A_23_P258190	AKR1B1	Homo sapiens aldo-keto reductase family 1, member B1 (aldose reductase) (AKR1B1), mRNA [NM_001628]	NM_001628	-0.39036	-2.45676	8.04324e-15
2336229	A_33_P3420466	MATN3	Homo sapiens matrilin 3 (MATN3), mRNA [NM_002381]	NM_002381	-0.38999	-2.45463	4e-05
2336052	A_33_P3288614		Unknown		-0.38994	-2.45437	4.32066e-08
879986	A_23_P401106	PDE2A	Homo sapiens phosphodiesterase 2A, cGMP-stimulated (PDE2A), transcript variant 1, mRNA [NM_002599]	NM_002599	-0.38975	-2.45332	1.07511e-12
1145177	A_23_P74088	MMP23B	Homo sapiens matrix metallopeptidase 23B (MMP23B), mRNA [NM_006983]	NM_006983	-0.38911	-2.44967	4e-05
1149858	A_23_P325642	PDIA2	Homo sapiens protein disulfide isomerase family A, member 2 (PDIA2), mRNA [NM_006849]	NM_006849	-0.38883	-2.44811	1.08546e-11
1146842	A_23_P165521	STRN	Homo sapiens striatin, calmodulin binding protein (STRN), mRNA [NM_003162]	NM_003162	-0.3887	-2.44739	0.00013
887795	A_24_P193295	RAB15	Homo sapiens RAB15, member RAS onocogene family (RAB15), mRNA [NM_198686]	NM_198686	-0.38859	-2.44673	6.79602e-08
884873	A_32_P64200	GUCA1B	Homo sapiens guanylate cyclase activator 1B (retina) (GUCA1B), mRNA [NM_002098]	NM_002098	-0.38841	-2.44576	2.14072e-14
2333137	A_33_P3226832	F3	Homo sapiens coagulation factor III (thromboplastin, tissue factor) (F3), transcript variant 1, mRNA [NM_001993]	NM_001993	-0.38683	-2.43686	1.21597e-14
879931	A_23_P68601	CST7	Homo sapiens cystatin F (leukocystatin) (CST7), mRNA [NM_003650]	NM_003650	-0.38672	-2.43623	6.06312e-13
1139740	A_23_P124024	MED10	Homo sapiens mediator complex subunit 10 (MED10), mRNA [NM_032286]	NM_032286	-0.3864	-2.43446	0
2325102	A_33_P3393135		histone cluster 1, H2ai [Source:HGNC Symbol;Acc:4725] [ENST00000358739]	BC112254	-0.38639	-2.43441	1.06433e-07
2313944	A_33_P3311498	LOC283392	Homo sapiens uncharacterized LOC283392 (LOC283392), transcript variant 1, non-coding RNA [NR_026837]	NR_026837	-0.38624	-2.43352	6.76385e-08
2328930	A_19_P00808319		lincRNA:chr12:68383224-68415107 forward strand		-0.38609	-2.43272	0.00398
878955	A_23_P156310	SKP2	Homo sapiens S-phase kinase-associated protein 2 (p45) (SKP2), transcript variant 2, mRNA [NM_032637]	NM_032637	-0.38551	-2.42944	1.90258e-14
1139488	A_23_P79794	TGIF2	Homo sapiens TGFB-induced factor homeobox 2 (TGIF2), transcript variant 2, mRNA [NM_021809]	NM_021809	-0.38505	-2.42689	2e-05
2328089	A_33_P3380642	FRAS1	Fraser syndrome 1 [Source:HGNC Symbol;Acc:19185] [ENST00000264899]	AK027833	-0.38501	-2.42667	1.70634e-07
2332613	A_19_P00813029		lincRNA:chr9:32530575-32536384 forward strand		-0.38485	-2.42576	0.0062
1146281	A_23_P13772	TBX3	Homo sapiens T-box 3 (TBX3), transcript variant 2, mRNA [NM_016569]	NM_016569	-0.38478	-2.42537	5.69273e-08
2330436	A_33_P3256257	KRTAP4-7	Homo sapiens keratin associated protein 4-7 (KRTAP4-7), mRNA [NM_033061]	NM_033061	-0.38469	-2.42486	0.00251
1155433	A_23_P150903	FAR2	Homo sapiens fatty acyl CoA reductase 2 (FAR2), mRNA [NM_018099]	NM_018099	-0.38407	-2.42141	1.13046e-06
1141449	A_23_P132889	CRMP1	Homo sapiens collapsin response mediator protein 1 (CRMP1), transcript variant 1, mRNA [NM_001014809]	NM_001014809	-0.38387	-2.42031	0.00121
2327079	A_33_P3309725		Unknown		-0.38381	-2.42	0.00417
2328502	A_33_P3303449	LEPR	Homo sapiens leptin receptor (LEPR), transcript variant 5, mRNA [NM_001198688]	NM_001198688	-0.38195	-2.40961	9.63555e-07
2317215	A_33_P3350726	PPARG	Homo sapiens peroxisome proliferator-activated receptor gamma (PPARG), transcript variant 3, mRNA [NM_138711]	NM_138711	-0.38189	-2.4093	6.70074e-08
2320490	A_33_P3295932		Unknown		-0.38178	-2.40871	3.25756e-06
1159076	A_23_P118246	GINS2	Homo sapiens GINS complex subunit 2 (Psf2 homolog) (GINS2), mRNA [NM_016095]	NM_016095	-0.38157	-2.4075	0
2330004	A_33_P3298473		Putative lung carcinoma-associated protein 10 [Source:UniProtKB/Swiss-Prot;Acc:Q71F78] [ENST00000357566]	AF514420	-0.38138	-2.40646	4.42991e-07
2313457	A_33_P3391476	CRYZ	Homo sapiens crystallin, zeta (quinone reductase) (CRYZ), transcript variant 1, mRNA [NM_001130042]	NM_001130042	-0.38111	-2.40498	7.76642e-08
2325058	A_33_P3813561	LOC283728	Homo sapiens cDNA FLJ38298 fis, clone FCBBF3017059. [AK095617]	AK095617	-0.38092	-2.40393	0.00354
869250	A_24_P191312	SLC1A4	Homo sapiens solute carrier family 1 (glutamate/neutral amino acid transporter), member 4 (SLC1A4), transcript variant 1, mRNA [NM_003038]	NM_003038	-0.38075	-2.40298	1.01428e-13
880215	A_32_P84728		Uncharacterized protein [Source:UniProtKB/TrEMBL;Acc:D6R963] [ENST00000512874]		-0.38063	-2.40232	5.79228e-07
1151726	A_23_P404667	BIK	Homo sapiens BCL2-interacting killer (apoptosis-inducing) (BIK), mRNA [NM_001197]	NM_001197	-0.38061	-2.40219	2.59055e-14
1145345	A_32_P4018	ROR1	receptor tyrosine kinase-like orphan receptor 1 [Source:HGNC Symbol;Acc:10256] [ENST00000371079]	AK000776	-0.38053	-2.40178	3.6746e-13
2335604	A_33_P3230558	EML5	Homo sapiens echinoderm microtubule associated protein like 5 (EML5), mRNA [NM_183387]	NM_183387	-0.3805	-2.40158	0.00127
2334822	A_33_P3342862	ZNF664-FAM101A	Homo sapiens protein FAM101A (ZNF664-FAM101A), mRNA [NM_001204299]	NM_001204299	-0.38033	-2.40068	8.14039e-08
2317144	A_33_P3366321		Unknown		-0.38005	-2.39912	4.71614e-06
883752	A_32_P800799	KCNG3	Homo sapiens potassium voltage-gated channel, subfamily G, member 3 (KCNG3), transcript variant 1, mRNA [NM_133329]	NM_133329	-0.37942	-2.39563	4.14401e-06
1151750	A_24_P58037	LOC392288	PREDICTED: Homo sapiens microtubule-associated proteins 1A/1B light chain 3B-like (LOC392288), mRNA [XM_373277]	XM_373277	-0.37926	-2.39478	8.73013e-08
2335729	A_33_P3245517	LOC441666	Homo sapiens zinc finger protein 91 pseudogene (LOC441666), non-coding RNA [NR_024380]	NR_024380	-0.3792	-2.39441	0.00014
1145851	A_23_P306352	RGAG1	Homo sapiens retrotransposon gag domain containing 1 (RGAG1), mRNA [NM_020769]	NM_020769	-0.37907	-2.39372	0.0001
1159612	A_23_P414913	GLIPR2	Homo sapiens GLI pathogenesis-related 2 (GLIPR2), mRNA [NM_022343]	NM_022343	-0.37885	-2.39252	8.37412e-08
1166032	A_23_P431252	KBTBD8	Homo sapiens kelch repeat and BTB (POZ) domain containing 8 (KBTBD8), mRNA [NM_032505]	NM_032505	-0.37872	-2.39175	0.00129
2317724	A_19_P00317462		lincRNA:chr15:74770410-74782627 reverse strand		-0.37843	-2.3902	6.426e-06
2330274	A_33_P3261743	SLC37A2	Homo sapiens solute carrier family 37 (glycerol-3-phosphate transporter), member 2 (SLC37A2), transcript variant 2, mRNA [NM_001145290]	NM_001145290	-0.37818	-2.38882	0.00584
2334765	A_33_P3373364	CLIC4	Homo sapiens chloride intracellular channel 4 (CLIC4), nuclear gene encoding mitochondrial protein, mRNA [NM_013943]	NM_013943	-0.3781	-2.38835	8.27323e-08
1146752	A_24_P57528	SLC39A11	Homo sapiens solute carrier family 39 (metal ion transporter), member 11 (SLC39A11), transcript variant 2, mRNA [NM_139177]	NM_139177	-0.37778	-2.38663	1.11717e-07
2336008	A_19_P00805168		lincRNA:chr16:88805249-88810399 forward strand		-0.37729	-2.3839	0.00025
2334516	A_19_P00812720		lincRNA:chr15:80489770-80496195 forward strand		-0.377	-2.38234	9.48263e-06
1166033	A_23_P3602	NUDT7	Homo sapiens nudix (nucleoside diphosphate linked moiety X)-type motif 7 (NUDT7), transcript variant 3, mRNA [NM_001243657]	NM_001243657	-0.37609	-2.37734	3.13159e-07
886041	A_23_P92727	RAI14	Homo sapiens retinoic acid induced 14 (RAI14), transcript variant 1, mRNA [NM_015577]	NM_015577	-0.37573	-2.37538	9.97302e-08
2316170	A_33_P3319680	RNF165	Homo sapiens ring finger protein 165 (RNF165), mRNA [NM_152470]	NM_152470	-0.37561	-2.37471	2.03668e-07
882728	A_23_P33326	ADRA1B	Homo sapiens adrenergic, alpha-1B-, receptor (ADRA1B), mRNA [NM_000679]	NM_000679	-0.37561	-2.37469	6.14192e-14
2317586	A_19_P00320207		lincRNA:chr2:242832785-242833476 reverse strand		-0.37552	-2.37422	0.00435
1143447	A_32_P202759	FAM171B	Homo sapiens family with sequence similarity 171, member B (FAM171B), mRNA [NM_177454]	NM_177454	-0.37492	-2.37094	0.00247
886624	A_23_P5654	IL37	Homo sapiens interleukin 37 (IL37), transcript variant 1, mRNA [NM_014439]	NM_014439	-0.37463	-2.36934	4.53307e-13
2327655	A_33_P3327470		Q6I984_HUMAN (Q6I984) Acidic neurotrophin 6 alpha (Fragment), complete [THC2606816]		-0.37462	-2.36931	0.0005
2328904	A_19_P00802817		lincRNA:chr11:33712374-33718199 reverse strand		-0.37458	-2.36906	0.00542
882419	A_23_P156017	GOLPH3	Homo sapiens golgi phosphoprotein 3 (coat-protein) (GOLPH3), mRNA [NM_022130]	NM_022130	-0.37322	-2.36167	1.14268e-07
2313866	A_33_P3230269	GRHL1	Homo sapiens grainyhead-like 1 (Drosophila) (GRHL1), mRNA [NM_198182]	NM_198182	-0.37317	-2.36138	1.58496e-07
885640	A_24_P231104	LEPR	Homo sapiens leptin receptor (LEPR), transcript variant 3, mRNA [NM_001003679]	NM_001003679	-0.37294	-2.36013	4.45759e-07
2335096	A_33_P3401156	ETV1	Homo sapiens ets variant 1 (ETV1), transcript variant 1, mRNA [NM_004956]	NM_004956	-0.37281	-2.35943	0.00014
1139003	A_24_P605190	PGGT1B	Homo sapiens protein geranylgeranyltransferase type I, beta subunit (PGGT1B), mRNA [NM_005023]	NM_005023	-0.37249	-2.35772	9.8131e-06
2316235	A_33_P3274422		Unknown		-0.37247	-2.3576	0.00375
881453	A_23_P120899	CSF2RB	Homo sapiens colony stimulating factor 2 receptor, beta, low-affinity (granulocyte-macrophage) (CSF2RB), mRNA [NM_000395]	NM_000395	-0.37235	-2.35693	3e-05
1155088	A_23_P397455	ACVR1C	Homo sapiens activin A receptor, type IC (ACVR1C), transcript variant 1, mRNA [NM_145259]	NM_145259	-0.3719	-2.35453	3.22216e-07
1142479	A_23_P11644	SPRR2D	Homo sapiens small proline-rich protein 2D (SPRR2D), mRNA [NM_006945]	NM_006945	-0.37142	-2.3519	0.00034
2329057	A_33_P3270800	CPSF4L	Homo sapiens cleavage and polyadenylation specific factor 4-like (CPSF4L), mRNA [NM_001129885]	NM_001129885	-0.37042	-2.34649	0.0042
2321350	A_33_P3353502	PLCB4	Homo sapiens phospholipase C, beta 4 (PLCB4), transcript variant 2, mRNA [NM_182797]	NM_182797	-0.36948	-2.34143	3.77736e-07
2316251	A_33_P3251598		Unknown		-0.3693	-2.34044	0.00318
1166657	A_23_P134614	COG5	Homo sapiens component of oligomeric golgi complex 5 (COG5), transcript variant 1, mRNA [NM_006348]	NM_006348	-0.36871	-2.33727	1.47068e-07
2334276	A_19_P00801749		lincRNA:chr2:216617198-216617900 reverse strand		-0.36854	-2.33636	0.00091
879995	A_24_P57047	DLL3	Homo sapiens delta-like 3 (Drosophila) (DLL3), transcript variant 2, mRNA [NM_203486]	NM_203486	-0.36852	-2.33624	1.24502e-13
2318244	A_33_P3365750	EML5	Homo sapiens echinoderm microtubule associated protein like 5 (EML5), mRNA [NM_183387]	NM_183387	-0.36795	-2.33319	4.97584e-07
1154118	A_23_P348264	LETM2	Homo sapiens leucine zipper-EF-hand containing transmembrane protein 2 (LETM2), nuclear gene encoding mitochondrial protein, transcript variant 2, mRNA [NM_144652]	NM_144652	-0.36764	-2.33154	2.19658e-07
886674	A_23_P85640	INPP5B	Homo sapiens inositol polyphosphate-5-phosphatase, 75kDa (INPP5B), nuclear gene encoding mitochondrial protein, mRNA [NM_005540]	NM_005540	-0.36756	-2.33111	5.46947e-13
2317340	A_33_P3303414	MAN1A1	Homo sapiens mannosidase, alpha, class 1A, member 1 (MAN1A1), mRNA [NM_005907]	NM_005907	-0.36746	-2.33056	2.17698e-07
2319090	A_33_P3401701	EDNRA	Homo sapiens endothelin receptor type A (EDNRA), transcript variant 1, mRNA [NM_001957]	NM_001957	-0.36742	-2.33032	5.14779e-06
2313375	A_19_P00322609		lincRNA:chr15:25345633-25349116 forward strand		-0.36701	-2.32816	0.00168
2331394	A_19_P00801520		lincRNA:chrX:93547644-94240194 forward strand		-0.36681	-2.32708	0.00645
1144063	A_24_P106542	RSPO3	Homo sapiens R-spondin 3 (RSPO3), mRNA [NM_032784]	NM_032784	-0.36647	-2.32527	0.00062
1162745	A_24_P377225	USP46	Homo sapiens ubiquitin specific peptidase 46 (USP46), transcript variant 1, mRNA [NM_022832]	NM_022832	-0.36646	-2.32519	9.70514e-07
2325320	A_33_P3265855	PRR5-ARHGAP8	Homo sapiens PRR5-ARHGAP8 readthrough (PRR5-ARHGAP8), mRNA [NM_181334]	NM_181334	-0.36628	-2.32425	1.66874e-07
2320231	A_33_P3233649	NADKD1	Homo sapiens NAD kinase domain containing 1 (NADKD1), transcript variant 1, mRNA [NM_001085411]	NM_001085411	-0.36604	-2.32296	2.46504e-07
2324309	A_19_P00803836		lincRNA:chr2:65103471-65188448 reverse strand		-0.36584	-2.3219	0.0012
2328146	A_19_P00811778		lincRNA:chr2:192029705-192099155 reverse strand		-0.36583	-2.32182	0.00967
888710	A_23_P43276	GPR124	Homo sapiens G protein-coupled receptor 124 (GPR124), mRNA [NM_032777]	NM_032777	-0.3654	-2.31955	3e-05
1149403	A_24_P165450	TTLL7	Homo sapiens tubulin tyrosine ligase-like family, member 7 (TTLL7), mRNA [NM_024686]	NM_024686	-0.365	-2.31738	6.14353e-06
2326244	A_19_P00804384		lincRNA:chr7:108173939-108184689 reverse strand		-0.36468	-2.3157	0.00172
1162911	A_23_P46894	CHAT	Homo sapiens choline O-acetyltransferase (CHAT), transcript variant M, mRNA [NM_020549]	NM_020549	-0.36462	-2.31539	5e-05
1145708	A_32_P213831	FAM40B	Homo sapiens family with sequence similarity 40, member B (FAM40B), transcript variant 1, mRNA [NM_020704]	NM_020704	-0.36456	-2.31502	1.94727e-07
1141346	A_24_P269432	BET1	Homo sapiens blocked early in transport 1 homolog (S. cerevisiae) (BET1), mRNA [NM_005868]	NM_005868	-0.36439	-2.31412	1.99557e-07
1163170	A_32_P163089	C12orf75	Homo sapiens chromosome 12 open reading frame 75 (C12orf75), mRNA [NM_001145199]	NM_001145199	-0.36324	-2.30802	2.00385e-07
885372	A_24_P925040	CAV2	Homo sapiens caveolin 2 (CAV2), transcript variant 1, mRNA [NM_001233]	NM_001233	-0.36275	-2.30544	1.34594e-12
2320974	A_33_P3342822		Q96BH4_HUMAN (Q96BH4) GLT8D3 protein (Fragment), partial (91%) [THC2772510]		-0.36272	-2.30525	1.41209e-06
2330251	A_19_P00317277		lincRNA:chr2:102600227-102601998 forward strand		-0.36211	-2.30205	0.00064
2314984	A_33_P3413168	COL27A1	collagen, type XXVII, alpha 1 [Source:HGNC Symbol;Acc:22986] [ENST00000374106]	BC007696	-0.36179	-2.30033	3.68347e-07
1147766	A_24_P51080	FLJ42709	Homo sapiens uncharacterized LOC441094 (FLJ42709), non-coding RNA [NR_021490]	NR_021490	-0.3614	-2.29825	0.00619
881988	A_24_P879740	MAP1B	Homo sapiens microtubule-associated protein 1B (MAP1B), mRNA [NM_005909]	NM_005909	-0.36134	-2.29792	9.73516e-13
2327216	A_33_P3479449	LOC100506328	Homo sapiens cDNA FLJ31315 fis, clone LIVER1000303. [AK055877]	AK055877	-0.36101	-2.29622	8.51071e-07
1139911	A_24_P136866	SLC8A1	Homo sapiens solute carrier family 8 (sodium/calcium exchanger), member 1 (SLC8A1), transcript variant A, mRNA [NM_021097]	NM_021097	-0.36048	-2.29342	2.44842e-07
883558	A_23_P216108	ANK1	Homo sapiens ankyrin 1, erythrocytic (ANK1), transcript variant 3, mRNA [NM_000037]	NM_000037	-0.35999	-2.29084	2.9791e-12
869422	A_23_P114903	HSPA6	Homo sapiens heat shock 70kDa protein 6 (HSP70B') (HSPA6), mRNA [NM_002155]	NM_002155	-0.35985	-2.29009	5.28639e-09
1137823	A_23_P421526	ODF4	Homo sapiens outer dense fiber of sperm tails 4 (ODF4), mRNA [NM_153007]	NM_153007	-0.35975	-2.28955	0.00222
1159557	A_23_P143535	WDR4	Homo sapiens WD repeat domain 4 (WDR4), transcript variant 2, mRNA [NM_033661]	NM_033661	-0.35928	-2.28708	2.58312e-07
1144080	A_23_P425880	TRIO	Homo sapiens triple functional domain (PTPRF interacting) (TRIO), mRNA [NM_007118]	NM_007118	-0.35921	-2.28672	3.2077e-13
883735	A_24_P88696	SCG2	Homo sapiens secretogranin II (SCG2), mRNA [NM_003469]	NM_003469	-0.35918	-2.28654	2.27581e-12
1155605	A_24_P303145	ANKH	Homo sapiens ankylosis, progressive homolog (mouse) (ANKH), mRNA [NM_054027]	NM_054027	-0.35895	-2.28532	6.49555e-07
882644	A_23_P26024	C15orf48	Homo sapiens chromosome 15 open reading frame 48 (C15orf48), transcript variant 2, mRNA [NM_032413]	NM_032413	-0.3586	-2.28348	2.66295e-07
2323893	A_33_P3343145	MAP1B	Homo sapiens microtubule-associated protein 1B (MAP1B), mRNA [NM_005909]	NM_005909	-0.35779	-2.27925	2.40986e-10
1150116	A_23_P303101	PCDHGC4	Homo sapiens protocadherin gamma subfamily C, 4 (PCDHGC4), transcript variant 2, mRNA [NM_032406]	NM_032406	-0.35752	-2.27781	0.00553
1157280	A_23_P48295	CDADC1	Homo sapiens cytidine and dCMP deaminase domain containing 1 (CDADC1), transcript variant 1, mRNA [NM_030911]	NM_030911	-0.35749	-2.27764	4e-05
1158013	A_23_P167818	FAM184A	Homo sapiens family with sequence similarity 184, member A (FAM184A), transcript variant 1, mRNA [NM_024581]	NM_024581	-0.35684	-2.27427	3.81436e-07
2328816	A_33_P3264042	EFCAB3	Homo sapiens EF-hand calcium binding domain 3 (EFCAB3), transcript variant 1, mRNA [NM_001144933]	NM_001144933	-0.3567	-2.27353	6.48181e-07
2312801	A_33_P3390349	VAV2	Homo sapiens cDNA FLJ42277 fis, clone TLIVE2002338. [AK124271]	AK124271	-0.35668	-2.2734	0.00055
869797	A_23_P53345	ARNTL2	Homo sapiens aryl hydrocarbon receptor nuclear translocator-like 2 (ARNTL2), transcript variant 1, mRNA [NM_020183]	NM_020183	-0.35638	-2.27187	3.07121e-07
2333410	A_33_P3351851	HIST1H4L	Homo sapiens histone cluster 1, H4l (HIST1H4L), mRNA [NM_003546]	NM_003546	-0.35632	-2.27154	3.8276e-07
1148524	A_23_P20022	HILPDA	Homo sapiens chromosome 7 open reading frame 68 (C7orf68), transcript variant 1, mRNA [NM_013332]	NM_013332	-0.3562	-2.27092	3.0299e-07
2326910	A_19_P00803250		lincRNA:chr6:143852807-143923982 reverse strand		-0.35602	-2.26999	0.00264
2335959	A_33_P3219090	INSIG1	Homo sapiens insulin induced gene 1 (INSIG1), transcript variant 1, mRNA [NM_005542]	NM_005542	-0.35602	-2.26998	4.53224e-13
2317590	A_33_P3415778	LOC100129721	Homo sapiens cDNA FLJ44685 fis, clone BRACE3011447. [AK126643]	AK126643	-0.356	-2.26985	0.00916
2334647	A_19_P00323827		lincRNA:chr2:165509129-165519404 reverse strand		-0.35558	-2.26769	0.00079
1149347	A_23_P255376	CCDC109B	Homo sapiens coiled-coil domain containing 109B (CCDC109B), mRNA [NM_017918]	NM_017918	-0.35538	-2.2666	3.22303e-07
2328696	A_19_P00811331		lincRNA:chr5:135519476-135525376 reverse strand		-0.35519	-2.26562	0.00223
1166762	A_32_P138032	C1orf61	Homo sapiens chromosome 1 open reading frame 61 (C1orf61), mRNA [NM_006365]	NM_006365	-0.35452	-2.26212	5.17926e-07
1156567	A_32_P397824	FIGN	Homo sapiens fidgetin (FIGN), mRNA [NM_018086]	NM_018086	-0.35367	-2.25773	2e-05
2313701	A_33_P3365995	MAST4	microtubule associated serine/threonine kinase family member 4 [Source:HGNC Symbol;Acc:19037] [ENST00000405643]	AK299538	-0.35365	-2.25762	0.00591
2334126	A_19_P00324274		lincRNA:chr12:66166633-66206633 forward strand		-0.35359	-2.25732	0.00154
1163741	A_24_P696761	LEMD1	Homo sapiens LEM domain containing 1 (LEMD1), transcript variant 3, mRNA [NM_001001552]	NM_001001552	-0.35349	-2.25679	0.0001
2316393	A_33_P3296707	FAM127C	Homo sapiens family with sequence similarity 127, member C (FAM127C), mRNA [NM_001078173]	NM_001078173	-0.35299	-2.25418	0.0044
2322241	A_33_P3337144	ZNF704	Homo sapiens zinc finger protein 704 (ZNF704), mRNA [NM_001033723]	NM_001033723	-0.35208	-2.24946	0.00015
2316514	A_33_P3291619	LOC399715	Homo sapiens uncharacterized LOC399715 (LOC399715), non-coding RNA [NR_040079]	NR_040079	-0.35203	-2.2492	0.00437
2318406	A_19_P00813399		lincRNA:chr8:20270145-20396520 reverse strand		-0.35158	-2.24689	0.00014
887737	A_24_P71244	PIK3CD	Homo sapiens phosphoinositide-3-kinase, catalytic, delta polypeptide (PIK3CD), mRNA [NM_005026]	NM_005026	-0.35124	-2.24512	9.04425e-13
1167706	A_23_P42935	BRAF	Homo sapiens v-raf murine sarcoma viral oncogene homolog B1 (BRAF), mRNA [NM_004333]	NM_004333	-0.35111	-2.24444	0
1140139	A_23_P335452	ZCCHC24	Homo sapiens zinc finger, CCHC domain containing 24 (ZCCHC24), mRNA [NM_153367]	NM_153367	-0.35092	-2.24347	1e-05
2313210	A_33_P3300600	OR7G1	Homo sapiens olfactory receptor, family 7, subfamily G, member 1 (OR7G1), mRNA [NM_001005192]	NM_001005192	-0.35063	-2.24198	0.00181
2336041	A_33_P3415843	CRAT	carnitine O-acetyltransferase [Source:HGNC Symbol;Acc:2342] [ENST00000393384]		-0.35045	-2.24106	8e-05
1157516	A_23_P500956	B3GNT2	Homo sapiens UDP-GlcNAc:betaGal beta-1,3-N-acetylglucosaminyltransferase 2 (B3GNT2), mRNA [NM_006577]	NM_006577	-0.35022	-2.23984	1.87593e-12
2334080	A_33_P3221748	RUNX3	Homo sapiens runt-related transcription factor 3 (RUNX3), transcript variant 1, mRNA [NM_001031680]	NM_001031680	-0.35	-2.23871	9.05691e-13
1156023	A_23_P22224	EIF4EBP1	Homo sapiens eukaryotic translation initiation factor 4E binding protein 1 (EIF4EBP1), mRNA [NM_004095]	NM_004095	-0.34988	-2.23812	9.31864e-13
883427	A_23_P401361	PITPNM2	Homo sapiens phosphatidylinositol transfer protein, membrane-associated 2 (PITPNM2), mRNA [NM_020845]	NM_020845	-0.34944	-2.23586	5.96475e-07
1145055	A_23_P215778	DUS4L	Homo sapiens dihydrouridine synthase 4-like (S. cerevisiae) (DUS4L), mRNA [NM_181581]	NM_181581	-0.34929	-2.23509	5.1833e-07
2322382	A_33_P3419785	BNIP3	Homo sapiens BCL2/adenovirus E1B 19kDa interacting protein 3 (BNIP3), nuclear gene encoding mitochondrial protein, mRNA [NM_004052]	NM_004052	-0.3488	-2.23256	1.04141e-12
1168061	A_24_P77681	PAIP1	Homo sapiens poly(A) binding protein interacting protein 1 (PAIP1), transcript variant 1, mRNA [NM_006451]	NM_006451	-0.34873	-2.23217	4.82666e-07
2313226	A_33_P3839334	LOC153546	Homo sapiens cDNA FLJ31377 fis, clone NESOP1000087. [AK055939]	AK055939	-0.34852	-2.23111	2.06336e-06
879579	A_23_P134935	DUSP4	Homo sapiens dual specificity phosphatase 4 (DUSP4), transcript variant 1, mRNA [NM_001394]	NM_001394	-0.34851	-2.23107	1.07654e-12
1164207	A_24_P244699	NUDT15	Homo sapiens nudix (nucleoside diphosphate linked moiety X)-type motif 15 (NUDT15), mRNA [NM_018283]	NM_018283	-0.34781	-2.22746	5.5551e-07
1140257	A_24_P388786	DNAH5	Homo sapiens dynein, axonemal, heavy chain 5 (DNAH5), mRNA [NM_001369]	NM_001369	-0.34772	-2.227	5.4263e-07
1154713	A_24_P943922	CACHD1	Homo sapiens cache domain containing 1 (CACHD1), mRNA [NM_020925]	NM_020925	-0.34758	-2.22627	0.00073
1147670	A_32_P178800	ITGA2	Homo sapiens integrin, alpha 2 (CD49B, alpha 2 subunit of VLA-2 receptor) (ITGA2), mRNA [NM_002203]	NM_002203	-0.34754	-2.22607	1.05483e-08
2320698	A_19_P00328288		lincRNA:chr14:99491522-99502997 reverse strand		-0.34671	-2.22182	0.00025
888891	A_23_P94552	TMEM2	Homo sapiens transmembrane protein 2 (TMEM2), transcript variant 1, mRNA [NM_013390]	NM_013390	-0.34669	-2.22173	5.39484e-07
2313750	A_19_P00322645		lincRNA:chr14:91314205-91316995 reverse strand		-0.34637	-2.22008	0.00029
2334971	A_33_P3272563	NMT2	Homo sapiens N-myristoyltransferase 2 (NMT2), mRNA [NM_004808]	NM_004808	-0.34631	-2.2198	1.99204e-12
879498	A_23_P58390	C4orf32	Homo sapiens chromosome 4 open reading frame 32 (C4orf32), mRNA [NM_152400]	NM_152400	-0.34631	-2.21977	6.214e-07
884902	A_23_P142403	TM6SF2	Homo sapiens transmembrane 6 superfamily member 2 (TM6SF2), mRNA [NM_001001524]	NM_001001524	-0.3459	-2.21766	0.00165
2326446	A_19_P00811789		lincRNA:chr8:124617069-124632319 reverse strand		-0.34573	-2.21682	0.00173
1151160	A_23_P45799	ORC1	Homo sapiens origin recognition complex, subunit 1 (ORC1), transcript variant 1, mRNA [NM_004153]	NM_004153	-0.34535	-2.21488	1.63496e-12
2319013	A_19_P00316354		lincRNA:chr13:33922746-33924761 reverse strand		-0.34532	-2.21471	2e-05
885688	A_23_P325690	ANKRD35	Homo sapiens ankyrin repeat domain 35 (ANKRD35), mRNA [NM_144698]	NM_144698	-0.34531	-2.21467	0.00226
1165987	A_23_P71946	BSPRY	Homo sapiens B-box and SPRY domain containing (BSPRY), mRNA [NM_017688]	NM_017688	-0.34529	-2.21456	5.79822e-07
2317696	A_33_P3358893	PRM2	Homo sapiens protamine 2 (PRM2), mRNA [NM_002762]	NM_002762	-0.34504	-2.21329	0.00503
1160976	A_23_P383132	HIC2	Homo sapiens hypermethylated in cancer 2 (HIC2), mRNA [NM_015094]	NM_015094	-0.34483	-2.21221	6.05489e-07
1157106	A_24_P461497		Unknown		-0.34471	-2.21162	1.39278e-06
2326824	A_33_P3343516	LOC100129617	Homo sapiens uncharacterized LOC100129617 (LOC100129617), non-coding RNA [NR_045112]	NR_045112	-0.34439	-2.20997	3e-05
2323325	A_33_P3289491	LOC100129069	Homo sapiens cDNA FLJ45433 fis, clone BRHIP3040878. [AK127359]	AK127359	-0.3443	-2.20952	0.00088
1139626	A_23_P44964	FAM171A1	Homo sapiens family with sequence similarity 171, member A1 (FAM171A1), mRNA [NM_001010924]	NM_001010924	-0.34416	-2.20881	6.40463e-07
882055	A_24_P201739	SH2B3	Homo sapiens SH2B adaptor protein 3 (SH2B3), mRNA [NM_005475]	NM_005475	-0.34416	-2.2088	1.58951e-11
2328795	A_33_P3842629		BX106347 NCI_CGAP_Co3 Homo sapiens cDNA clone IMAGp998I212230, mRNA sequence [BX106347]	BX106347	-0.34398	-2.20788	0.00644
1161156	A_24_P416131	COTL1	Homo sapiens coactosin-like 1 (Dictyostelium) (COTL1), mRNA [NM_021149]	NM_021149	-0.34367	-2.20635	1.96635e-12
1154425	A_23_P501538	HOXA3	Homo sapiens homeobox A3 (HOXA3), transcript variant 2, mRNA [NM_153631]	NM_153631	-0.3435	-2.20544	7.00364e-07
2321531	A_33_P3242923	LOC283553	Homo sapiens uncharacterized LOC283553 (LOC283553), non-coding RNA [NR_038358]	NR_038358	-0.3433	-2.20443	1.42496e-06
2334916	A_33_P3260634	PLCB4	Homo sapiens phospholipase C, beta 4 (PLCB4), transcript variant 3, mRNA [NM_001172646]	NM_001172646	-0.34274	-2.2016	2.34519e-10
2328464	A_19_P00807734		lincRNA:chr13:33910354-33910793 reverse strand		-0.34266	-2.20121	0.00167
2323986	A_19_P00802794		lincRNA:chr12:93956069-93961669 reverse strand		-0.34254	-2.2006	2e-05
1163334	A_23_P204879	CAB39L	Homo sapiens calcium binding protein 39-like (CAB39L), transcript variant 1, mRNA [NM_030925]	NM_030925	-0.34254	-2.20059	1.96394e-06
1150196	A_24_P84608		Unknown		-0.34252	-2.20047	8.92832e-07
2320812	A_33_P3313245	AMACR	Homo sapiens alpha-methylacyl-CoA racemase (AMACR), nuclear gene encoding mitochondrial protein, transcript variant 3, mRNA [NM_001167595]	NM_001167595	-0.34234	-2.19958	1.653e-06
2334930	A_33_P3375636	FAM196B	Homo sapiens family with sequence similarity 196, member B (FAM196B), mRNA [NM_001129891]	NM_001129891	-0.34181	-2.19692	0.00035
2315270	A_33_P3556532	DNAH17	dynein, axonemal, heavy chain 17 [Source:HGNC Symbol;Acc:2946] [ENST00000464366]		-0.3418	-2.19682	2e-05
1163754	A_23_P339309	LIN52	Homo sapiens lin-52 homolog (C. elegans) (LIN52), mRNA [NM_001024674]	NM_001024674	-0.34154	-2.19554	4e-05
1150145	A_32_P104478	FGD6	Homo sapiens FYVE, RhoGEF and PH domain containing 6 (FGD6), mRNA [NM_018351]	NM_018351	-0.34153	-2.19547	8.00371e-07
2320420	A_33_P3460460	MGC20647	Homo sapiens hypothetical protein MGC20647, mRNA (cDNA clone IMAGE:3355596), partial cds. [BC008289]	BC008289	-0.34141	-2.1949	1.28373e-06
2336338	A_33_P3525263	A2ML1	Homo sapiens alpha-2-macroglobulin-like 1 (A2ML1), mRNA [NM_144670]	NM_144670	-0.34124	-2.19404	4.97828e-06
1157587	A_24_P280029	PDXP	Homo sapiens pyridoxal (pyridoxine, vitamin B6) phosphatase (PDXP), mRNA [NM_020315]	NM_020315	-0.3412	-2.19382	7.81298e-07
1165207	A_24_P212234	SLC6A18	Homo sapiens solute carrier family 6, member 18 (SLC6A18), mRNA [NM_182632]	NM_182632	-0.34118	-2.19369	0.00189
2319309	A_33_P3274049	ACOXL	acyl-CoA oxidase-like [Source:HGNC Symbol;Acc:25621] [ENST00000340561]	BC022268	-0.34031	-2.18931	1.7871e-06
2312765	A_19_P00813611		lincRNA:chr9:119176804-119184004 reverse strand		-0.33997	-2.18759	0.00751
2328942	A_19_P00322337	XLOC_003195	BROAD lincRNAs version v2 (http://www.broadinstitute.org/genome_bio/human_lincrnas/)		-0.3399	-2.18727	7e-05
888579	A_23_P23443	EFHD2	Homo sapiens EF-hand domain family, member D2 (EFHD2), mRNA [NM_024329]	NM_024329	-0.3398	-2.18674	7.99996e-07
2323166	A_19_P00330157		lincRNA:chr11:70892027-70935852 forward strand		-0.3396	-2.18574	0.00166
884071	A_23_P382835	P2RY1	Homo sapiens purinergic receptor P2Y, G-protein coupled, 1 (P2RY1), mRNA [NM_002563]	NM_002563	-0.339	-2.18271	3.03901e-11
2322857	A_19_P00802151		lincRNA:chr3:156894106-156971481 reverse strand		-0.33882	-2.18183	0.00501
1146000	A_23_P363365	RXFP3	Homo sapiens relaxin/insulin-like family peptide receptor 3 (RXFP3), mRNA [NM_016568]	NM_016568	-0.33859	-2.18065	0.00409
879785	A_23_P214907	MTHFD1L	Homo sapiens methylenetetrahydrofolate dehydrogenase (NADP+ dependent) 1-like (MTHFD1L), nuclear gene encoding mitochondrial protein, transcript variant 2, mRNA [NM_015440]	NM_015440	-0.33805	-2.17797	9.25157e-07
2327229	A_33_P3422260	LOC729305	PREDICTED: Homo sapiens hypothetical LOC729305 (LOC729305), miscRNA [XR_132809]	XR_132809	-0.33792	-2.17731	0.00312
1148318	A_32_P192823	PRPS1L1	Homo sapiens phosphoribosyl pyrophosphate synthetase 1-like 1 (PRPS1L1), mRNA [NM_175886]	NM_175886	-0.33774	-2.1764	1.14265e-06
2328919	A_33_P3326151		Unknown		-0.33729	-2.17414	3.09217e-06
2323827	A_19_P00811316		lincRNA:chr13:20177675-20199525 forward strand		-0.33718	-2.17361	1.01786e-06
1164336	A_24_P921897	HOOK1	Homo sapiens hook homolog 1 (Drosophila) (HOOK1), mRNA [NM_015888]	NM_015888	-0.33696	-2.17248	1.24496e-06
1141535	A_24_P110365		HCG1980662Uncharacterized protein [Source:UniProtKB/TrEMBL;Acc:Q86VH3] [ENST00000446344]	AY251274	-0.33678	-2.17158	0.00907
2319214	A_33_P3306654	LOC100131551	Homo sapiens uncharacterized LOC100131551 (LOC100131551), non-coding RNA [NR_024480]	NR_024480	-0.3367	-2.17122	0.00217
1159763	A_23_P258321	MRPS17	Homo sapiens mitochondrial ribosomal protein S17 (MRPS17), nuclear gene encoding mitochondrial protein, mRNA [NM_015969]	NM_015969	-0.3367	-2.1712	9.60692e-07
2313192	A_33_P3312212	PRKAA1	Homo sapiens protein kinase, AMP-activated, alpha 1 catalytic subunit (PRKAA1), transcript variant 2, mRNA [NM_206907]	NM_206907	-0.33664	-2.1709	1.40605e-06
2312900	A_33_P3301034	LRRC28	Homo sapiens leucine rich repeat containing 28 (LRRC28), mRNA [NM_144598]	NM_144598	-0.33609	-2.16813	0.00186
1143937	A_24_P272515		Unknown		-0.33592	-2.16731	3e-05
1161138	A_24_P106681	YWHAG	Homo sapiens tyrosine 3-monooxygenase/tryptophan 5-monooxygenase activation protein, gamma polypeptide (YWHAG), mRNA [NM_012479]	NM_012479	-0.33558	-2.1656	4.842e-12
2323527	A_33_P3373765	DRD4	Homo sapiens dopamine receptor D4 (DRD4), mRNA [NM_000797]	NM_000797	-0.33536	-2.16454	5.33965e-12
1137082	A_23_P368779	ZNF114	Homo sapiens zinc finger protein 114 (ZNF114), mRNA [NM_153608]	NM_153608	-0.33524	-2.16392	1.38338e-06
2322223	A_33_P3264895	RHEBL1	Homo sapiens Ras homolog enriched in brain like 1 (RHEBL1), mRNA [NM_144593]	NM_144593	-0.33509	-2.16317	1.06764e-06
2329346	A_19_P00319167		lincRNA:chr6:134750285-134841723 forward strand		-0.33481	-2.16176	0.0007
883789	A_23_P24234	OPN4	Homo sapiens opsin 4 (OPN4), transcript variant 2, mRNA [NM_001030015]	NM_001030015	-0.33476	-2.16153	2.4315e-08
880349	A_23_P310	MARCKSL1	Homo sapiens MARCKS-like 1 (MARCKSL1), mRNA [NM_023009]	NM_023009	-0.33472	-2.16132	1.14965e-06
2336189	A_19_P00804859		lincRNA:chrX:45598006-45710406 reverse strand		-0.33417	-2.1586	0.00012
1164803	A_23_P307392	DPF3	Homo sapiens cDNA FLJ14079 fis, clone HEMBB1002134, weakly similar to ZINC-FINGER PROTEIN NEURO-D4. [AK024141]	AK024141	-0.33391	-2.15729	0.0043
1150707	A_24_P66932	LOC729080	Homo sapiens glycine cleavage system protein H (aminomethyl carrier) pseudogene (LOC729080), non-coding RNA [NR_033244]	NR_033244	-0.33382	-2.15687	1.56755e-06
1145825	A_23_P142606	CRYGC	Homo sapiens crystallin, gamma C (CRYGC), mRNA [NM_020989]	NM_020989	-0.33382	-2.15685	1.16323e-11
886493	A_23_P309739	ESR1	Homo sapiens estrogen receptor 1 (ESR1), transcript variant 1, mRNA [NM_000125]	NM_000125	-0.33357	-2.15561	1.4014e-30
1152288	A_23_P164011	SOX15	Homo sapiens SRY (sex determining region Y)-box 15 (SOX15), mRNA [NM_006942]	NM_006942	-0.33307	-2.15312	1.16169e-11
886342	A_23_P257043	GEM	Homo sapiens GTP binding protein overexpressed in skeletal muscle (GEM), transcript variant 1, mRNA [NM_005261]	NM_005261	-0.33302	-2.1529	1.88449e-10
2320030	A_33_P3619171	PMAIP1	Homo sapiens phorbol-12-myristate-13-acetate-induced protein 1 (PMAIP1), mRNA [NM_021127]	NM_021127	-0.33277	-2.15162	6.87454e-12
1153456	A_23_P129903	TRIM16L	Homo sapiens tripartite motif containing 16-like (TRIM16L), mRNA [NM_001037330]	NM_001037330	-0.3322	-2.14884	1.25392e-06
2324261	A_33_P3310533	DNAJC21	Homo sapiens DnaJ (Hsp40) homolog, subfamily C, member 21 (DNAJC21), transcript variant 2, mRNA [NM_001012339]	NM_001012339	-0.33213	-2.14847	1.31927e-06
2323205	A_19_P00800492		lincRNA:chr13:33888375-33923550 forward strand		-0.33207	-2.14817	1e-05
886683	A_32_P54274	DRD5	Homo sapiens dopamine receptor D5 (DRD5), mRNA [NM_000798]	NM_000798	-0.33188	-2.14726	7e-05
884534	A_23_P66180	CACNG3	Homo sapiens calcium channel, voltage-dependent, gamma subunit 3 (CACNG3), mRNA [NM_006539]	NM_006539	-0.33088	-2.1423	0.00287
883249	A_24_P205589	ACOT7	Homo sapiens acyl-CoA thioesterase 7 (ACOT7), transcript variant hBACHa, mRNA [NM_007274]	NM_007274	-0.33076	-2.14171	1.3653e-06
1166348	A_24_P193582	DEF8	Homo sapiens differentially expressed in FDCP 8 homolog (mouse) (DEF8), transcript variant 2, mRNA [NM_017702]	NM_017702	-0.3302	-2.13895	1.41707e-06
2330602	A_19_P00811369		lincRNA:chr2:165531204-165538379 reverse strand		-0.33014	-2.13868	0.00017
2329480	A_19_P00813054		lincRNA:chr3:88108535-88125594 forward strand		-0.33013	-2.1386	0.0002
1139311	A_23_P85543	RNF2	Homo sapiens ring finger protein 2 (RNF2), mRNA [NM_007212]	NM_007212	-0.32994	-2.13766	1.52665e-06
2328803	A_19_P00804232		lincRNA:chr13:30884300-30899600 forward strand		-0.3298	-2.13696	0.00014
2333912	A_33_P3416414		Unknown		-0.32924	-2.13422	1.58415e-06
2331552	A_33_P3287418	RTDR1	rhabdoid tumor deletion region gene 1 [Source:HGNC Symbol;Acc:13437] [ENST00000406876]		-0.3292	-2.13404	1e-05
2317807	A_33_P3331095	ATXN7L1	ataxin 7-like 1 [Source:HGNC Symbol;Acc:22210] [ENST00000388807]	BC003517	-0.32915	-2.13379	3e-05
1149853	A_23_P4133	AOC2	Homo sapiens amine oxidase, copper containing 2 (retina-specific) (AOC2), transcript variant 1, mRNA [NM_001158]	NM_001158	-0.32912	-2.13361	0.00133
1152077	A_23_P64837	SMAGP	Homo sapiens small cell adhesion glycoprotein (SMAGP), transcript variant 1, mRNA [NM_001031628]	NM_001031628	-0.32906	-2.13332	1.59835e-06
2313579	A_33_P3289476	LOC100128697	Homo sapiens cDNA FLJ42049 fis, clone SPLEN2041720. [AK124043]	AK124043	-0.329	-2.13304	0.00038
2315168	A_33_P3403708		Unknown		-0.32888	-2.13246	0.00041
1146430	A_32_P58699		leucine rich repeat containing 63 [Source:HGNC Symbol;Acc:34296] [ENST00000446175]	XM_003403513	-0.32886	-2.13237	4e-05
1159101	A_23_P202501	RNLS	Homo sapiens renalase, FAD-dependent amine oxidase (RNLS), transcript variant 1, mRNA [NM_001031709]	NM_001031709	-0.32872	-2.13167	6e-05
1153734	A_23_P70168	TARS	Homo sapiens threonyl-tRNA synthetase (TARS), mRNA [NM_152295]	NM_152295	-0.32837	-2.12996	1.11482e-11
2319009	A_33_P3405500	SACS	Homo sapiens spastic ataxia of Charlevoix-Saguenay (sacsin) (SACS), mRNA [NM_014363]	NM_014363	-0.32823	-2.12925	1.61885e-06
1157064	A_23_P104741	KIRREL3	Homo sapiens kin of IRRE like 3 (Drosophila) (KIRREL3), transcript variant 1, mRNA [NM_032531]	NM_032531	-0.32822	-2.12923	6.18487e-13
2328038	A_19_P00325029		lincRNA:chrX:16499154-16509904 reverse strand		-0.32794	-2.12785	0.00178
1155411	A_23_P259692	PSAT1	Homo sapiens phosphoserine aminotransferase 1 (PSAT1), transcript variant 1, mRNA [NM_058179]	NM_058179	-0.32786	-2.12747	1.61766e-06
2319065	A_33_P3337977	FIG4	FIG4 homolog, SAC1 lipid phosphatase domain containing (S. cerevisiae) [Source:HGNC Symbol;Acc:16873] [ENST00000368941]		-0.32764	-2.12638	0.00692
878830	A_23_P171095	USP27X	Homo sapiens ubiquitin specific peptidase 27, X-linked (USP27X), mRNA [NM_001145073]	NM_001145073	-0.32758	-2.12607	0.00049
880592	A_32_P32905		Q7Z4F0_HUMAN (Q7Z4F0) MSTP088, partial (67%) [THC2652331]		-0.32722	-2.12433	0.00654
2326949	A_33_P3331272		Unknown		-0.32707	-2.12358	6e-05
1146450	A_23_P119562	CFD	Homo sapiens complement factor D (adipsin) (CFD), mRNA [NM_001928]	NM_001928	-0.32698	-2.12313	1.64962e-11
2320187	A_19_P00801184		lincRNA:chr7:105525814-105538089 forward strand		-0.32696	-2.12306	3.44799e-06
883348	A_23_P149813	RSU1	Homo sapiens Ras suppressor protein 1 (RSU1), transcript variant 1, mRNA [NM_012425]	NM_012425	-0.32692	-2.12286	5.34035e-06
2322503	A_19_P00812381		lincRNA:chr3:112514535-112524835 forward strand		-0.32637	-2.12016	0.00035
2335038	A_33_P3287661	LOC100130430	Homo sapiens cDNA FLJ45052 fis, clone BRAWH3022542. [AK126997]	AK126997	-0.32628	-2.11973	1.77725e-06
2330317	A_19_P00324710		lincRNA:chr2:134880005-134978205 forward strand		-0.32628	-2.11973	0.00132
2314941	A_33_P3238815	FRMD5	FERM domain containing 5 [Source:HGNC Symbol;Acc:28214] [ENST00000417257]		-0.32619	-2.1193	0.00022
1167221	A_23_P74526	PPIE	Homo sapiens peptidylprolyl isomerase E (cyclophilin E) (PPIE), transcript variant 2, mRNA [NM_203456]	NM_203456	-0.32617	-2.1192	1.79355e-06
1146310	A_32_P150876	LOC339290	Homo sapiens uncharacterized LOC339290 (LOC339290), non-coding RNA [NR_015389]	NR_015389	-0.32604	-2.11854	2e-05
2322446	A_33_P3260426	SPRR2A	Homo sapiens small proline-rich protein 2A (SPRR2A), mRNA [NM_005988]	NM_005988	-0.3259	-2.11789	0.00595
1154398	A_23_P126212	CLSPN	Homo sapiens claspin (CLSPN), transcript variant 1, mRNA [NM_022111]	NM_022111	-0.32589	-2.1178	1.91098e-11
1142068	A_23_P304450	GATA6	Homo sapiens GATA binding protein 6 (GATA6), mRNA [NM_005257]	NM_005257	-0.32578	-2.1173	2.6853e-11
1166912	A_23_P73637	TEX13B	Homo sapiens testis expressed 13B (TEX13B), mRNA [NM_031273]	NM_031273	-0.32558	-2.11634	0.00016
2312437	A_33_P3417150	P2RY1	Homo sapiens purinergic receptor P2Y, G-protein coupled, 1 (P2RY1), mRNA [NM_002563]	NM_002563	-0.32535	-2.11521	9e-05
869792	A_23_P202837	CCND1	Homo sapiens cyclin D1 (CCND1), mRNA [NM_053056]	NM_053056	-0.32535	-2.11521	0
879250	A_23_P144916	GFPT2	Homo sapiens glutamine-fructose-6-phosphate transaminase 2 (GFPT2), mRNA [NM_005110]	NM_005110	-0.32533	-2.11511	1.89618e-06
2321421	A_33_P3888629	MECOM	Homo sapiens MDS1 and EVI1 complex locus (MECOM), transcript variant 6, mRNA [NM_001164000]	NM_001164000	-0.32532	-2.11503	9.535e-11
885240	A_32_P116206	RELL1	Homo sapiens RELT-like 1 (RELL1), transcript variant 1, mRNA [NM_001085400]	NM_001085400	-0.32493	-2.11315	2.01993e-06
1151066	A_24_P212024		immunoglobulin kappa variable 1-27 [Source:HGNC Symbol;Acc:5735] [ENST00000498435]	XM_003403503	-0.32473	-2.11219	9e-05
2320537	A_19_P00321132	XLOC_005747	BROAD lincRNAs version v2 (http://www.broadinstitute.org/genome_bio/human_lincrnas/)		-0.32447	-2.1109	1e-05
880022	A_24_P228130	CCL3L3	Homo sapiens chemokine (C-C motif) ligand 3-like 3 (CCL3L3), mRNA [NM_001001437]	NM_001001437	-0.32423	-2.10974	1.44917e-08
2331241	A_33_P3306068	MYCL1	Homo sapiens v-myc myelocytomatosis viral oncogene homolog 1, lung carcinoma derived (avian) (MYCL1), transcript variant 1, mRNA [NM_001033081]	NM_001033081	-0.32422	-2.10968	1.52871e-07
2335139	A_33_P3358804		Unknown		-0.32416	-2.10939	0.00328
1151216	A_24_P128308	KLF6	Kruppel-like factor 6 [Source:HGNC Symbol;Acc:2235] [ENST00000469435]	FW339972	-0.32411	-2.10914	2e-05
885616	A_32_P108655	AK4	Homo sapiens adenylate kinase 4 (AK4), nuclear gene encoding mitochondrial protein, transcript variant 5, mRNA [NM_001005353]	NM_001005353	-0.32403	-2.10879	1.84045e-11
2329443	A_33_P3415500	TRIO	triple functional domain (PTPRF interacting) [Source:HGNC Symbol;Acc:12303] [ENST00000541447]	AK131423	-0.32402	-2.10872	2.0353e-06
1153371	A_23_P132316	APOBEC3D	Homo sapiens apolipoprotein B mRNA editing enzyme, catalytic polypeptide-like 3D (APOBEC3D), mRNA [NM_152426]	NM_152426	-0.32382	-2.10776	0.00168
2333055	A_33_P3390226		Q5J7W1_HUMAN (Q5J7W1) Phosphoglycerate kinase , partial (25%) [THC2573499]		-0.32339	-2.10564	5e-05
1152535	A_24_P345846	ANTXR2	Homo sapiens anthrax toxin receptor 2 (ANTXR2), transcript variant 1, mRNA [NM_058172]	NM_058172	-0.323	-2.10378	2e-05
2320661	A_33_P3486059	C1orf195	AV653872 GLC Homo sapiens cDNA clone GLCDPE06 3', mRNA sequence [AV653872]	AV653872	-0.32281	-2.10287	0.00055
1143064	A_23_P347632	MTSS1	Homo sapiens metastasis suppressor 1 (MTSS1), mRNA [NM_014751]	NM_014751	-0.32274	-2.10252	0.00011
2334997	A_19_P00320407	XLOC_002070	BROAD lincRNAs version v2 (http://www.broadinstitute.org/genome_bio/human_lincrnas/)		-0.32252	-2.10146	0.0005
2313803	A_33_P3409844	HOOK1	Homo sapiens hook homolog 1 (Drosophila) (HOOK1), mRNA [NM_015888]	NM_015888	-0.32241	-2.10093	3.04875e-06
2326184	A_33_P3353263	CYB5RL	cytochrome b5 reductase-like [Source:HGNC Symbol;Acc:32220] [ENST00000462299]	BC071735	-0.32206	-2.09922	2e-05
2334189	A_33_P3341424	MYO10	Homo sapiens myosin X (MYO10), mRNA [NM_012334]	NM_012334	-0.32204	-2.09915	4.95323e-11
2321693	A_33_P3405743	CRYZ	Homo sapiens crystallin, zeta (quinone reductase) (CRYZ), transcript variant 1, mRNA [NM_001130042]	NM_001130042	-0.32194	-2.09865	2.38741e-11
1152213	A_23_P25615	SOHLH2	Homo sapiens spermatogenesis and oogenesis specific basic helix-loop-helix 2 (SOHLH2), mRNA [NM_017826]	NM_017826	-0.32174	-2.09768	0.002
2326591	A_33_P3357949	ETV1	Homo sapiens ets variant 1 (ETV1), transcript variant 1, mRNA [NM_004956]	NM_004956	-0.32156	-2.09684	4e-05
1157447	A_24_P372625	RNF141	Homo sapiens ring finger protein 141 (RNF141), mRNA [NM_016422]	NM_016422	-0.32151	-2.09658	2.69513e-06
2327640	A_33_P3269110	GUCY1A3	Homo sapiens guanylate cyclase 1, soluble, alpha 3 (GUCY1A3), transcript variant 6, mRNA [NM_001130686]	NM_001130686	-0.3215	-2.09653	6.78481e-11
2325962	A_33_P3313065	OR5C1	Homo sapiens olfactory receptor, family 5, subfamily C, member 1 (OR5C1), mRNA [NM_001001923]	NM_001001923	-0.32143	-2.09618	0.00385
1137996	A_23_P379034	BAIAP2L2	Homo sapiens BAI1-associated protein 2-like 2 (BAIAP2L2), mRNA [NM_025045]	NM_025045	-0.32133	-2.09569	2.40526e-06
2327648	A_19_P00809169		lincRNA:chr21:45228747-45238991 forward strand		-0.32101	-2.09418	0.00251
2312880	A_33_P3251727	RYR2	Homo sapiens ryanodine receptor 2 (cardiac) (RYR2), mRNA [NM_001035]	NM_001035	-0.32083	-2.09329	0.00151
2322132	A_33_P3272412	FLJ45482	Homo sapiens cDNA FLJ45482 fis, clone BRTHA2001953. [AK127393]	AK127393	-0.32049	-2.09164	9.12899e-06
881579	A_23_P69573	GUCY1A3	Homo sapiens guanylate cyclase 1, soluble, alpha 3 (GUCY1A3), transcript variant 1, mRNA [NM_000856]	NM_000856	-0.32022	-2.09034	3.61772e-11
1151913	A_24_P202139	METTL9	Homo sapiens methyltransferase like 9 (METTL9), transcript variant 1, mRNA [NM_016025]	NM_016025	-0.3198	-2.08833	0.00144
880378	A_23_P210690	TRIB3	Homo sapiens tribbles homolog 3 (Drosophila) (TRIB3), mRNA [NM_021158]	NM_021158	-0.3198	-2.08832	2.99885e-11
2332442	A_33_P3212072	GORAB	Homo sapiens golgin, RAB6-interacting (GORAB), transcript variant 3, mRNA [NM_001146039]	NM_001146039	-0.31959	-2.08731	2e-05
1166469	A_23_P36939	NUFIP1	Homo sapiens nuclear fragile X mental retardation protein interacting protein 1 (NUFIP1), mRNA [NM_012345]	NM_012345	-0.31948	-2.08679	2e-05
1163151	A_23_P18824	PAPD7	Homo sapiens PAP associated domain containing 7 (PAPD7), transcript variant 1, mRNA [NM_006999]	NM_006999	-0.31909	-2.08492	2.72333e-06
2330361	A_33_P3319886	C19orf45	Homo sapiens chromosome 19 open reading frame 45 (C19orf45), mRNA [NM_198534]	NM_198534	-0.319	-2.08451	0.00362
2330451	A_33_P3270623	FAM181B	Homo sapiens family with sequence similarity 181, member B (FAM181B), mRNA [NM_175885]	NM_175885	-0.31885	-2.08377	0.00057
1143406	A_24_P394420	SFXN1	Homo sapiens sideroflexin 1 (SFXN1), mRNA [NM_022754]	NM_022754	-0.3188	-2.08354	0.00138
1160692	A_24_P381975	TMEM231	Homo sapiens transmembrane protein 231 (TMEM231), transcript variant 3, mRNA [NM_001077419]	NM_001077419	-0.31854	-2.0823	7e-05
1158596	A_23_P315991	OR10A5	Homo sapiens olfactory receptor, family 10, subfamily A, member 5 (OR10A5), mRNA [NM_178168]	NM_178168	-0.31823	-2.08081	0.00152
2330798	A_33_P3867534	MCM10	Homo sapiens minichromosome maintenance complex component 10 (MCM10), transcript variant 1, mRNA [NM_182751]	NM_182751	-0.31816	-2.08046	3.77875e-11
2325623	A_33_P3389286	SFN	Homo sapiens stratifin (SFN), mRNA [NM_006142]	NM_006142	-0.31798	-2.0796	3.68545e-11
880810	A_24_P123119	EHHADH	Homo sapiens enoyl-CoA, hydratase/3-hydroxyacyl CoA dehydrogenase (EHHADH), transcript variant 1, mRNA [NM_001966]	NM_001966	-0.31779	-2.07871	0.00192
1137873	A_23_P327022	MDFIC	Homo sapiens MyoD family inhibitor domain containing (MDFIC), transcript variant 1, mRNA [NM_199072]	NM_199072	-0.31776	-2.07853	5.82252e-11
2326053	A_19_P00315799		lincRNA:chrX:45707508-45710920 forward strand		-0.31776	-2.07853	0.00113
884887	A_23_P160618	SH2D2A	Homo sapiens SH2 domain containing 2A (SH2D2A), transcript variant 2, mRNA [NM_003975]	NM_003975	-0.31773	-2.07843	3.8865e-11
1137836	A_24_P213715	LOC90834	Homo sapiens uncharacterized protein BC001742 (LOC90834), non-coding RNA [NR_026993]	NR_026993	-0.31761	-2.07783	0.0001
1137832	A_23_P88740	CENPN	Homo sapiens centromere protein N (CENPN), transcript variant 3, mRNA [NM_018455]	NM_018455	-0.31755	-2.07754	2.96277e-06
2323234	A_33_P3291459	LOC100507547	Homo sapiens uncharacterized LOC100507547 (LOC100507547), transcript variant 1, non-coding RNA [NR_037169]	NR_037169	-0.31753	-2.07744	3.01274e-06
2314466	A_33_P3287825	CCDC136	Homo sapiens coiled-coil domain containing 136 (CCDC136), transcript variant 1, mRNA [NM_022742]	NM_022742	-0.31752	-2.0774	3.23347e-06
2332095	A_33_P3296777	PSMF1	Homo sapiens proteasome (prosome, macropain) inhibitor subunit 1 (PI31) (PSMF1), transcript variant 1, mRNA [NM_006814]	NM_006814	-0.31751	-2.07737	4e-05
1137176	A_32_P218989	YBX1	Homo sapiens Y box binding protein 1 (YBX1), mRNA [NM_004559]	NM_004559	-0.31746	-2.07711	3.91871e-11
1165449	A_23_P109636	LRIG1	Homo sapiens leucine-rich repeats and immunoglobulin-like domains 1 (LRIG1), mRNA [NM_015541]	NM_015541	-0.31704	-2.07511	0
1167210	A_24_P11436	TTC22	Homo sapiens tetratricopeptide repeat domain 22 (TTC22), transcript variant 2, mRNA [NM_017904]	NM_017904	-0.31692	-2.07451	0.00015
2334948	A_33_P3348239	FBN1	Homo sapiens fibrillin 1 (FBN1), mRNA [NM_000138]	NM_000138	-0.31669	-2.07342	0.00118
879771	A_23_P150018	DUSP5	Homo sapiens dual specificity phosphatase 5 (DUSP5), mRNA [NM_004419]	NM_004419	-0.31668	-2.0734	1.29727e-09
1155821	A_23_P164047	MMD	Homo sapiens monocyte to macrophage differentiation-associated (MMD), mRNA [NM_012329]	NM_012329	-0.31647	-2.07239	3.18025e-06
888675	A_24_P347880	ALOXE3	Homo sapiens arachidonate lipoxygenase 3 (ALOXE3), transcript variant 2, mRNA [NM_021628]	NM_021628	-0.31635	-2.07179	4e-05
2333865	A_33_P3233099	ARHGEF4	Homo sapiens Rho guanine nucleotide exchange factor (GEF) 4 (ARHGEF4), transcript variant 1, mRNA [NM_015320]	NM_015320	-0.31589	-2.06962	0.00013
1150500	A_32_P538017	TBX10	Homo sapiens T-box 10 (TBX10), mRNA [NM_005995]	NM_005995	-0.31587	-2.06953	0.00667
1164466	A_23_P21207	UBA7	Homo sapiens ubiquitin-like modifier activating enzyme 7 (UBA7), mRNA [NM_003335]	NM_003335	-0.31578	-2.0691	0.00019
2326110	A_33_P3370881	LOC390937	PREDICTED: Homo sapiens Ets2 repressor factor-like (LOC390937), mRNA [XM_003403707]	XM_003403707	-0.31573	-2.06886	0.0006
1144260	A_32_P6832	C5orf51	Homo sapiens chromosome 5 open reading frame 51 (C5orf51), mRNA [NM_175921]	NM_175921	-0.31557	-2.06807	3.42553e-06
2331112	A_19_P00323091		lincRNA:chr5:74327969-74348269 forward strand		-0.31542	-2.06736	0.00464
2316265	A_19_P00322036	XLOC_009868	BROAD lincRNAs version v2 (http://www.broadinstitute.org/genome_bio/human_lincrnas/)		-0.31535	-2.06706	3e-05
1139020	A_32_P28685	SNRPA1	Homo sapiens small nuclear ribonucleoprotein polypeptide A' (SNRPA1), mRNA [NM_003090]	NM_003090	-0.31533	-2.06697	3.37417e-06
2330885	A_33_P3400389	SPATS2L	Homo sapiens spermatogenesis associated, serine-rich 2-like (SPATS2L), transcript variant 2, mRNA [NM_001100422]	NM_001100422	-0.31526	-2.06661	3.39772e-06
2331427	A_33_P3319957		spermatogenesis associated 1 [Source:HGNC Symbol;Acc:14682] [ENST00000370638]	BC064144	-0.31509	-2.0658	0.00299
1141445	A_23_P319719	PGAM5	Homo sapiens phosphoglycerate mutase family member 5 (PGAM5), nuclear gene encoding mitochondrial protein, transcript variant 3, mRNA [NM_138575]	NM_138575	-0.31494	-2.06508	3.58586e-06
2326687	A_33_P3386621		Homo sapiens, clone IMAGE:5788184, mRNA. [BC046191]	BC046191	-0.31478	-2.06436	4.72917e-06
886430	A_23_P94902	KCTD8	Homo sapiens potassium channel tetramerisation domain containing 8 (KCTD8), mRNA [NM_198353]	NM_198353	-0.31453	-2.06312	1e-05
2322669	A_33_P3296119	CCDC169	Homo sapiens coiled-coil domain containing 169 (CCDC169), transcript variant 7, mRNA [NM_001198908]	NM_001198908	-0.31421	-2.06163	6.2931e-06
2334880	A_19_P00802175		lincRNA:chr13:109883598-109884050 reverse strand		-0.3142	-2.06159	4.92451e-06
2333699	A_33_P3238310	C21orf7	Homo sapiens chromosome 21 open reading frame 7 (C21orf7), mRNA [NM_020152]	NM_020152	-0.31402	-2.06073	0.00011
1154947	A_23_P88580	ARID3B	Homo sapiens AT rich interactive domain 3B (BRIGHT-like) (ARID3B), mRNA [NM_006465]	NM_006465	-0.31391	-2.06019	3.71413e-06
879126	A_23_P99540	ZFP36L1	Homo sapiens zinc finger protein 36, C3H type-like 1 (ZFP36L1), transcript variant 1, mRNA [NM_004926]	NM_004926	-0.31388	-2.06005	5.89833e-11
2333934	A_33_P3299285	FCRLB	Homo sapiens Fc receptor-like B (FCRLB), mRNA [NM_001002901]	NM_001002901	-0.3137	-2.05921	4.51406e-06
1163727	A_23_P209799	MYO7B	Homo sapiens myosin VIIB (MYO7B), mRNA [NM_001080527]	NM_001080527	-0.31367	-2.05908	3.74077e-06
885067	A_23_P334845	ARHGAP19	Homo sapiens Rho GTPase activating protein 19 (ARHGAP19), transcript variant 1, mRNA [NM_032900]	NM_032900	-0.31345	-2.05804	1e-05
2333767	A_19_P00807823		lincRNA:chr14:97409847-97627122 reverse strand		-0.31338	-2.0577	3e-05
1162437	A_23_P130113	ASGR2	Homo sapiens asialoglycoprotein receptor 2 (ASGR2), transcript variant H2', mRNA [NM_080912]	NM_080912	-0.31329	-2.05728	0.00068
879611	A_24_P93452		Unknown		-0.31312	-2.05645	4.04904e-06
885118	A_23_P94141	RAD54B	Homo sapiens RAD54 homolog B (S. cerevisiae) (RAD54B), transcript variant 2, mRNA [NM_001205262]	NM_001205262	-0.3131	-2.05638	1e-05
884347	A_23_P1343	STAM	Homo sapiens signal transducing adaptor molecule (SH3 domain and ITAM motif) 1 (STAM), transcript variant 1, mRNA [NM_003473]	NM_003473	-0.31297	-2.05577	8.27025e-11
2317728	A_19_P00805746		lincRNA:chr6:167382710-167411685 forward strand		-0.31277	-2.05479	0.0009
2330956	A_33_P3391603	LAMA4	Homo sapiens laminin, alpha 4 (LAMA4), transcript variant 5, mRNA [NM_001105209]	NM_001105209	-0.31275	-2.05471	6.73375e-11
880842	A_23_P92687	DAP	Homo sapiens death-associated protein (DAP), mRNA [NM_004394]	NM_004394	-0.31256	-2.05382	4.11014e-06
1147144	A_32_P219279	ELFN2	Homo sapiens extracellular leucine-rich repeat and fibronectin type III domain containing 2 (ELFN2), mRNA [NM_052906]	NM_052906	-0.31243	-2.05317	4.31804e-06
2317551	A_33_P3335935	HN1L	Homo sapiens hematological and neurological expressed 1-like (HN1L), mRNA [NM_144570]	NM_144570	-0.3124	-2.05304	4.12743e-06
883714	A_23_P109913	CXCR6	Homo sapiens chemokine (C-X-C motif) receptor 6 (CXCR6), mRNA [NM_006564]	NM_006564	-0.31234	-2.05279	0.00611
2329578	A_33_P3378880		histone cluster 1, H4c [Source:HGNC Symbol;Acc:4787] [ENST00000377803]	BC130558	-0.31209	-2.0516	5.86944e-06
1144122	A_24_P354615	MTMR12	Homo sapiens myotubularin related protein 12 (MTMR12), mRNA [NM_001040446]	NM_001040446	-0.31198	-2.05109	1e-05
1157781	A_23_P377965	C18orf18	Homo sapiens chromosome 18 open reading frame 18 (C18orf18), non-coding RNA [NR_026849]	NR_026849	-0.3119	-2.05067	9e-05
2326704	A_33_P3386262	CDT1	Homo sapiens chromatin licensing and DNA replication factor 1 (CDT1), mRNA [NM_030928]	NM_030928	-0.31184	-2.0504	7.43429e-11
1143665	A_23_P119535	EFNA2	Homo sapiens ephrin-A2 (EFNA2), mRNA [NM_001405]	NM_001405	-0.31176	-2.05002	0.00919
2326104	A_33_P3268234	KRT39	Homo sapiens keratin 39 (KRT39), mRNA [NM_213656]	NM_213656	-0.31169	-2.0497	0.00215
2317204	A_19_P00316682	XLOC_005010	BROAD lincRNAs version v2 (http://www.broadinstitute.org/genome_bio/human_lincrnas/)		-0.3116	-2.04926	0.00776
2335670	A_33_P3323760	LOC153684	Homo sapiens uncharacterized LOC153684 (LOC153684), non-coding RNA [NR_015447]	NR_015447	-0.31154	-2.04899	5.0195e-06
882477	A_24_P68908	LOC344887	Homo sapiens NmrA-like family domain containing 1 pseudogene (LOC344887), non-coding RNA [NR_033752]	NR_033752	-0.31136	-2.04814	4.27986e-06
1160157	A_23_P350574	FCRLB	Homo sapiens Fc receptor-like B (FCRLB), mRNA [NM_001002901]	NM_001002901	-0.31114	-2.04712	4.33049e-06
888690	A_24_P62659	TSPAN2	Homo sapiens tetraspanin 2 (TSPAN2), mRNA [NM_005725]	NM_005725	-0.31113	-2.04706	0.0039
2326752	A_33_P3317761		Unknown		-0.31107	-2.04679	4.82269e-06
2327016	A_19_P00316518		lincRNA:chr1:200331904-200332270 reverse strand		-0.31106	-2.04673	8.37717e-06
1140077	A_23_P353316	SMURF1	Homo sapiens SMAD specific E3 ubiquitin protein ligase 1 (SMURF1), transcript variant 1, mRNA [NM_020429]	NM_020429	-0.31103	-2.04659	1.63888e-08
1152826	A_24_P364296	STX2	Homo sapiens syntaxin 2 (STX2), transcript variant 1, mRNA [NM_001980]	NM_001980	-0.31094	-2.04616	8.87432e-11
2335202	A_33_P3415191	ATP8B1	Homo sapiens ATPase, aminophospholipid transporter, class I, type 8B, member 1 (ATP8B1), mRNA [NM_005603]	NM_005603	-0.31067	-2.04491	8.88609e-11
2334174	A_33_P3295154		Homo sapiens cDNA FLJ13769 fis, clone PLACE4000222. [AK023831]	AK023831	-0.3098	-2.04079	1e-05
2318366	A_33_P3245348	KRTAP4-1	Homo sapiens keratin associated protein 4-1 (KRTAP4-1), mRNA [NM_033060]	NM_033060	-0.30961	-2.03988	0.00288
2326348	A_33_P3276282	PTPRF	protein tyrosine phosphatase, receptor type, F [Source:HGNC Symbol;Acc:9670] [ENST00000436724]	BC048416	-0.3096	-2.03987	4.76713e-06
885965	A_23_P74309	NOS1AP	Homo sapiens nitric oxide synthase 1 (neuronal) adaptor protein (NOS1AP), transcript variant 1, mRNA [NM_014697]	NM_014697	-0.30942	-2.03902	1.62503e-09
2312944	A_33_P3376965	CHAC1	Homo sapiens ChaC, cation transport regulator homolog 1 (E. coli) (CHAC1), transcript variant 1, mRNA [NM_024111]	NM_024111	-0.30933	-2.03858	1e-05
1163213	A_23_P63798	KLF6	Homo sapiens Kruppel-like factor 6 (KLF6), transcript variant A, mRNA [NM_001300]	NM_001300	-0.30922	-2.03806	1.00867e-10
2324199	A_19_P00812308	XLOC_012046	BROAD lincRNAs version v2 (http://www.broadinstitute.org/genome_bio/human_lincrnas/)		-0.30913	-2.03763	0.00631
2327464	A_33_P3254727	LOC100130921	PREDICTED: Homo sapiens hypothetical protein LOC100130921 (LOC100130921), mRNA [XM_001723862]	XM_001723862	-0.30861	-2.03522	0.00085
2333489	A_19_P00813553		lincRNA:chr4:2463252-2468502 reverse strand		-0.30841	-2.0343	0.00357
1138722	A_23_P376686	BTNL2	Homo sapiens butyrophilin-like 2 (MHC class II associated) (BTNL2), mRNA [NM_019602]	NM_019602	-0.30815	-2.03305	4.4297e-10
1143913	A_23_P8196	ME1	Homo sapiens malic enzyme 1, NADP(+)-dependent, cytosolic (ME1), mRNA [NM_002395]	NM_002395	-0.30788	-2.03181	1.75784e-10
2330342	A_33_P3213596	TNIK	Homo sapiens TRAF2 and NCK interacting kinase (TNIK), transcript variant 1, mRNA [NM_015028]	NM_015028	-0.30764	-2.03069	0.00047
1160244	A_23_P356646	MAFIP	Homo sapiens MAFF interacting protein (MAFIP), mRNA [NM_001190825]	NM_001190825	-0.3075	-2.03003	0.00435
882462	A_24_P355649	FLI1	Homo sapiens Friend leukemia virus integration 1 (FLI1), transcript variant 1, mRNA [NM_002017]	NM_002017	-0.30729	-2.02904	0.0017
2328420	A_33_P3832857	HAUS2	Homo sapiens HAUS augmin-like complex, subunit 2 (HAUS2), transcript variant 1, mRNA [NM_018097]	NM_018097	-0.30728	-2.02898	5.61899e-06
1160343	A_24_P196384	LOC100129502	PREDICTED: Homo sapiens hypothetical LOC100129502 (LOC100129502), miscRNA [XR_132594]	XR_132594	-0.30725	-2.02883	1e-05
1150326	A_32_P220715	MAP1LC3B	Homo sapiens microtubule-associated protein 1 light chain 3 beta (MAP1LC3B), mRNA [NM_022818]	NM_022818	-0.30718	-2.02854	5.42622e-06
2330981	A_33_P3385567	ARNTL	aryl hydrocarbon receptor nuclear translocator-like [Source:HGNC Symbol;Acc:701] [ENST00000472842]	AK128317	-0.30707	-2.02799	4e-05
1145071	A_23_P134109	EPB41L2	Homo sapiens erythrocyte membrane protein band 4.1-like 2 (EPB41L2), transcript variant 1, mRNA [NM_001431]	NM_001431	-0.30691	-2.02724	1.41227e-10
1158306	A_23_P148969	LRRC40	Homo sapiens leucine rich repeat containing 40 (LRRC40), mRNA [NM_017768]	NM_017768	-0.30676	-2.02658	5.59063e-06
2327738	A_33_P3338634	SYT14	Homo sapiens synaptotagmin XIV (SYT14), transcript variant 1, mRNA [NM_001146261]	NM_001146261	-0.30656	-2.02565	5.79516e-06
1165731	A_24_P363583	AGFG2	Homo sapiens ArfGAP with FG repeats 2 (AGFG2), mRNA [NM_006076]	NM_006076	-0.30637	-2.02474	0.00019
2332947	A_33_P3297126	TSNARE1	Homo sapiens t-SNARE domain containing 1 (TSNARE1), mRNA [NM_145003]	NM_145003	-0.30616	-2.02379	0.00165
2315978	A_33_P3334250		AGENCOURT_15623726 NIH_MGC_147 Homo sapiens cDNA clone IMAGE:30531684 5', mRNA sequence [CF593606]	CF593606	-0.30613	-2.02362	0.00136
2316459	A_33_P3217103	RBFOX2	Homo sapiens RNA binding protein, fox-1 homolog (C. elegans) 2 (RBFOX2), transcript variant 1, mRNA [NM_001031695]	NM_001031695	-0.30604	-2.02323	7.00475e-06
2324069	A_33_P3342720	ATP2A1	Homo sapiens ATPase, Ca++ transporting, cardiac muscle, fast twitch 1 (ATP2A1), transcript variant b, mRNA [NM_173201]	NM_173201	-0.30594	-2.02276	0.00268
1152924	A_23_P403081	C5orf34	Homo sapiens chromosome 5 open reading frame 34 (C5orf34), mRNA [NM_198566]	NM_198566	-0.30585	-2.02233	2e-05
882303	A_23_P29257	H1F0	Homo sapiens H1 histone family, member 0 (H1F0), mRNA [NM_005318]	NM_005318	-0.30581	-2.02213	2e-05
2328618	A_33_P3363188	FLJ43315	Homo sapiens asparagine synthetase pseudogene (FLJ43315), non-coding RNA [NR_033856]	NR_033856	-0.3058	-2.02211	1e-05
2318995	A_19_P00808003		lincRNA:chr7:112756783-112757127 forward strand		-0.30577	-2.02195	0.00032
2318385	A_33_P3262156	SLC8A1	Homo sapiens solute carrier family 8 (sodium/calcium exchanger), member 1 (SLC8A1), transcript variant A, mRNA [NM_021097]	NM_021097	-0.30555	-2.02092	7.66175e-09
1141496	A_23_P311640	AGFG2	Homo sapiens ArfGAP with FG repeats 2 (AGFG2), mRNA [NM_006076]	NM_006076	-0.30555	-2.02092	1e-05
879898	A_23_P74449	HPDL	Homo sapiens 4-hydroxyphenylpyruvate dioxygenase-like (HPDL), mRNA [NM_032756]	NM_032756	-0.30541	-2.02025	6.0123e-06
2329526	A_19_P00320588		lincRNA:chr7:105551484-105564591 forward strand		-0.30515	-2.01906	2e-05
2314304	A_33_P3839897	RNU4ATAC	HHAGE001732 Human liver regeneration after partial hepatectomy Homo sapiens cDNA, mRNA sequence [DW419002]	DW419002	-0.30496	-2.01818	1e-05
2321824	A_33_P3436646	LOC151657	Homo sapiens cDNA FLJ33795 fis, clone CTONG1000097. [AK091114]	AK091114	-0.30489	-2.01788	5e-05
2323047	A_33_P3298159	PTGDS	Homo sapiens prostaglandin D2 synthase 21kDa (brain) (PTGDS), mRNA [NM_000954]	NM_000954	-0.30474	-2.01714	2.71248e-07
1156700	A_32_P130788	SAMD13	Homo sapiens sterile alpha motif domain containing 13 (SAMD13), transcript variant 1, mRNA [NM_001010971]	NM_001010971	-0.30469	-2.01693	0.00016
2324334	A_19_P00801987		lincRNA:chr20:3850525-3857650 reverse strand		-0.30468	-2.01689	0.0019
1150305	A_23_P7679	NUP155	Homo sapiens nucleoporin 155kDa (NUP155), transcript variant 1, mRNA [NM_153485]	NM_153485	-0.30456	-2.01634	6.33849e-06
1162280	A_23_P168211	VOPP1	Homo sapiens vesicular, overexpressed in cancer, prosurvival protein 1 (VOPP1), mRNA [NM_030796]	NM_030796	-0.30454	-2.01624	1.7153e-10
2329901	A_19_P00326445		lincRNA:chr1:85980187-86041537 reverse strand		-0.30428	-2.01501	0.00559
869739	A_23_P377291	TGFA	Homo sapiens transforming growth factor, alpha (TGFA), transcript variant 1, mRNA [NM_003236]	NM_003236	-0.30421	-2.0147	0.00592
2326072	A_19_P00811688		lincRNA:chr1:9208086-9209181 reverse strand		-0.30415	-2.01444	0.002
1140176	A_23_P4551	SETBP1	Homo sapiens SET binding protein 1 (SETBP1), transcript variant 1, mRNA [NM_015559]	NM_015559	-0.304	-2.01372	7.01259e-06
1154991	A_23_P13713	PRPH	Homo sapiens peripherin (PRPH), mRNA [NM_006262]	NM_006262	-0.30384	-2.013	1.95553e-09
1139672	A_23_P373119	HMGB3P1	Homo sapiens high mobility group box 3 pseudogene 1 (HMGB3P1), non-coding RNA [NR_002165]	NR_002165	-0.30384	-2.01297	6.58719e-06
2315097	A_33_P3211666	IL18R1	Homo sapiens interleukin 18 receptor 1 (IL18R1), mRNA [NM_003855]	NM_003855	-0.30382	-2.0129	0.00186
2313069	A_33_P3268532	PCK2	Homo sapiens phosphoenolpyruvate carboxykinase 2 (mitochondrial) (PCK2), nuclear gene encoding mitochondrial protein, transcript variant 2, mRNA [NM_001018073]	NM_001018073	-0.30367	-2.01217	5.0447e-08
880764	A_32_P19716	ZNF697	Homo sapiens zinc finger protein 697 (ZNF697), mRNA [NM_001080470]	NM_001080470	-0.30364	-2.01206	7.64443e-06
1163357	A_24_P334456	ADAMTS6	Homo sapiens ADAM metallopeptidase with thrombospondin type 1 motif, 6 (ADAMTS6), mRNA [NM_197941]	NM_197941	-0.3032	-2.01	0.00202
1160561	A_23_P87013	TAGLN	Homo sapiens transgelin (TAGLN), transcript variant 1, mRNA [NM_001001522]	NM_001001522	-0.30246	-2.00661	1.36675e-09
1143505	A_23_P74737	EYA3	Homo sapiens eyes absent homolog 3 (Drosophila) (EYA3), mRNA [NM_001990]	NM_001990	-0.30243	-2.00648	2e-05
2317595	A_33_P3266255	CSGALNACT2	Homo sapiens chondroitin sulfate N-acetylgalactosaminyltransferase 2 (CSGALNACT2), mRNA [NM_018590]	NM_018590	-0.30205	-2.00469	0.00186
2316266	A_33_P3364205	SBDSP1	Homo sapiens Shwachman-Bodian-Diamond syndrome pseudogene 1 (SBDSP1), transcript variant 3, non-coding RNA [NR_001588]	NR_001588	-0.30204	-2.00466	7.60381e-06
2328389	A_33_P3319593	FBXO31	Homo sapiens F-box protein 31 (FBXO31), mRNA [NM_024735]	NM_024735	-0.3018	-2.00353	0.00014
888364	A_23_P257365	GFI1	Homo sapiens growth factor independent 1 transcription repressor (GFI1), transcript variant 1, mRNA [NM_005263]	NM_005263	-0.30179	-2.00352	1.77425e-08
879768	A_23_P338479	CD274	Homo sapiens CD274 molecule (CD274), mRNA [NM_014143]	NM_014143	-0.30173	-2.00321	9.16631e-08
1137144	A_32_P187599	SERBP1	Homo sapiens SERPINE1 mRNA binding protein 1 (SERBP1), transcript variant 1, mRNA [NM_001018067]	NM_001018067	-0.30137	-2.00154	2.46611e-10
2331207	A_19_P00323307		lincRNA:chr6:147227807-147238032 reverse strand		-0.30122	-2.00088	0.00242
1142337	A_23_P7423	NSUN2	Homo sapiens NOP2/Sun domain family, member 2 (NSUN2), transcript variant 1, mRNA [NM_017755]	NM_017755	-0.30112	-2.00043	7.70599e-06
1147915	A_23_P419764	CCDC149	coiled-coil domain containing 149 [Source:HGNC Symbol;Acc:25405] [ENST00000503881]	AL834257	0.30104	2.00003	0.0009
2325663	A_33_P3398448	PARP10	Homo sapiens poly (ADP-ribose) polymerase family, member 10 (PARP10), mRNA [NM_032789]	NM_032789	0.30111	2.00038	7.71275e-06
888313	A_23_P35796	PPP2R5B	Homo sapiens protein phosphatase 2, regulatory subunit B', beta (PPP2R5B), mRNA [NM_006244]	NM_006244	0.30128	2.00115	2.77412e-10
2317734	A_33_P3276207	FAM55C	Homo sapiens family with sequence similarity 55, member C (FAM55C), transcript variant 1, mRNA [NM_001134456]	NM_001134456	0.30135	2.00148	1e-05
1161270	A_32_P56397	LOC731789	Homo sapiens uncharacterized LOC731789 (LOC731789), non-coding RNA [NR_026794]	NR_026794	0.30153	2.0023	2e-05
879537	A_24_P896205	LOC645722	PREDICTED: Homo sapiens hypothetical LOC645722, transcript variant 2 (LOC645722), miscRNA [XR_132630]	XR_132630	0.30156	2.00242	7.65264e-06
1167602	A_23_P426472	ZNF45	Homo sapiens zinc finger protein 45 (ZNF45), mRNA [NM_003425]	NM_003425	0.30158	2.00255	3e-05
886544	A_23_P125643	ASB9	Homo sapiens ankyrin repeat and SOCS box containing 9 (ASB9), transcript variant 1, mRNA [NM_001031739]	NM_001031739	0.30164	2.00282	7.60489e-06
2313073	A_33_P3365193	AMY1C	Homo sapiens amylase, alpha 1C (salivary) (AMY1C), mRNA [NM_001008219]	NM_001008219	0.30172	2.0032	7.52408e-06
2312995	A_33_P3502914	ZDHHC8P1	Homo sapiens zinc finger, DHHC-type containing 8 pseudogene 1 (ZDHHC8P1), non-coding RNA [NR_003950]	NR_003950	0.30187	2.00387	0.00173
2324874	A_33_P3813128	SEMA3F	Homo sapiens sema domain, immunoglobulin domain (Ig), short basic domain, secreted, (semaphorin) 3F (SEMA3F), mRNA [NM_004186]	NM_004186	0.30201	2.00453	2.38727e-10
883649	A_23_P110643	CDKL3	Homo sapiens cyclin-dependent kinase-like 3 (CDKL3), transcript variant 2, mRNA [NM_016508]	NM_016508	0.30214	2.00513	7.65427e-37
1162014	A_23_P90855	FARP2	Homo sapiens FERM, RhoGEF and pleckstrin domain protein 2 (FARP2), mRNA [NM_014808]	NM_014808	0.30233	2.00601	5e-05
886183	A_23_P10121	SFRP1	Homo sapiens secreted frizzled-related protein 1 (SFRP1), mRNA [NM_003012]	NM_003012	0.30239	2.00629	9.80909e-45
1139927	A_23_P143374	NINL	Homo sapiens ninein-like (NINL), mRNA [NM_025176]	NM_025176	0.30247	2.00666	2.16497e-10
1163699	A_23_P118722	ASGR1	Homo sapiens asialoglycoprotein receptor 1 (ASGR1), transcript variant 1, mRNA [NM_001671]	NM_001671	0.30297	2.00897	8.28829e-27
2316702	A_33_P3256560	ZER1	Homo sapiens zer-1 homolog (C. elegans) (ZER1), mRNA [NM_006336]	NM_006336	0.30307	2.00941	6.90001e-06
1160102	A_23_P86599	DMBT1	Homo sapiens deleted in malignant brain tumors 1 (DMBT1), transcript variant 2, mRNA [NM_007329]	NM_007329	0.30311	2.0096	2.03207e-10
2333906	A_33_P3257027	FGF7	Homo sapiens fibroblast growth factor 7 (FGF7), mRNA [NM_002009]	NM_002009	0.30336	2.01077	0.00489
1153076	A_23_P436526	SLC25A42	Homo sapiens solute carrier family 25, member 42 (SLC25A42), mRNA [NM_178526]	NM_178526	0.30351	2.01147	0.00012
2332050	A_19_P00323022		lincRNA:chr9:132251021-132255864 forward strand		0.30374	2.01253	3e-05
869843	A_23_P12680	PSAP	Homo sapiens prosaposin (PSAP), transcript variant 2, mRNA [NM_001042465]	NM_001042465	0.30376	2.01263	1.86431e-10
879604	A_23_P109034	SDC4	Homo sapiens syndecan 4 (SDC4), mRNA [NM_002999]	NM_002999	0.30381	2.01283	1.85505e-10
879811	A_24_P185854	DMD	Homo sapiens dystrophin (DMD), transcript variant Dp427p2, mRNA [NM_004010]	NM_004010	0.30384	2.01297	4.01382e-10
2327840	A_33_P3269631	NAALADL2	N-acetylated alpha-linked acidic dipeptidase-like 2 [Source:HGNC Symbol;Acc:23219] [ENST00000495900]	BQ890675	0.30406	2.01401	0.00493
1163481	A_24_P941898	FAM22D	Homo sapiens family with sequence similarity 22, member D (FAM22D), mRNA [NM_001009610]	NM_001009610	0.30413	2.0143	0.0031
882933	A_23_P316150	IFT80	Homo sapiens intraflagellar transport 80 homolog (Chlamydomonas) (IFT80), transcript variant 1, mRNA [NM_020800]	NM_020800	0.30438	2.01548	6.49044e-06
1155711	A_23_P127475	CCS	Homo sapiens copper chaperone for superoxide dismutase (CCS), mRNA [NM_005125]	NM_005125	0.3044	2.01559	1.73884e-10
2332766	A_19_P00315651	XLOC_013837	BROAD lincRNAs version v2 (http://www.broadinstitute.org/genome_bio/human_lincrnas/)		0.30441	2.01563	6.47485e-06
2324362	A_33_P3555937	STEAP4	Homo sapiens STEAP family member 4 (STEAP4), transcript variant 2, mRNA [NM_001205315]	NM_001205315	0.30453	2.01618	6.33386e-06
2315179	A_33_P3286218	DLEU2L	Homo sapiens deleted in lymphocytic leukemia 2-like (DLEU2L), non-coding RNA [NR_002771]	NR_002771	0.30464	2.01671	6.50431e-06
869374	A_23_P20494	NDRG1	Homo sapiens N-myc downstream regulated 1 (NDRG1), transcript variant 2, mRNA [NM_006096]	NM_006096	0.30481	2.01749	1.67527e-10
1149798	A_23_P145074	PNRC1	Homo sapiens proline-rich nuclear receptor coactivator 1 (PNRC1), mRNA [NM_006813]	NM_006813	0.30505	2.01859	1.68452e-10
2332698	A_33_P3338116	LAMB2	Homo sapiens laminin, beta 2 (laminin S) (LAMB2), mRNA [NM_002292]	NM_002292	0.30508	2.01872	1.61169e-10
1152197	A_32_P176594	KIAA1614	Homo sapiens KIAA1614 (KIAA1614), mRNA [NM_020950]	NM_020950	0.30525	2.01954	0.00119
870011	A_23_P209625	CYP1B1	Homo sapiens cytochrome P450, family 1, subfamily B, polypeptide 1 (CYP1B1), mRNA [NM_000104]	NM_000104	0.30531	2.0198	1.56407e-10
1151478	A_24_P213161	NLRP2	Homo sapiens NLR family, pyrin domain containing 2 (NLRP2), transcript variant 1, mRNA [NM_017852]	NM_017852	0.30538	2.02011	1.90569e-10
1142416	A_23_P252783	SLC2A8	Homo sapiens solute carrier family 2 (facilitated glucose transporter), member 8 (SLC2A8), mRNA [NM_014580]	NM_014580	0.30549	2.02064	6.02449e-06
881753	A_23_P62890	GBP1	Homo sapiens guanylate binding protein 1, interferon-inducible (GBP1), mRNA [NM_002053]	NM_002053	0.30554	2.02089	5.45649e-09
1167068	A_24_P246841	SLC25A27	Homo sapiens solute carrier family 25, member 27 (SLC25A27), nuclear gene encoding mitochondrial protein, transcript variant 1, mRNA [NM_004277]	NM_004277	0.30556	2.02098	2e-05
1140714	A_23_P12199	FAM46B	Homo sapiens family with sequence similarity 46, member B (FAM46B), mRNA [NM_052943]	NM_052943	0.30573	2.02177	5.98132e-06
1149579	A_24_P245815	ASPHD2	Homo sapiens aspartate beta-hydroxylase domain containing 2 (ASPHD2), mRNA [NM_020437]	NM_020437	0.30591	2.02262	1e-05
879094	A_24_P941643	PLCB1	Homo sapiens phospholipase C, beta 1 (phosphoinositide-specific) (PLCB1), transcript variant 2, mRNA [NM_182734]	NM_182734	0.30604	2.02321	1e-05
889030	A_24_P152398	TP53AIP1	Homo sapiens tumor protein p53 regulated apoptosis inducing protein 1 (TP53AIP1), nuclear gene encoding mitochondrial protein, transcript variant 2, mRNA [NM_001195195]	NM_001195195	0.30628	2.02433	8.95071e-06
1161190	A_23_P83351	DFNB31	Homo sapiens deafness, autosomal recessive 31 (DFNB31), transcript variant 1, mRNA [NM_015404]	NM_015404	0.30636	2.02471	1.97904e-10
1143627	A_23_P121106	HESX1	Homo sapiens HESX homeobox 1 (HESX1), mRNA [NM_003865]	NM_003865	0.30679	2.0267	6.90228e-15
2333069	A_19_P00319064		lincRNA:chr2:38359778-38366088 reverse strand		0.30685	2.02699	0.0001
887678	A_24_P42693	CYP4F11	Homo sapiens cytochrome P450, family 4, subfamily F, polypeptide 11 (CYP4F11), transcript variant 1, mRNA [NM_021187]	NM_021187	0.30696	2.0275	1e-05
1167228	A_23_P209360	KLHL29	Homo sapiens kelch-like 29 (Drosophila) (KLHL29), mRNA [NM_052920]	NM_052920	0.30708	2.02806	5.5267e-06
2322145	A_33_P3215635	CHRNB2	Homo sapiens cholinergic receptor, nicotinic, beta 2 (neuronal) (CHRNB2), mRNA [NM_000748]	NM_000748	0.30734	2.02925	0.00238
886598	A_24_P397294	LTC4S	Homo sapiens leukotriene C4 synthase (LTC4S), mRNA [NM_145867]	NM_145867	0.30736	2.02937	1.99666e-09
1151820	A_24_P807031	ATP6AP1L	Homo sapiens ATPase, H+ transporting, lysosomal accessory protein 1-like (ATP6AP1L), mRNA [NM_001017971]	NM_001017971	0.30746	2.02984	5.45721e-06
2316110	A_33_P3318966	METTL20	Homo sapiens methyltransferase like 20 (METTL20), transcript variant 1, mRNA [NM_173802]	NM_173802	0.30783	2.03157	0.00099
2315875	A_33_P3320062	PLD1	Homo sapiens phospholipase D1, phosphatidylcholine-specific (PLD1), transcript variant 1, mRNA [NM_002662]	NM_002662	0.30789	2.03182	7.08378e-06
2314355	A_33_P3376444	ZDHHC23	Homo sapiens cDNA FLJ45327 fis, clone BRHIP3006950. [AK127260]	AK127260	0.30817	2.03317	0.00104
886675	A_23_P5983	PLTP	Homo sapiens phospholipid transfer protein (PLTP), transcript variant 1, mRNA [NM_006227]	NM_006227	0.30818	2.03318	1.18204e-10
2325931	A_33_P3338036	ZNF470	Homo sapiens zinc finger protein 470 (ZNF470), mRNA [NM_001001668]	NM_001001668	0.30818	2.03321	0.00153
887589	A_23_P152047	SCAMP5	Homo sapiens secretory carrier membrane protein 5 (SCAMP5), transcript variant 3, mRNA [NM_138967]	NM_138967	0.30822	2.03339	6.88061e-06
2315669	A_33_P3385983	ZNF20	Homo sapiens zinc finger protein 20 (ZNF20), transcript variant 1, mRNA [NM_021143]	NM_021143	0.30822	2.0334	0.00884
2333004	A_33_P3224078	LOC442421	Homo sapiens uncharacterized LOC442421 (LOC442421), non-coding RNA [NR_024496]	NR_024496	0.30822	2.0334	0.00094
2326424	A_33_P3302165	ABHD8	Homo sapiens abhydrolase domain containing 8 (ABHD8), mRNA [NM_024527]	NM_024527	0.30838	2.03416	5.0694e-06
885046	A_23_P396858	FZD8	Homo sapiens frizzled family receptor 8 (FZD8), mRNA [NM_031866]	NM_031866	0.30858	2.03508	5.01879e-06
2316304	A_33_P3353979	SYT15	Homo sapiens synaptotagmin XV (SYT15), transcript variant b, mRNA [NM_181519]	NM_181519	0.30867	2.0355	0.00149
2330216	A_33_P3321205	BEGAIN	Homo sapiens brain-enriched guanylate kinase-associated homolog (rat) (BEGAIN), transcript variant 1, mRNA [NM_001159531]	NM_001159531	0.30869	2.03558	4.96854e-06
2331197	A_33_P3394972	OSBPL5	Homo sapiens oxysterol binding protein-like 5 (OSBPL5), transcript variant 1, mRNA [NM_020896]	NM_020896	0.30875	2.03585	3e-05
2318135	A_33_P3220025	GOLGA6L6	Homo sapiens golgin A6 family-like 6 (GOLGA6L6), mRNA [NM_001145004]	NM_001145004	0.30879	2.03607	3e-05
887064	A_23_P316960	GRINA	Homo sapiens glutamate receptor, ionotropic, N-methyl D-aspartate-associated protein 1 (glutamate binding) (GRINA), transcript variant 1, mRNA [NM_000837]	NM_000837	0.30914	2.03771	1.01803e-10
2336292	A_33_P3264224	CDC42BPG	Homo sapiens CDC42 binding protein kinase gamma (DMPK-like) (CDC42BPG), mRNA [NM_017525]	NM_017525	0.30917	2.03784	5.09025e-06
1162310	A_32_P178499	C16orf86	Homo sapiens chromosome 16 open reading frame 86 (C16orf86), mRNA [NM_001012984]	NM_001012984	0.3093	2.03845	5.11836e-06
2329629	A_33_P3307363	LPHN2	Homo sapiens latrophilin 2 (LPHN2), mRNA [NM_012302]	NM_012302	0.30932	2.03856	4.80556e-06
1164155	A_23_P60210	RLN1	Homo sapiens relaxin 1 (RLN1), mRNA [NM_006911]	NM_006911	0.30937	2.03877	0.00393
2321988	A_19_P00321697	XLOC_014105	BROAD lincRNAs version v2 (http://www.broadinstitute.org/genome_bio/human_lincrnas/)		0.30944	2.03913	5.38036e-06
2319636	A_33_P3237110	GPR137C	Homo sapiens G protein-coupled receptor 137C (GPR137C), mRNA [NM_001099652]	NM_001099652	0.3095	2.0394	2e-05
1160077	A_32_P203029	FAM9B	Homo sapiens family with sequence similarity 9, member B (FAM9B), mRNA [NM_205849]	NM_205849	0.30991	2.04132	5e-05
1147711	A_23_P159671	PHKA2	Homo sapiens phosphorylase kinase, alpha 2 (liver) (PHKA2), mRNA [NM_000292]	NM_000292	0.30995	2.0415	9.25419e-11
2331284	A_19_P00804702		lincRNA:chr3:114043485-114052885 reverse strand		0.31002	2.04185	0.00044
2329604	A_19_P00321317	XLOC_003204	BROAD lincRNAs version v2 (http://www.broadinstitute.org/genome_bio/human_lincrnas/)		0.31009	2.04217	9e-05
2320077	A_33_P3628409	PKI55	Homo sapiens DKFZp434H1419 (PKI55), non-coding RNA [NR_037701]	NR_037701	0.31026	2.04298	5.48994e-06
1137158	A_32_P131143	CECR5-AS1	Homo sapiens CECR5 antisense RNA 1 (non-protein coding) (CECR5-AS1), transcript variant 2, non-coding RNA [NR_024482]	NR_024482	0.31031	2.04319	5.44087e-06
2312558	A_33_P3369461	AMIGO1	Homo sapiens adhesion molecule with Ig-like domain 1 (AMIGO1), mRNA [NM_020703]	NM_020703	0.31048	2.044	5.67356e-06
885529	A_24_P48204	SECTM1	Homo sapiens secreted and transmembrane 1 (SECTM1), mRNA [NM_003004]	NM_003004	0.31057	2.04444	4.45238e-06
881071	A_24_P314931	RNF39	Homo sapiens ring finger protein 39 (RNF39), transcript variant 1, mRNA [NM_025236]	NM_025236	0.31084	2.04567	8e-05
2318070	A_33_P3290343	CYP1B1	Homo sapiens cytochrome P450, family 1, subfamily B, polypeptide 1 (CYP1B1), mRNA [NM_000104]	NM_000104	0.31085	2.04572	8.33927e-11
1166970	A_24_P927716	SLED1	Homo sapiens proteoglycan 3 pseudogene (SLED1), non-coding RNA [NR_003542]	NR_003542	0.31101	2.0465	0.0001
2324346	A_19_P00806167		lincRNA:chr11:85189777-85264452 forward strand		0.31166	2.04958	0.00162
2318707	A_19_P00315753	XLOC_002746	BROAD lincRNAs version v2 (http://www.broadinstitute.org/genome_bio/human_lincrnas/)		0.31202	2.05128	4.13092e-06
869988	A_23_P48358	PCCA	Homo sapiens propionyl CoA carboxylase, alpha polypeptide (PCCA), nuclear gene encoding mitochondrial protein, transcript variant 1, mRNA [NM_000282]	NM_000282	0.31206	2.05146	7.35051e-11
1138645	A_23_P24616	SIAE	Homo sapiens sialic acid acetylesterase (SIAE), transcript variant 1, mRNA [NM_170601]	NM_170601	0.31266	2.05429	4.04275e-06
2331524	A_33_P3299025	LOC389834	Homo sapiens ankyrin repeat domain 57 pseudogene (LOC389834), non-coding RNA [NR_027420]	NR_027420	0.31282	2.05503	0.00119
1168162	A_24_P49517	ZNF251	Homo sapiens zinc finger protein 251 (ZNF251), mRNA [NM_138367]	NM_138367	0.31286	2.05525	6.66233e-06
886613	A_24_P64167	PTGS1	Homo sapiens prostaglandin-endoperoxide synthase 1 (prostaglandin G/H synthase and cyclooxygenase) (PTGS1), transcript variant 1, mRNA [NM_000962]	NM_000962	0.31335	2.05756	8.67176e-11
2331428	A_33_P3239148	ZNF548	Homo sapiens zinc finger protein 548 (ZNF548), transcript variant 1, mRNA [NM_001172773]	NM_001172773	0.31384	2.05987	0.00081
2320109	A_33_P3316800	AHR	Homo sapiens aryl hydrocarbon receptor (AHR), mRNA [NM_001621]	NM_001621	0.31388	2.06004	5.99685e-11
881038	A_23_P58396	PDGFC	Homo sapiens platelet derived growth factor C (PDGFC), transcript variant 1, mRNA [NM_016205]	NM_016205	0.3139	2.06014	5.95841e-11
1164006	A_23_P135548	DPYD	Homo sapiens dihydropyrimidine dehydrogenase (DPYD), transcript variant 1, mRNA [NM_000110]	NM_000110	0.31393	2.06029	7.67253e-11
2327920	A_33_P3323323	ZNF497	Homo sapiens zinc finger protein 497 (ZNF497), mRNA [NM_198458]	NM_198458	0.31395	2.06042	3.78392e-06
2318518	A_19_P00808774		lincRNA:chr17:79000055-79008030 reverse strand		0.31414	2.06128	8.27203e-06
2318520	A_33_P3417620	ZRSR2	zinc finger (CCCH type), RNA-binding motif and serine/arginine rich 2 [Source:HGNC Symbol;Acc:23019] [ENST00000380308]	BC065719	0.31442	2.06262	0.00031
2333508	A_33_P3227904	SLC25A34	Homo sapiens solute carrier family 25, member 34 (SLC25A34), mRNA [NM_207348]	NM_207348	0.3146	2.06348	2e-05
2319275	A_33_P3376341	LRRC24	Homo sapiens leucine rich repeat containing 24 (LRRC24), mRNA [NM_001024678]	NM_001024678	0.31461	2.06351	3.53897e-06
1162902	A_23_P97932	MSRB2	Homo sapiens methionine sulfoxide reductase B2 (MSRB2), mRNA [NM_012228]	NM_012228	0.3152	2.06636	3.39819e-06
2324907	A_33_P3851788	C19orf23	Homo sapiens chromosome 19 open reading frame 23 (C19orf23), non-coding RNA [NR_027271]	NR_027271	0.31523	2.06648	3.84217e-06
879623	A_23_P347169	MTUS1	Homo sapiens microtubule associated tumor suppressor 1 (MTUS1), transcript variant 1, mRNA [NM_001001924]	NM_001001924	0.31568	2.06863	1.62153e-09
2315201	A_33_P3402257	MS4A18	PREDICTED: Homo sapiens membrane-spanning 4-domains, subfamily A, member 18 (MS4A18), mRNA [XM_001715696]	XM_001715696	0.3157	2.06871	0.00021
2322567	A_19_P00319981		lincRNA:chr9:132101068-132104183 forward strand		0.31599	2.07007	7.5407e-06
2319018	A_33_P3229241	HIST2H2BF	Homo sapiens histone cluster 2, H2bf (HIST2H2BF), transcript variant 1, mRNA [NM_001024599]	NM_001024599	0.31609	2.07056	0.00026
884468	A_23_P101392	TMEM38A	Homo sapiens transmembrane protein 38A (TMEM38A), mRNA [NM_024074]	NM_024074	0.31623	2.07124	0
2333416	A_33_P3398840	ZBED1	Homo sapiens zinc finger, BED-type containing 1 (ZBED1), transcript variant 3, mRNA [NM_001171135]	NM_001171135	0.31634	2.07175	4.10077e-06
1137821	A_24_P345209	DYRK3	Homo sapiens dual-specificity tyrosine-(Y)-phosphorylation regulated kinase 3 (DYRK3), transcript variant 2, mRNA [NM_001004023]	NM_001004023	0.31641	2.07208	5.08009e-06
1158175	A_32_P164246	FOXQ1	Homo sapiens forkhead box Q1 (FOXQ1), mRNA [NM_033260]	NM_033260	0.31641	2.07209	3.17048e-06
1142824	A_23_P64070	SLC25A45	Homo sapiens solute carrier family 25, member 45 (SLC25A45), transcript variant 1, mRNA [NM_182556]	NM_182556	0.31667	2.07333	0.0007
2333593	A_33_P3317543	GTF2IRD2	Homo sapiens GTF2I repeat domain containing 2 (GTF2IRD2), mRNA [NM_173537]	NM_173537	0.31701	2.07497	4.70279e-06
1158679	A_24_P602871	SAMD5	Homo sapiens sterile alpha motif domain containing 5 (SAMD5), mRNA [NM_001030060]	NM_001030060	0.31704	2.07512	3.98255e-06
879199	A_23_P24884	ST5	Homo sapiens suppression of tumorigenicity 5 (ST5), transcript variant 1, mRNA [NM_005418]	NM_005418	0.31765	2.07801	2.95286e-06
2314953	A_33_P3226546		HUMDSAEC mitochondrial 3-oxoacyl-CoA thiolase {Homo sapiens} (exp=-1; wgp=0; cg=0), partial (14%) [THC2567789]		0.31783	2.07889	3e-05
1140762	A_24_P140405	ADAMTS3	Homo sapiens ADAM metallopeptidase with thrombospondin type 1 motif, 3 (ADAMTS3), mRNA [NM_014243]	NM_014243	0.31791	2.07924	2e-05
2333313	A_19_P00317878	XLOC_013837	BROAD lincRNAs version v2 (http://www.broadinstitute.org/genome_bio/human_lincrnas/)		0.31797	2.07954	2.95056e-06
1157173	A_23_P70318	ENPP4	Homo sapiens ectonucleotide pyrophosphatase/phosphodiesterase 4 (putative) (ENPP4), mRNA [NM_014936]	NM_014936	0.31851	2.08212	2.91653e-06
1145477	A_23_P402000	ZNF527	Homo sapiens zinc finger protein 527 (ZNF527), mRNA [NM_032453]	NM_032453	0.31879	2.0835	0.00126
2319019	A_33_P3337405	LOC440993	PREDICTED: Homo sapiens hypothetical LOC440993 (LOC440993), miscRNA [XR_110395]	XR_110395	0.31881	2.08356	3.60442e-06
2324694	A_33_P3314166		Homo sapiens cDNA FLJ46531 fis, clone THYMU3036310. [AK128388]	AK128388	0.31902	2.08459	3.08934e-06
2319146	A_33_P3348011	TOB2P1	Homo sapiens transducer of ERBB2, 2 pseudogene 1 (TOB2P1), non-coding RNA [NR_002936]	NR_002936	0.31936	2.08621	3e-05
2314275	A_33_P3367596	CLCN4	Homo sapiens chloride channel 4 (CLCN4), mRNA [NM_001830]	NM_001830	0.31936	2.08623	0.00983
2316402	A_33_P3294031	KCNQ1OT1	Homo sapiens KCNQ1 opposite strand/antisense transcript 1 (non-protein coding) (KCNQ1OT1), non-coding RNA [NR_002728]	NR_002728	0.31942	2.08649	4.48924e-11
881609	A_23_P74278	PDE4B	Homo sapiens phosphodiesterase 4B, cAMP-specific (PDE4B), transcript variant d, mRNA [NM_001037341]	NM_001037341	0.31955	2.08714	3.09636e-11
2329424	A_33_P3351101	TYSND1	Homo sapiens trypsin domain containing 1 (TYSND1), transcript variant 1, mRNA [NM_173555]	NM_173555	0.31969	2.08778	2.72509e-06
2335193	A_19_P00325416		lincRNA:chr3:106619835-106630535 forward strand		0.32046	2.09153	0.00532
2322862	A_33_P3330149	PAX6	Homo sapiens paired box 6 (PAX6), transcript variant 1, mRNA [NM_000280]	NM_000280	0.32083	2.09331	1.47131e-09
2336103	A_19_P00332432		lincRNA:chr6:80248431-80271605 forward strand		0.32084	2.09335	9e-05
2320773	A_33_P3300757	DOPEY1	Homo sapiens dopey family member 1 (DOPEY1), transcript variant 2, mRNA [NM_001199942]	NM_001199942	0.32086	2.09345	2.77685e-06
2321812	A_33_P3278774	ZNF44	zinc finger protein 44 [Source:HGNC Symbol;Acc:13110] [ENST00000483826]	BC001868	0.32087	2.09347	6e-05
2335803	A_33_P3333156	C11orf70	Homo sapiens chromosome 11 open reading frame 70 (C11orf70), transcript variant 2, mRNA [NM_001195005]	NM_001195005	0.32105	2.09437	0.00014
2326980	A_33_P3334043		Unknown		0.3212	2.09509	6e-05
1145881	A_23_P98248	TRPT1	Homo sapiens tRNA phosphotransferase 1 (TRPT1), transcript variant 1, mRNA [NM_001033678]	NM_001033678	0.3214	2.09603	2.36489e-06
880820	A_23_P113161	C1orf21	Homo sapiens chromosome 1 open reading frame 21 (C1orf21), mRNA [NM_030806]	NM_030806	0.32155	2.09677	0
2327806	A_33_P3317613	SYN2	Homo sapiens synapsin II (SYN2), transcript variant IIa, mRNA [NM_133625]	NM_133625	0.32178	2.09788	9.48234e-09
2320254	A_33_P3666884	PNPLA7	Homo sapiens patatin-like phospholipase domain containing 7 (PNPLA7), transcript variant 1, mRNA [NM_001098537]	NM_001098537	0.32182	2.09808	2.33292e-06
886808	A_23_P118122	RGS11	Homo sapiens regulator of G-protein signaling 11 (RGS11), transcript variant 2, mRNA [NM_003834]	NM_003834	0.32193	2.09858	2.40091e-06
1139940	A_23_P159956	MID2	Homo sapiens midline 2 (MID2), transcript variant 1, mRNA [NM_012216]	NM_012216	0.32195	2.09867	9.92188e-06
879954	A_24_P254551	ARHGEF9	Homo sapiens Cdc42 guanine nucleotide exchange factor (GEF) 9 (ARHGEF9), transcript variant 1, mRNA [NM_015185]	NM_015185	0.32196	2.09873	2.58687e-06
1156845	A_23_P62953	PBX1	Homo sapiens pre-B-cell leukemia homeobox 1 (PBX1), transcript variant 1, mRNA [NM_002585]	NM_002585	0.32219	2.09987	7e-05
1136871	A_23_P97195	FAM54B	Homo sapiens family with sequence similarity 54, member B (FAM54B), transcript variant 1, mRNA [NM_019557]	NM_019557	0.32253	2.10148	2.25421e-06
2328992	A_33_P3245006	DAK	Homo sapiens dihydroxyacetone kinase 2 homolog (S. cerevisiae) (DAK), mRNA [NM_015533]	NM_015533	0.32264	2.10203	2.228e-06
2321941	A_19_P00320573		lincRNA:chr4:8359032-8359781 reverse strand		0.32266	2.10211	4.19395e-06
2322384	A_33_P3223535		Uncharacterized protein ENSP00000382042 [Source:UniProtKB/Swiss-Prot;Acc:A8MWP6] [ENST00000428928]	XM_001723179	0.32286	2.10309	0.00111
869166	A_23_P134176	SOD2	Homo sapiens superoxide dismutase 2, mitochondrial (SOD2), nuclear gene encoding mitochondrial protein, transcript variant 2, mRNA [NM_001024465]	NM_001024465	0.32287	2.10317	2.09951e-11
879287	A_23_P202520	ABLIM1	Homo sapiens actin binding LIM protein 1 (ABLIM1), transcript variant 3, mRNA [NM_001003408]	NM_001003408	0.32292	2.10338	2.16478e-06
2316428	A_33_P3223780	LAMB2	Homo sapiens laminin, beta 2 (laminin S) (LAMB2), mRNA [NM_002292]	NM_002292	0.32296	2.10358	2.15773e-06
2334390	A_19_P00812336		lincRNA:chrX:107179894-107186769 forward strand		0.32298	2.10367	6e-05
2318654	A_33_P3313864		Unknown		0.32298	2.1037	2.52991e-06
884939	A_23_P166400	RASL10A	Homo sapiens RAS-like, family 10, member A (RASL10A), transcript variant 2, mRNA [NM_001007279]	NM_001007279	0.32318	2.10467	2.65103e-06
1155261	A_23_P155376	CRELD1	Homo sapiens cysteine-rich with EGF-like domains 1 (CRELD1), transcript variant 2, mRNA [NM_015513]	NM_015513	0.32341	2.10576	2.10492e-06
2329457	A_33_P3210762	ADAMTS7	Homo sapiens ADAM metallopeptidase with thrombospondin type 1 motif, 7 (ADAMTS7), mRNA [NM_014272]	NM_014272	0.32344	2.10591	0.0007
2315923	A_33_P3214690	NLGN1	Homo sapiens neuroligin 1 (NLGN1), mRNA [NM_014932]	NM_014932	0.3238	2.10766	0.00077
2326815	A_33_P3380063	ADAMTSL4	Homo sapiens ADAMTS-like 4 (ADAMTSL4), transcript variant 2, mRNA [NM_025008]	NM_025008	0.32411	2.10916	2.33209e-06
2313805	A_33_P3245449	LOC389834	Homo sapiens ankyrin repeat domain 57 pseudogene (LOC389834), non-coding RNA [NR_027420]	NR_027420	0.32444	2.11075	2.55916e-06
1146417	A_23_P75741	UBE2L6	Homo sapiens ubiquitin-conjugating enzyme E2L 6 (UBE2L6), transcript variant 2, mRNA [NM_198183]	NM_198183	0.32444	2.11079	2.10158e-11
2334977	A_19_P00319890	XLOC_014105	BROAD lincRNAs version v2 (http://www.broadinstitute.org/genome_bio/human_lincrnas/)		0.32449	2.11103	6.63941e-06
886298	A_23_P67127	TMEM145	Homo sapiens transmembrane protein 145 (TMEM145), mRNA [NM_173633]	NM_173633	0.32468	2.11191	2.01977e-06
2320546	A_33_P3284508	CD14	Homo sapiens CD14 molecule (CD14), transcript variant 3, mRNA [NM_001174104]	NM_001174104	0.32473	2.11218	1.70519e-11
2335521	A_33_P3288659	ACTL8	Homo sapiens actin-like 8 (ACTL8), mRNA [NM_030812]	NM_030812	0.32483	2.11265	3.55111e-06
2323342	A_33_P3285156	FLJ90757	Homo sapiens uncharacterized LOC440465 (FLJ90757), non-coding RNA [NR_026857]	NR_026857	0.32554	2.11613	1.87434e-06
1161137	A_23_P316460	C7orf29	Homo sapiens chromosome 7 open reading frame 29 (C7orf29), mRNA [NM_138434]	NM_138434	0.32602	2.11847	1.81096e-06
2329979	A_19_P00324839		lincRNA:chr11:65266349-65275177 forward strand		0.32646	2.12062	1.7567e-06
1155662	A_23_P102706	SNPH	Homo sapiens syntaphilin (SNPH), mRNA [NM_014723]	NM_014723	0.32708	2.12365	4e-05
1140311	A_23_P39454	ZNF556	Homo sapiens zinc finger protein 556 (ZNF556), mRNA [NM_024967]	NM_024967	0.32767	2.12653	1.72236e-06
2323467	A_33_P3411427	ZNF837	Homo sapiens zinc finger protein 837 (ZNF837), transcript variant 1, mRNA [NM_001129730]	NM_001129730	0.3277	2.12669	1.6612e-06
1148174	A_24_P156576	GEMIN8	Homo sapiens gem (nuclear organelle) associated protein 8 (GEMIN8), transcript variant 3, mRNA [NM_017856]	NM_017856	0.32778	2.12707	1.92502e-06
2330201	A_33_P3312658	KYNU	kynureninase [Source:HGNC Symbol;Acc:6469] [ENST00000410015]		0.328	2.12814	1.981e-06
1152879	A_23_P201066	SUSD4	Homo sapiens sushi domain containing 4 (SUSD4), transcript variant 2, mRNA [NM_001037175]	NM_001037175	0.32812	2.12871	6e-05
888838	A_23_P114095	MBTPS2	Homo sapiens membrane-bound transcription factor peptidase, site 2 (MBTPS2), mRNA [NM_015884]	NM_015884	0.32816	2.12894	0
1142166	A_32_P206735		L22858 AcOrf-91 peptide {Autographa californica nucleopolyhedrovirus} (exp=-1; wgp=0; cg=1), partial (8%) [THC2483664]		0.32821	2.12919	0.00026
1145509	A_24_P316019		Putative golgin subfamily A member 6-like protein 11 [Source:UniProtKB/Swiss-Prot;Acc:A6NCC3] [ENST00000333156]	XM_003118656	0.32839	2.13005	4.92412e-06
1154586	A_23_P419107	TCP11L2	Homo sapiens t-complex 11 (mouse)-like 2 (TCP11L2), mRNA [NM_152772]	NM_152772	0.3284	2.13008	3.49915e-06
2330651	A_33_P3573141	LOC440149	Homo sapiens cDNA FLJ32523 fis, clone SMINT2000032. [AK057085]	AK057085	0.32862	2.13119	5e-05
1165281	A_23_P215566	AHR	Homo sapiens aryl hydrocarbon receptor (AHR), mRNA [NM_001621]	NM_001621	0.32879	2.13199	1.11566e-11
1166848	A_32_P94001	FAM92A3	Homo sapiens family with sequence similarity 92, member A3 (FAM92A3), non-coding RNA [NR_003612]	NR_003612	0.32893	2.1327	3.00821e-06
2323716	A_33_P3388636	FLJ40606	Homo sapiens cDNA FLJ40606 fis, clone THYMU2011939. [AK097925]	AK097925	0.32903	2.13318	3e-05
1160133	A_23_P167497	EFNA5	Homo sapiens ephrin-A5 (EFNA5), mRNA [NM_001962]	NM_001962	0.32911	2.13358	5.68232e-11
879659	A_24_P555510	PCM1	Homo sapiens pericentriolar material 1 (PCM1), mRNA [NM_006197]	NM_006197	0.32914	2.13376	5.83908e-11
1161623	A_23_P8416	GALNT11	Homo sapiens UDP-N-acetyl-alpha-D-galactosamine:polypeptide N-acetylgalactosaminyltransferase 11 (GalNAc-T11) (GALNT11), mRNA [NM_022087]	NM_022087	0.32917	2.13389	1.69172e-06
886666	A_24_P2361	CLCNKA	Homo sapiens chloride channel Ka (CLCNKA), transcript variant 1, mRNA [NM_004070]	NM_004070	0.32961	2.13603	0.00125
869436	A_23_P106194	FOS	Homo sapiens FBJ murine osteosarcoma viral oncogene homolog (FOS), mRNA [NM_005252]	NM_005252	0.32966	2.13631	1.01913e-11
2332928	A_33_P3353030	UCN	Homo sapiens urocortin (UCN), mRNA [NM_003353]	NM_003353	0.32997	2.13783	9.34118e-12
2332848	A_33_P3323347	ZNF417	Homo sapiens zinc finger protein 417 (ZNF417), mRNA [NM_152475]	NM_152475	0.33019	2.13892	4.73557e-06
2325728	A_19_P00328948		lincRNA:chr17:29887612-29925137 forward strand		0.33023	2.1391	0.00217
1138704	A_24_P125283	HDAC5	Homo sapiens histone deacetylase 5 (HDAC5), transcript variant 3, mRNA [NM_001015053]	NM_001015053	0.33028	2.13934	1.39175e-11
1153703	A_23_P19852	IQCE	Homo sapiens IQ motif containing E (IQCE), transcript variant 1, mRNA [NM_152558]	NM_152558	0.3303	2.13942	1.43366e-06
2331966	A_33_P3318322	STEAP4	Homo sapiens STEAP family member 4 (STEAP4), transcript variant 2, mRNA [NM_001205315]	NM_001205315	0.3305	2.1404	1.38885e-06
880006	A_23_P408094	MXD1	Homo sapiens MAX dimerization protein 1 (MXD1), transcript variant 1, mRNA [NM_002357]	NM_002357	0.33055	2.14065	1.40778e-06
1156239	A_23_P205713	STXBP6	Homo sapiens syntaxin binding protein 6 (amisyn) (STXBP6), mRNA [NM_014178]	NM_014178	0.33055	2.14069	0.00273
2321692	A_19_P00320226		lincRNA:chrX:149184264-149185018 forward strand		0.33102	2.143	1.81783e-06
2318771	A_33_P3339531	CHADL	Homo sapiens chondroadherin-like (CHADL), mRNA [NM_138481]	NM_138481	0.33142	2.14497	2e-05
1163533	A_32_P447001	FLJ27352	Homo sapiens uncharacterized LOC145788 (FLJ27352), mRNA [NM_001198784]	NM_001198784	0.33157	2.14569	0.00011
2320740	A_19_P00806771	XLOC_013837	BROAD lincRNAs version v2 (http://www.broadinstitute.org/genome_bio/human_lincrnas/)		0.33185	2.14707	1.28324e-06
2335372	A_33_P3281567	CMAHP	Homo sapiens cytidine monophospho-N-acetylneuraminic acid hydroxylase, pseudogene (CMAHP), transcript variant 1, non-coding RNA [NR_002174]	NR_002174	0.33195	2.14757	2.34042e-06
1164790	A_24_P244442	BSCL2	Homo sapiens Berardinelli-Seip congenital lipodystrophy 2 (seipin) (BSCL2), transcript variant 2, mRNA [NM_032667]	NM_032667	0.33204	2.14801	7.32867e-12
2312926	A_19_P00321049		lincRNA:chr15:39460934-39461999 reverse strand		0.3322	2.14881	3.56098e-06
2331618	A_33_P3303464	C19orf39	Homo sapiens chromosome 19 open reading frame 39 (C19orf39), mRNA [NM_175871]	NM_175871	0.33235	2.14954	1.63516e-06
2320473	A_33_P3806965	FLJ13744	Homo sapiens cDNA FLJ13744 fis, clone PLACE3000230. [AK023806]	AK023806	0.33239	2.14975	1.2665e-06
1164595	A_23_P98900	CCDC92	Homo sapiens coiled-coil domain containing 92 (CCDC92), mRNA [NM_025140]	NM_025140	0.33254	2.1505	1.39609e-06
1148756	A_23_P410110	C10orf25	Homo sapiens chromosome 10 open reading frame 25 (C10orf25), mRNA [NM_001039380]	NM_001039380	0.33265	2.15104	0.00968
2313846	A_33_P3422679	FAM149B1	Homo sapiens family with sequence similarity 149, member B1 (FAM149B1), mRNA [NM_173348]	NM_173348	0.33286	2.15207	1.48807e-06
882469	A_23_P93431	AIG1	Homo sapiens androgen-induced 1 (AIG1), mRNA [NM_016108]	NM_016108	0.33288	2.15216	1.20978e-06
2314442	A_33_P3310961	LOC100505933	Homo sapiens uncharacterized LOC100505933 (LOC100505933), non-coding RNA [NR_038943]	NR_038943	0.33358	2.15568	2e-05
1162504	A_23_P380379	CAPS2	calcyphosine 2 [Source:HGNC Symbol;Acc:16471] [ENST00000328705]	AF251056	0.33369	2.1562	0.00124
886997	A_23_P206280	GPR56	Homo sapiens G protein-coupled receptor 56 (GPR56), transcript variant 3, mRNA [NM_201525]	NM_201525	0.33373	2.1564	5.99267e-12
2329014	A_33_P3308432	MORN1	MORN repeat containing 1 [Source:HGNC Symbol;Acc:25852] [ENST00000449373]		0.33377	2.1566	1.2662e-06
1158957	A_24_P388528	ST6GAL1	Homo sapiens ST6 beta-galactosamide alpha-2,6-sialyltranferase 1 (ST6GAL1), transcript variant 1, mRNA [NM_173216]	NM_173216	0.33388	2.15715	6.24571e-12
2323001	A_33_P3254708	ARHGAP40	Homo sapiens Rho GTPase activating protein 40 (ARHGAP40), mRNA [NM_001164431]	NM_001164431	0.334	2.15773	1.35699e-06
2312650	A_33_P3324383	FIGNL2	Homo sapiens fidgetin-like 2 (FIGNL2), mRNA [NM_001013690]	NM_001013690	0.33401	2.1578	1.3388e-06
1158007	A_23_P348749	AKD1	Homo sapiens adenylate kinase domain containing 1 (AKD1), transcript variant 2, mRNA [NM_145025]	NM_145025	0.3341	2.15825	0.00436
2327856	A_19_P00320033		lincRNA:chr11:65202405-65204229 forward strand		0.33417	2.15861	1.31177e-06
878822	A_23_P128323	SCNN1A	Homo sapiens sodium channel, nonvoltage-gated 1 alpha (SCNN1A), transcript variant 1, mRNA [NM_001038]	NM_001038	0.33436	2.15953	5.59854e-12
2322611	A_33_P3290562	GLI3	Homo sapiens GLI family zinc finger 3 (GLI3), mRNA [NM_000168]	NM_000168	0.33447	2.16007	5.96883e-12
887108	A_24_P125469	LIPG	Homo sapiens lipase, endothelial (LIPG), mRNA [NM_006033]	NM_006033	0.3345	2.16025	6.27395e-12
1165784	A_23_P419202	ZNF658	Homo sapiens zinc finger protein 658 (ZNF658), mRNA [NM_033160]	NM_033160	0.33472	2.16133	1.18693e-06
2317449	A_33_P3390357	SPIRE1	Homo sapiens spire homolog 1 (Drosophila) (SPIRE1), transcript variant 1, mRNA [NM_001128626]	NM_001128626	0.33472	2.16134	1.08307e-06
2319904	A_33_P3296348		Unknown		0.3348	2.16174	0.0002
2319351	A_33_P3854030	MBD5	Homo sapiens methyl-CpG binding domain protein 5 (MBD5), mRNA [NM_018328]	NM_018328	0.33491	2.16226	0.00302
2336295	A_19_P00319177		lincRNA:chr7:30589239-30589862 reverse strand		0.33507	2.16308	6e-05
884608	A_23_P207367	STAT5A	Homo sapiens signal transducer and activator of transcription 5A (STAT5A), mRNA [NM_003152]	NM_003152	0.33535	2.16444	0.00012
1141637	A_23_P77529	MSLN	Homo sapiens mesothelin (MSLN), transcript variant 1, mRNA [NM_005823]	NM_005823	0.33538	2.16463	5.07009e-12
2320337	A_33_P3243907	CTSD	Homo sapiens cathepsin D (CTSD), mRNA [NM_001909]	NM_001909	0.33541	2.16475	4.933e-12
1148779	A_32_P170397	LOC100289090	HCG1998685 [Source:UniProtKB/TrEMBL;Acc:Q8TCB4] [ENST00000309874]	AK057625	0.3358	2.16669	0.00063
1141748	A_24_P40721	SPTLC3	Homo sapiens serine palmitoyltransferase, long chain base subunit 3 (SPTLC3), mRNA [NM_018327]	NM_018327	0.3361	2.16819	1.00501e-06
2331217	A_19_P00319532		lincRNA:chr9:132260617-132265944 forward strand		0.33628	2.16909	1.27583e-06
2316676	A_33_P3860715	FLJ46120	Homo sapiens cDNA FLJ46120 fis, clone TESTI2038733. [AK128002]	AK128002	0.33633	2.16935	0.00198
886607	A_23_P370544	ANKAR	Homo sapiens ankyrin and armadillo repeat containing (ANKAR), mRNA [NM_144708]	NM_144708	0.33634	2.16941	1.19864e-06
2335470	A_33_P3362826	ANKRD31	Homo sapiens ankyrin repeat domain 31 (ANKRD31), mRNA [NM_001164443]	NM_001164443	0.3364	2.16971	0.00039
1138491	A_23_P46812	CPEB3	Homo sapiens cytoplasmic polyadenylation element binding protein 3 (CPEB3), transcript variant 1, mRNA [NM_014912]	NM_014912	0.33645	2.16993	0.00116
2316067	A_33_P3352253	MTUS1	Homo sapiens microtubule associated tumor suppressor 1 (MTUS1), transcript variant 2, mRNA [NM_001001925]	NM_001001925	0.33652	2.17029	0.00022
880621	A_23_P433016	FBLN1	Homo sapiens fibulin 1 (FBLN1), transcript variant C, mRNA [NM_001996]	NM_001996	0.33656	2.17049	0.00335
882947	A_23_P333592	ZNF547	Homo sapiens zinc finger protein 547 (ZNF547), mRNA [NM_173631]	NM_173631	0.33682	2.17181	0.00587
2328685	A_33_P3231162	ZNF776	Homo sapiens zinc finger protein 776 (ZNF776), mRNA [NM_173632]	NM_173632	0.33711	2.17325	1.50438e-06
2319886	A_33_P3216442	COL11A2	Homo sapiens collagen, type XI, alpha 2 (COL11A2), transcript variant 1, mRNA [NM_080680]	NM_080680	0.33722	2.17382	1.42642e-06
1165128	A_23_P380928	ARPC4-TTLL3	Homo sapiens ARPC4-TTLL3 readthrough (ARPC4-TTLL3), mRNA [NM_001198793]	NM_001198793	0.33726	2.17398	9.42839e-07
2313532	A_33_P3378665	TC2N	Homo sapiens tandem C2 domains, nuclear (TC2N), transcript variant 1, mRNA [NM_152332]	NM_152332	0.33732	2.17429	2.28094e-06
1147841	A_32_P133090		RST35951 Athersys RAGE Library Homo sapiens cDNA, mRNA sequence [BG216262]	BG216262	0.33758	2.1756	0.00646
2326340	A_33_P3318596	ZNF345	Homo sapiens zinc finger protein 345 (ZNF345), transcript variant 1, mRNA [NM_003419]	NM_003419	0.33767	2.17607	3.58247e-06
885222	A_23_P335905	STK36	Homo sapiens serine/threonine kinase 36 (STK36), transcript variant 1, mRNA [NM_015690]	NM_015690	0.33782	2.17679	1.00904e-06
2331868	A_19_P00801649	XLOC_013837	BROAD lincRNAs version v2 (http://www.broadinstitute.org/genome_bio/human_lincrnas/)		0.33784	2.17689	8.99126e-07
1137236	A_32_P494620	LHFPL5	Homo sapiens lipoma HMGIC fusion partner-like 5 (LHFPL5), mRNA [NM_182548]	NM_182548	0.33794	2.1774	0.00051
1155665	A_23_P66117	ITFG3	Homo sapiens integrin alpha FG-GAP repeat containing 3 (ITFG3), mRNA [NM_032039]	NM_032039	0.33796	2.17752	8.91786e-07
1166613	A_23_P344555	NEDD9	Homo sapiens neural precursor cell expressed, developmentally down-regulated 9 (NEDD9), transcript variant 1, mRNA [NM_006403]	NM_006403	0.33818	2.1786	0.00022
2313419	A_33_P3252989	KIAA0913	Homo sapiens KIAA0913 (KIAA0913), transcript variant 1, mRNA [NM_015037]	NM_015037	0.33852	2.18031	8.63035e-07
1157182	A_23_P15357	LGALS3BP	Homo sapiens lectin, galactoside-binding, soluble, 3 binding protein (LGALS3BP), mRNA [NM_005567]	NM_005567	0.33866	2.18101	3.47511e-12
1143352	A_23_P166508		PREDICTED: Homo sapiens hypothetical LOC100134361, transcript variant 2 (LOC100134361), miscRNA [XR_109724]	XR_109724	0.3388	2.18172	8.51538e-07
2328495	A_19_P00317696		lincRNA:chr3:106967787-106970300 forward strand		0.33914	2.18341	1.79125e-06
1145823	A_24_P382489	SLC27A1	Homo sapiens solute carrier family 27 (fatty acid transporter), member 1 (SLC27A1), mRNA [NM_198580]	NM_198580	0.33917	2.18357	3.20484e-12
1163649	A_24_P22079	FOXO1	Homo sapiens forkhead box O1 (FOXO1), mRNA [NM_002015]	NM_002015	0.3392	2.18372	3.20662e-12
2316335	A_33_P3340613	FAM95B1	Homo sapiens family with sequence similarity 95, member B1 (FAM95B1), non-coding RNA [NR_026759]	NR_026759	0.33928	2.18413	1e-05
2313233	A_33_P3326713	FAM188B	Homo sapiens family with sequence similarity 188, member B (FAM188B), mRNA [NM_032222]	NM_032222	0.33931	2.1843	2e-05
881372	A_23_P21485	PID1	Homo sapiens phosphotyrosine interaction domain containing 1 (PID1), transcript variant 1, mRNA [NM_017933]	NM_017933	0.33932	2.18432	8.23176e-07
1159317	A_32_P119248	FOXD4	Homo sapiens forkhead box D4 (FOXD4), mRNA [NM_207305]	NM_207305	0.3396	2.18575	4.79923e-06
880797	A_23_P7582	TCF7	Homo sapiens transcription factor 7 (T-cell specific, HMG-box) (TCF7), transcript variant 1, mRNA [NM_003202]	NM_003202	0.33992	2.18735	0
2317123	A_33_P3323413	C14orf23	Homo sapiens chromosome 14 open reading frame 23 (C14orf23), transcript variant 1, non-coding RNA [NR_026731]	NR_026731	0.34024	2.18898	4e-05
2318859	A_33_P3209506	HAAO	3-hydroxyanthranilate 3,4-dioxygenase [Source:HGNC Symbol;Acc:4796] [ENST00000402268]		0.34039	2.18973	0.00159
886152	A_24_P247106	AK3	Homo sapiens adenylate kinase 3 (AK3), nuclear gene encoding mitochondrial protein, transcript variant 1, mRNA [NM_016282]	NM_016282	0.34062	2.1909	7.9532e-07
884455	A_24_P29401	PIK3R1	Homo sapiens phosphoinositide-3-kinase, regulatory subunit 1 (alpha) (PIK3R1), transcript variant 1, mRNA [NM_181523]	NM_181523	0.34077	2.19166	2.74749e-12
2326665	A_33_P3358898	SSC5D	Homo sapiens scavenger receptor cysteine rich domain containing (5 domains) (SSC5D), transcript variant 1, mRNA [NM_001144950]	NM_001144950	0.34089	2.19223	1.93884e-06
2320413	A_33_P3262685	POM121L1P	Homo sapiens POM121 membrane glycoprotein-like 1, pseudogene (POM121L1P), non-coding RNA [NR_024591]	NR_024591	0.3411	2.19329	0.00079
2336167	A_33_P3399935	RPS6KA2	Homo sapiens ribosomal protein S6 kinase, 90kDa, polypeptide 2 (RPS6KA2), transcript variant 1, mRNA [NM_021135]	NM_021135	0.34134	2.19453	0.00071
880268	A_23_P143143	ID2	Homo sapiens inhibitor of DNA binding 2, dominant negative helix-loop-helix protein (ID2), mRNA [NM_002166]	NM_002166	0.34144	2.19505	2.447e-12
880047	A_23_P255884	GSN	Homo sapiens gelsolin (GSN), transcript variant 2, mRNA [NM_198252]	NM_198252	0.34178	2.19676	2.3543e-12
2327663	A_33_P3230319		Homo sapiens cDNA FLJ26833 fis, clone PRS07140. [AK130343]	AK130343	0.3419	2.19734	0.0007
2320892	A_33_P3290040	CPT1C	Homo sapiens carnitine palmitoyltransferase 1C (CPT1C), transcript variant 3, mRNA [NM_001199752]	NM_001199752	0.34196	2.19765	9.41352e-07
869434	A_24_P330518	CA12	Homo sapiens carbonic anhydrase XII (CA12), transcript variant 1, mRNA [NM_001218]	NM_001218	0.34209	2.19833	2.85906e-12
1141171	A_23_P76731	MOK	Homo sapiens MOK protein kinase (MOK), mRNA [NM_014226]	NM_014226	0.34223	2.19903	2.39069e-12
1164326	A_24_P398781	IFT43	Homo sapiens intraflagellar transport 43 homolog (Chlamydomonas) (IFT43), transcript variant 1, mRNA [NM_052873]	NM_052873	0.34229	2.19932	6.91348e-07
1140146	A_23_P376627	D2HGDH	Homo sapiens D-2-hydroxyglutarate dehydrogenase (D2HGDH), nuclear gene encoding mitochondrial protein, mRNA [NM_152783]	NM_152783	0.34233	2.19954	2.20942e-12
2312752	A_33_P3314176	FAM46C	Homo sapiens family with sequence similarity 46, member C (FAM46C), mRNA [NM_017709]	NM_017709	0.3424	2.19989	1e-05
884689	A_23_P207774	KSR1	Homo sapiens kinase suppressor of ras 1 (KSR1), mRNA [NM_014238]	NM_014238	0.34252	2.20049	0.00022
2328375	A_33_P3333982	PDE4DIP	Homo sapiens phosphodiesterase 4D interacting protein (PDE4DIP), transcript variant 3, mRNA [NM_022359]	NM_022359	0.34257	2.20075	7.13887e-07
1142484	A_23_P47704	UCP2	Homo sapiens uncoupling protein 2 (mitochondrial, proton carrier) (UCP2), nuclear gene encoding mitochondrial protein, mRNA [NM_003355]	NM_003355	0.34276	2.20169	6.27831e-07
2335109	A_19_P00315941		hg18:lincRNA:chr3:196920803-196924230 forward strand		0.34288	2.20232	7.83464e-07
2327652	A_33_P3420204	CRTC1	Homo sapiens CREB regulated transcription coactivator 1 (CRTC1), transcript variant 3, mRNA [NM_001098482]	NM_001098482	0.34305	2.20317	2.12831e-12
2323388	A_33_P3406066	ZNF776	Homo sapiens zinc finger protein 776 (ZNF776), mRNA [NM_173632]	NM_173632	0.34306	2.20325	6.99986e-07
2335212	A_19_P00327284		lincRNA:chr6:53121666-53131541 forward strand		0.34317	2.20379	0.00203
882458	A_23_P150053	ACTA2	Homo sapiens actin, alpha 2, smooth muscle, aorta (ACTA2), transcript variant 2, mRNA [NM_001613]	NM_001613	0.34322	2.20402	1.42758e-10
869440	A_23_P500130	KANK1	Homo sapiens KN motif and ankyrin repeat domains 1 (KANK1), transcript variant 2, mRNA [NM_153186]	NM_153186	0.34424	2.20925	1.78757e-12
2328156	A_33_P3282688	LOC100130027	PREDICTED: Homo sapiens hypothetical LOC100130027 (LOC100130027), miscRNA [XR_110587]	XR_110587	0.34438	2.20996	6.30551e-07
880258	A_24_P333421	ZNF862	Homo sapiens zinc finger protein 862 (ZNF862), mRNA [NM_001099220]	NM_001099220	0.34439	2.20998	6.18406e-07
2322261	A_33_P3234939	ZNF266	Homo sapiens zinc finger protein 266 (ZNF266), mRNA [NM_006631]	NM_006631	0.34458	2.21097	8.30758e-07
1153844	A_23_P320159	TCEANC	transcription elongation factor A (SII) N-terminal and central domain containing [Source:HGNC Symbol;Acc:28277] [ENST00000490617]	BC020095	0.34489	2.21253	1.45641e-06
1141617	A_23_P131825	TNNC2	Homo sapiens troponin C type 2 (fast) (TNNC2), mRNA [NM_003279]	NM_003279	0.34489	2.21253	1.45463e-11
880542	A_23_P145096	PLA2G7	Homo sapiens phospholipase A2, group VII (platelet-activating factor acetylhydrolase, plasma) (PLA2G7), transcript variant 1, mRNA [NM_005084]	NM_005084	0.34513	2.21375	2.31203e-09
887874	A_24_P382187	IGFBP4	Homo sapiens insulin-like growth factor binding protein 4 (IGFBP4), mRNA [NM_001552]	NM_001552	0.34542	2.21523	5.92784e-12
2321629	A_33_P3419360	LOC731789	Homo sapiens uncharacterized LOC731789 (LOC731789), non-coding RNA [NR_026794]	NR_026794	0.34552	2.21573	7.49707e-07
2318203	A_19_P00812985		lincRNA:chr2:138829880-138837780 reverse strand		0.34561	2.21621	0.00062
2335671	A_33_P3242014	PHC1	Homo sapiens polyhomeotic homolog 1 (Drosophila) (PHC1), mRNA [NM_004426]	NM_004426	0.34605	2.21847	6.25432e-07
1137801	A_23_P149545	HIST2H2BE	Homo sapiens histone cluster 2, H2be (HIST2H2BE), mRNA [NM_003528]	NM_003528	0.34613	2.21886	0.00923
879266	A_24_P325520	SORT1	Homo sapiens sortilin 1 (SORT1), transcript variant 1, mRNA [NM_002959]	NM_002959	0.34614	2.21891	1.50789e-12
2324638	A_33_P3347413	PBXIP1	Homo sapiens pre-B-cell leukemia homeobox interacting protein 1 (PBXIP1), mRNA [NM_020524]	NM_020524	0.3462	2.21921	5.58736e-06
2314507	A_33_P3331601	THNSL1	Homo sapiens threonine synthase-like 1 (S. cerevisiae) (THNSL1), mRNA [NM_024838]	NM_024838	0.34623	2.21936	6.46856e-07
2315881	A_33_P3229552	LRFN1	Homo sapiens leucine rich repeat and fibronectin type III domain containing 1 (LRFN1), mRNA [NM_020862]	NM_020862	0.34632	2.21981	3.9227e-06
2325351	A_33_P3332999		AF204231 88-kDa Golgi protein {Homo sapiens} (exp=-1; wgp=0; cg=0), partial (4%) [THC2600547]		0.34661	2.22129	0.0008
1136810	A_23_P101407	C3	Homo sapiens complement component 3 (C3), mRNA [NM_000064]	NM_000064	0.34661	2.2213	1.35963e-12
2323900	A_33_P3356356	LOC100131089	Homo sapiens uncharacterized LOC100131089 (LOC100131089), transcript variant 1, non-coding RNA [NR_040059]	NR_040059	0.34683	2.22243	4e-05
1150387	A_23_P121795	SORBS2	Homo sapiens sorbin and SH3 domain containing 2 (SORBS2), transcript variant 2, mRNA [NM_021069]	NM_021069	0.34705	2.22358	1.14097e-31
1147298	A_24_P23546	SP8	Homo sapiens Sp8 transcription factor (SP8), transcript variant 2, mRNA [NM_198956]	NM_198956	0.34712	2.22393	6.07023e-07
885070	A_23_P42306	HLA-DMA	Homo sapiens major histocompatibility complex, class II, DM alpha (HLA-DMA), mRNA [NM_006120]	NM_006120	0.34778	2.22731	1.77513e-12
2332749	A_33_P3236563	ALDH3B1	Homo sapiens aldehyde dehydrogenase 3 family, member B1 (ALDH3B1), transcript variant 3, mRNA [NM_001161473]	NM_001161473	0.34803	2.22859	5.42244e-07
879521	A_23_P303803	C19orf18	Homo sapiens chromosome 19 open reading frame 18 (C19orf18), mRNA [NM_152474]	NM_152474	0.34822	2.22956	5e-05
1156141	A_23_P126908	TNFRSF14	Homo sapiens tumor necrosis factor receptor superfamily, member 14 (TNFRSF14), mRNA [NM_003820]	NM_003820	0.34828	2.22986	1.17019e-12
887872	A_23_P20392	PSD3	Homo sapiens pleckstrin and Sec7 domain containing 3 (PSD3), transcript variant 1, mRNA [NM_015310]	NM_015310	0.34848	2.23092	5.47209e-07
2325349	A_33_P3291559		Homo sapiens cDNA FLJ12279 fis, clone MAMMA1001743, weakly similar to Y BOX BINDING PROTEIN-1. [AK022341]	AK022341	0.34886	2.23285	1e-05
1149700	A_23_P128084	ITGA7	Homo sapiens integrin, alpha 7 (ITGA7), transcript variant 2, mRNA [NM_002206]	NM_002206	0.34924	2.23478	1.08519e-12
1157134	A_23_P4416	ZNF287	Homo sapiens zinc finger protein 287 (ZNF287), mRNA [NM_020653]	NM_020653	0.34936	2.2354	0.00764
2313752	A_33_P3387696	TMBIM4	Homo sapiens transmembrane BAX inhibitor motif containing 4 (TMBIM4), mRNA [NM_016056]	NM_016056	0.34978	2.23758	4.49845e-07
1156483	A_23_P309198	C21orf67	Homo sapiens chromosome 21 open reading frame 67 (C21orf67), transcript variant 1, non-coding RNA [NR_027128]	NR_027128	0.35001	2.23877	8.0936e-07
1163187	A_23_P381489	LINC00313	Homo sapiens long intergenic non-protein coding RNA 313 (LINC00313), non-coding RNA [NR_026863]	NR_026863	0.35014	2.23944	5.19057e-07
1146596	A_23_P42282	C4B	Homo sapiens complement component 4B (Chido blood group) (C4B), mRNA [NM_001002029]	NM_001002029	0.35051	2.24134	1.23281e-12
880558	A_23_P209731	ARMC9	Homo sapiens armadillo repeat containing 9 (ARMC9), mRNA [NM_025139]	NM_025139	0.35069	2.24227	4.24136e-07
1138717	A_24_P15898	C1orf145	Homo sapiens chromosome 1 open reading frame 145, mRNA (cDNA clone IMAGE:5204063). [BC027909]	BC027909	0.35069	2.2423	8e-05
881032	A_23_P147605	C11orf49	Homo sapiens chromosome 11 open reading frame 49 (C11orf49), transcript variant 1, mRNA [NM_001003676]	NM_001003676	0.35087	2.24323	4.32242e-07
1166655	A_24_P168398	ZNF177	Homo sapiens zinc finger protein 177 (ZNF177), transcript variant 3, mRNA [NM_003451]	NM_003451	0.35116	2.24471	1.38271e-06
2325205	A_33_P3348747	DSG3	Homo sapiens desmoglein 3 (DSG3), mRNA [NM_001944]	NM_001944	0.35174	2.24771	7.65802e-13
1166023	A_23_P52806	BACE1	Homo sapiens beta-site APP-cleaving enzyme 1 (BACE1), transcript variant a, mRNA [NM_012104]	NM_012104	0.3518	2.24803	8.34422e-13
1152374	A_23_P155477	C3orf18	Homo sapiens chromosome 3 open reading frame 18 (C3orf18), transcript variant 1, mRNA [NM_016210]	NM_016210	0.35181	2.24809	3.99734e-07
1143945	A_23_P20532	CNTNAP3B	contactin associated protein-like 3B [Source:HGNC Symbol;Acc:32035] [ENST00000276974]	AK024257	0.35195	2.24879	0.00184
881366	A_24_P41801	LPA	Homo sapiens lipoprotein, Lp(a) (LPA), mRNA [NM_005577]	NM_005577	0.35225	2.25033	1.21684e-07
883647	A_23_P158318	ROR2	Homo sapiens receptor tyrosine kinase-like orphan receptor 2 (ROR2), mRNA [NM_004560]	NM_004560	0.35226	2.2504	7.29731e-13
1140734	A_24_P901986		Homo sapiens, clone IMAGE:5170250, mRNA. [BC029255]	BC029255	0.35232	2.25072	6e-05
2318432	A_33_P3263538	NEAT1	Human MEN1 region clone epsilon/beta mRNA, 3' fragment. [AF001893]	AF001893	0.35233	2.25078	3.80668e-07
1157259	A_32_P475513	MYO15B	Homo sapiens myosin XVB pseudogene (MYO15B), non-coding RNA [NR_003587]	NR_003587	0.35283	2.25335	5.0706e-07
2313860	A_33_P3283636		LRFN2_HUMAN (Q9ULH4) Leucine-rich repeat and fibronectin type-III domain-containing protein 2 precursor, partial (3%) [THC2731370]		0.35298	2.25416	2e-05
2334786	A_33_P3394297	THNSL2	Homo sapiens threonine synthase-like 2 (S. cerevisiae) (THNSL2), transcript variant 2, mRNA [NM_001244676]	NM_001244676	0.3533	2.25581	3.91861e-07
2315869	A_19_P00812050	XLOC_003482	BROAD lincRNAs version v2 (http://www.broadinstitute.org/genome_bio/human_lincrnas/)		0.35345	2.25655	0.00031
2333926	A_19_P00320047		lincRNA:chr3:195436978-195437762 forward strand		0.35377	2.25824	3.78288e-07
2332164	A_19_P00327098		lincRNA:chr3:52336860-52345160 forward strand		0.35407	2.2598	4.16634e-07
879570	A_32_P24585	SH3PXD2B	Homo sapiens SH3 and PX domains 2B (SH3PXD2B), mRNA [NM_001017995]	NM_001017995	0.35419	2.26041	5.35824e-07
2320081	A_19_P00325158		lincRNA:chr11:65266349-65275177 forward strand		0.35494	2.26433	3.28597e-07
2322071	A_33_P3315779	HERC6	Homo sapiens hect domain and RLD 6 (HERC6), transcript variant 2, mRNA [NM_001165136]	NM_001165136	0.35508	2.26507	2e-05
1156164	A_23_P16354	ZNF382	Homo sapiens zinc finger protein 382 (ZNF382), mRNA [NM_032825]	NM_032825	0.35534	2.26644	0.00011
1139438	A_23_P122852	SMARCD3	Homo sapiens SWI/SNF related, matrix associated, actin dependent regulator of chromatin, subfamily d, member 3 (SMARCD3), transcript variant 2, mRNA [NM_003078]	NM_003078	0.35537	2.26658	3.17939e-07
1143668	A_23_P333029	C8orf47	Homo sapiens chromosome 8 open reading frame 47 (C8orf47), transcript variant 1, mRNA [NM_173549]	NM_173549	0.35601	2.26991	1e-05
2324367	A_33_P3304655	LTBP1	Homo sapiens latent transforming growth factor beta binding protein 1 (LTBP1), transcript variant 1, mRNA [NM_206943]	NM_206943	0.35607	2.27021	9e-05
1144579	A_24_P335901	ZNF266	Homo sapiens zinc finger protein 266 (ZNF266), mRNA [NM_006631]	NM_006631	0.35616	2.2707	3.1545e-07
2325714	A_33_P3279847	RAET1E	Homo sapiens retinoic acid early transcript 1E (RAET1E), transcript variant 1, mRNA [NM_139165]	NM_139165	0.35657	2.27283	2.29462e-06
1147323	A_23_P316472	DNHD1	Homo sapiens dynein heavy chain domain 1 (DNHD1), transcript variant 1, mRNA [NM_144666]	NM_144666	0.35715	2.27587	2.9113e-07
1137512	A_23_P16022	ZNF256	Homo sapiens zinc finger protein 256 (ZNF256), mRNA [NM_005773]	NM_005773	0.35757	2.27811	3.17689e-07
1140022	A_32_P799227	FAM22A	Homo sapiens family with sequence similarity 22, member A (FAM22A), mRNA [NM_001099338]	NM_001099338	0.35767	2.27859	2e-05
884853	A_23_P151133	TSPAN9	Homo sapiens tetraspanin 9 (TSPAN9), transcript variant 1, mRNA [NM_006675]	NM_006675	0.35795	2.28008	3.38228e-07
2318104	A_33_P3347869	C3	Homo sapiens complement component 3 (C3), mRNA [NM_000064]	NM_000064	0.35799	2.2803	2.71969e-07
2323252	A_33_P3344831	TMEM45A	Homo sapiens transmembrane protein 45A (TMEM45A), mRNA [NM_018004]	NM_018004	0.35802	2.28043	2.71712e-07
1146773	A_24_P29117	SLC26A1	Homo sapiens solute carrier family 26 (sulfate transporter), member 1 (SLC26A1), transcript variant 2, mRNA [NM_134425]	NM_134425	0.35837	2.28228	3e-05
2316651	A_19_P00809614		lincRNA:chr11:65265824-65275174 forward strand		0.35846	2.28277	2.64971e-07
2318855	A_33_P3323722	ARL4C	Homo sapiens ADP-ribosylation factor-like 4C (ARL4C), mRNA [NM_005737]	NM_005737	0.35859	2.28342	2.7091e-07
1167450	A_23_P217507	ZBED1	Homo sapiens zinc finger, BED-type containing 1 (ZBED1), transcript variant 2, mRNA [NM_004729]	NM_004729	0.35883	2.28471	2.90685e-07
885793	A_24_P577694	ADCY1	Homo sapiens adenylate cyclase 1 (brain) (ADCY1), mRNA [NM_021116]	NM_021116	0.35887	2.28489	2e-05
1164394	A_24_P262407	THRA	Homo sapiens thyroid hormone receptor, alpha (THRA), transcript variant 1, mRNA [NM_199334]	NM_199334	0.3589	2.28508	5.77727e-13
883966	A_23_P216966	PTGS1	Homo sapiens prostaglandin-endoperoxide synthase 1 (prostaglandin G/H synthase and cyclooxygenase) (PTGS1), transcript variant 1, mRNA [NM_000962]	NM_000962	0.35928	2.28705	2.68904e-07
2314018	A_33_P3884179	LOC100506123	Homo sapiens uncharacterized LOC100506123 (LOC100506123), non-coding RNA [NR_040097]	NR_040097	0.3596	2.28877	7.29847e-06
2334495	A_33_P3257866	PYY2	Homo sapiens peptide YY, 2 (seminalplasmin) (PYY2), non-coding RNA [NR_003064]	NR_003064	0.35966	2.2891	0.00513
2324546	A_33_P3384462	THSD4	Homo sapiens thrombospondin, type I, domain containing 4 (THSD4), mRNA [NM_024817]	NM_024817	0.35989	2.29031	5.19228e-07
2326936	A_33_P3888485	BCO2	Homo sapiens beta-carotene oxygenase 2 (BCO2), transcript variant 1, mRNA [NM_031938]	NM_031938	0.35993	2.29051	0.00016
1141905	A_23_P27229	MYO15A	Homo sapiens myosin XVA (MYO15A), mRNA [NM_016239]	NM_016239	0.36004	2.29105	1.20887e-06
2318591	A_33_P3264364	DNM3	Homo sapiens dynamin 3 (DNM3), transcript variant 2, mRNA [NM_001136127]	NM_001136127	0.36056	2.29385	1.30256e-06
882149	A_23_P21990	SLC23A1	Homo sapiens solute carrier family 23 (nucleobase transporters), member 1 (SLC23A1), transcript variant 2, mRNA [NM_152685]	NM_152685	0.36063	2.2942	1.51256e-11
1160847	A_32_P172141	CDON	Homo sapiens Cdon homolog (mouse) (CDON), transcript variant 2, mRNA [NM_016952]	NM_016952	0.36073	2.29474	2.86812e-07
1163907	A_32_P221305	LOC389634	Homo sapiens uncharacterized LOC389634 (LOC389634), non-coding RNA [NR_024420]	NR_024420	0.36084	2.29528	6e-05
2327697	A_33_P3310512		Unknown		0.36094	2.29584	0.00523
2326028	A_19_P00331419		lincRNA:chr2:55848496-55861395 forward strand		0.36163	2.29949	0.00251
2335055	A_33_P3279515	LOC729451	Homo sapiens cDNA FLJ39579 fis, clone SKMUS2003168. [AK096898]	AK096898	0.36168	2.29973	3.99566e-06
2317055	A_33_P3270485	CBX6	Homo sapiens chromobox homolog 6 (CBX6), mRNA [NM_014292]	NM_014292	0.36179	2.30034	2.23116e-07
884287	A_23_P209564	CYBRD1	Homo sapiens cytochrome b reductase 1 (CYBRD1), transcript variant 1, mRNA [NM_024843]	NM_024843	0.36181	2.30044	2.57393e-13
2335289	A_33_P3352103	LYPLAL1	Homo sapiens lysophospholipase-like 1 (LYPLAL1), mRNA [NM_138794]	NM_138794	0.36192	2.301	2.20226e-07
1141350	A_23_P211110	SIM2	Homo sapiens single-minded homolog 2 (Drosophila) (SIM2), transcript variant SIM2, mRNA [NM_005069]	NM_005069	0.36193	2.3011	2.37167e-12
2324755	A_33_P3302861	RPGRIP1L	Homo sapiens RPGRIP1-like (RPGRIP1L), transcript variant 1, mRNA [NM_015272]	NM_015272	0.36209	2.30194	4.00701e-08
2327273	A_19_P00320814		lincRNA:chr21:36096404-36109479 reverse strand		0.36211	2.30202	2.30162e-06
2325418	A_33_P3382177	TIMP2	Homo sapiens TIMP metallopeptidase inhibitor 2 (TIMP2), mRNA [NM_003255]	NM_003255	0.36234	2.30323	2.15247e-13
2329681	A_33_P3383071	LOC100653108	PREDICTED: Homo sapiens hypothetical LOC100653108 (LOC100653108), miscRNA [XR_133081]	XR_133081	0.36257	2.30449	1e-05
2327724	A_33_P3391316	LOC441956	PREDICTED: Homo sapiens hypothetical LOC441956 (LOC441956), miscRNA [XR_109656]	XR_109656	0.36267	2.30498	2.36592e-07
881745	A_32_P117354	LIMCH1	Homo sapiens LIM and calponin homology domains 1 (LIMCH1), transcript variant 1, mRNA [NM_014988]	NM_014988	0.36275	2.30544	2.05081e-07
2329349	A_33_P3236661	PCDH9	Homo sapiens protocadherin 9, mRNA (cDNA clone MGC:167030 IMAGE:8860363), complete cds. [BC150296]	BC150296	0.36319	2.30775	2.40033e-07
1144752	A_24_P887857		Unknown		0.36337	2.30871	1.97643e-07
1139133	A_23_P201551	VAV3	Homo sapiens vav 3 guanine nucleotide exchange factor (VAV3), transcript variant 1, mRNA [NM_006113]	NM_006113	0.36348	2.3093	1.95891e-13
1140621	A_23_P60793	ASMTL-AS1	Homo sapiens ASMTL antisense RNA 1 (non-protein coding) (ASMTL-AS1), transcript variant 2, non-coding RNA [NR_026710]	NR_026710	0.36392	2.31162	2.05323e-07
1143407	A_24_P873659	MALAT1	Homo sapiens metastasis associated lung adenocarcinoma transcript 1 (non-protein coding) (MALAT1), non-coding RNA [NR_002819]	NR_002819	0.36394	2.31174	1.91229e-07
2325463	A_33_P3298128	ITPR2	Homo sapiens inositol 1,4,5-trisphosphate receptor, type 2 (ITPR2), mRNA [NM_002223]	NM_002223	0.364	2.31205	5.06046e-11
2327632	A_33_P3341474	ZBTB38	Homo sapiens zinc finger and BTB domain containing 38 (ZBTB38), mRNA [NM_001080412]	NM_001080412	0.36419	2.31307	2e-05
886978	A_24_P322474	PDE4A	Homo sapiens phosphodiesterase 4A, cAMP-specific (PDE4A), transcript variant 4, mRNA [NM_006202]	NM_006202	0.36433	2.31383	1.88938e-13
2327895	A_33_P3358208	PADI1	Homo sapiens peptidyl arginine deiminase, type I (PADI1), mRNA [NM_013358]	NM_013358	0.36433	2.31383	2.63081e-07
1139520	A_24_P356373	HAGHL	Homo sapiens hydroxyacylglutathione hydrolase-like (HAGHL), transcript variant 2, mRNA [NM_032304]	NM_032304	0.36441	2.31423	1.86828e-07
881698	A_23_P62901	BTG2	Homo sapiens BTG family, member 2 (BTG2), mRNA [NM_006763]	NM_006763	0.3649	2.31688	7.94033e-13
2315089	A_19_P00803777		lincRNA:chr11:86619702-86639077 reverse strand		0.36508	2.31782	0.00019
2329259	A_19_P00802648		lincRNA:chr3:183160356-183174856 forward strand		0.3651	2.31793	0.00021
2312574	A_19_P00316857		hg18:lincRNA:chr3:196920197-196924417 forward strand		0.36515	2.31819	1.80784e-07
2313951	A_33_P3424222	HLA-DQB1	Homo sapiens major histocompatibility complex, class II, DQ beta 1 (HLA-DQB1), transcript variant 1, mRNA [NM_002123]	NM_002123	0.36543	2.31968	7.15876e-07
883313	A_23_P96158	KRT17	Homo sapiens keratin 17 (KRT17), mRNA [NM_000422]	NM_000422	0.36543	2.31971	1.49063e-13
885969	A_24_P270460	IFI27	Homo sapiens interferon, alpha-inducible protein 27 (IFI27), transcript variant 2, mRNA [NM_005532]	NM_005532	0.36552	2.32015	1.55506e-13
1155217	A_23_P207507	ABCC3	Homo sapiens ATP-binding cassette, sub-family C (CFTR/MRP), member 3 (ABCC3), transcript variant 1, mRNA [NM_003786]	NM_003786	0.3658	2.32169	1.43191e-13
1149851	A_23_P42322	COL11A2	Homo sapiens collagen, type XI, alpha 2 (COL11A2), transcript variant 1, mRNA [NM_080680]	NM_080680	0.36602	2.32286	8.96997e-12
1153466	A_23_P422511	SLC25A45	Homo sapiens solute carrier family 25, member 45 (SLC25A45), transcript variant 1, mRNA [NM_182556]	NM_182556	0.36606	2.32308	2.08859e-07
1137898	A_23_P212447	IFT122	Homo sapiens intraflagellar transport 122 homolog (Chlamydomonas) (IFT122), transcript variant 3, mRNA [NM_018262]	NM_018262	0.36607	2.32312	1.68828e-07
1163459	A_24_P379750	MXD1	Homo sapiens MAX dimerization protein 1 (MXD1), transcript variant 1, mRNA [NM_002357]	NM_002357	0.36611	2.3233	1.39614e-13
1155732	A_23_P18798	PCDHB9	Homo sapiens protocadherin beta 9 (PCDHB9), mRNA [NM_019119]	NM_019119	0.36637	2.32472	8.62464e-06
2316300	A_33_P3246017	CTAGE5	CTAGE family, member 5 [Source:HGNC Symbol;Acc:7057] [ENST00000396165]	AK091252	0.36658	2.32583	0.00527
1168567	A_23_P142671	ZNF513	Homo sapiens zinc finger protein 513 (ZNF513), transcript variant 1, mRNA [NM_144631]	NM_144631	0.36664	2.32619	1.67737e-07
2323425	A_19_P00315550		lincRNA:chr12:54519838-54526627 forward strand		0.36676	2.3268	2.81888e-07
2333625	A_33_P3356696	LOC100134409	PREDICTED: Homo sapiens double homeobox protein 4-like (LOC100134409), mRNA [XM_001718943]	XM_001718943	0.36688	2.32743	0.0001
885801	A_24_P343233	HLA-DRB1	Homo sapiens major histocompatibility complex, class II, DR beta 1 (HLA-DRB1), transcript variant 1, mRNA [NM_002124]	NM_002124	0.36692	2.32766	0
2313918	A_19_P00813140	XLOC_014105	BROAD lincRNAs version v2 (http://www.broadinstitute.org/genome_bio/human_lincrnas/)		0.36716	2.32897	1.58398e-07
1161022	A_23_P94434	HRCT1	Homo sapiens histidine rich carboxyl terminus 1 (HRCT1), mRNA [NM_001039792]	NM_001039792	0.36824	2.33473	1.57287e-07
2331872	A_19_P00807643		lincRNA:chr2:38365721-38446521 forward strand		0.36829	2.33502	2.65605e-07
1145926	A_23_P96599	TMSB15B	Homo sapiens thymosin beta 15B (TMSB15B), mRNA [NM_194324]	NM_194324	0.36866	2.337	1.61484e-07
881961	A_23_P53081	OSBPL5	Homo sapiens oxysterol binding protein-like 5 (OSBPL5), transcript variant 1, mRNA [NM_020896]	NM_020896	0.36885	2.33805	1.42748e-07
888629	A_23_P321935	OSBP2	Homo sapiens oxysterol binding protein 2 (OSBP2), transcript variant 1, mRNA [NM_030758]	NM_030758	0.36892	2.33838	1.42476e-07
883335	A_24_P119685	OBSCN	Homo sapiens obscurin, cytoskeletal calmodulin and titin-interacting RhoGEF (OBSCN), transcript variant 1, mRNA [NM_052843]	NM_052843	0.36903	2.33898	1.00685e-13
2320119	A_33_P3310974	ACTR3C	Homo sapiens mRNA; cDNA DKFZp686O24114 (from clone DKFZp686O24114). [BX640643]	BX640643	0.36915	2.33964	3e-05
884385	A_24_P17870	HCP5	Homo sapiens HLA complex P5 (non-protein coding) (HCP5), non-coding RNA [NR_040662]	NR_040662	0.36998	2.34414	3.33009e-07
2321800	A_33_P3269208	STX19	Homo sapiens syntaxin 19 (STX19), mRNA [NM_001001850]	NM_001001850	0.37023	2.34545	0.00134
879454	A_24_P50972	GOLGA6L6	Homo sapiens golgin A6 family-like 6 (GOLGA6L6), mRNA [NM_001145004]	NM_001145004	0.37037	2.34621	2.22447e-07
2329932	A_33_P3225843	CCDC149	Homo sapiens coiled-coil domain containing 149 (CCDC149), transcript variant 1, mRNA [NM_173463]	NM_173463	0.37041	2.34644	1.68954e-07
887145	A_24_P101704	ROR2	Homo sapiens receptor tyrosine kinase-like orphan receptor 2 (ROR2), mRNA [NM_004560]	NM_004560	0.37044	2.34659	2.21488e-07
1159079	A_23_P15414	SCARF1	Homo sapiens scavenger receptor class F, member 1 (SCARF1), transcript variant 5, mRNA [NM_145352]	NM_145352	0.37058	2.34734	1.77424e-06
2323042	A_19_P00804093		lincRNA:chr4:24814752-24827052 reverse strand		0.37066	2.34779	3.4505e-06
879526	A_23_P87709	PLBD1	Homo sapiens phospholipase B domain containing 1 (PLBD1), mRNA [NM_024829]	NM_024829	0.37156	2.35266	1.70905e-07
2330330	A_33_P3234804	CBR4	Homo sapiens carbonyl reductase 4 (CBR4), mRNA [NM_032783]	NM_032783	0.37157	2.35274	1.21994e-07
2335292	A_33_P3276997	MAP6	Homo sapiens microtubule-associated protein 6 (MAP6), transcript variant 2, mRNA [NM_207577]	NM_207577	0.37186	2.35428	4.97774e-13
1166357	A_23_P67198	CPAMD8	Homo sapiens C3 and PZP-like, alpha-2-macroglobulin domain containing 8 (CPAMD8), mRNA [NM_015692]	NM_015692	0.37191	2.35454	2e-05
2326993	A_19_P00809623		lincRNA:chr6:80248431-80271556 forward strand		0.37219	2.35607	1.30236e-07
2313396	A_33_P3311992	MAGI2	Homo sapiens membrane associated guanylate kinase, WW and PDZ domain containing 2 (MAGI2), mRNA [NM_012301]	NM_012301	0.37228	2.35659	0.0008
2328941	A_33_P3415350	KCNB2	Homo sapiens potassium voltage-gated channel, Shab-related subfamily, member 2 (KCNB2), mRNA [NM_004770]	NM_004770	0.37237	2.35705	3.03429e-06
882374	A_23_P256735	PGCP	Homo sapiens plasma glutamate carboxypeptidase (PGCP), mRNA [NM_016134]	NM_016134	0.37253	2.35792	6.77132e-07
2324191	A_33_P3340961	SH3GL3	Homo sapiens EEN-B2-L4 mRNA, complete cds. [AF036272]	AF036272	0.37305	2.36077	7.94232e-06
879780	A_23_P56734	HNMT	Homo sapiens histamine N-methyltransferase (HNMT), transcript variant 1, mRNA [NM_006895]	NM_006895	0.3732	2.36155	6.06976e-13
884045	A_23_P57474	OSBP2	Homo sapiens oxysterol binding protein 2 (OSBP2), transcript variant 1, mRNA [NM_030758]	NM_030758	0.37339	2.36257	1.11717e-07
1157379	A_23_P31273	AMPH	Homo sapiens amphiphysin (AMPH), transcript variant 1, mRNA [NM_001635]	NM_001635	0.37343	2.36283	0.0003
880308	A_23_P23947	MAP3K8	Homo sapiens mitogen-activated protein kinase kinase kinase 8 (MAP3K8), transcript variant 1, mRNA [NM_005204]	NM_005204	0.37352	2.36331	7.30259e-14
2312566	A_19_P00316109	XLOC_014105	BROAD lincRNAs version v2 (http://www.broadinstitute.org/genome_bio/human_lincrnas/)		0.37384	2.36506	1.06442e-07
2335496	A_33_P3322075		Homo sapiens cDNA FLJ31380 fis, clone NHNPC1000101. [AK055942]	AK055942	0.3739	2.36539	2.28974e-07
1153211	A_23_P152620	TNFSF13	Homo sapiens tumor necrosis factor (ligand) superfamily, member 13 (TNFSF13), transcript variant gamma, mRNA [NM_172088]	NM_172088	0.37399	2.36585	1.07175e-07
1167865	A_23_P400078	MTHFR	Homo sapiens methylenetetrahydrofolate reductase (NAD(P)H) (MTHFR), mRNA [NM_005957]	NM_005957	0.37426	2.36732	0
884214	A_24_P317708	SDR16C5	Homo sapiens short chain dehydrogenase/reductase family 16C, member 5 (SDR16C5), mRNA [NM_138969]	NM_138969	0.37463	2.36934	1.85242e-07
1137595	A_24_P882732		keratin 17 pseudogene 1 [Source:HGNC Symbol;Acc:6428] [ENST00000399211]	DR007925	0.37466	2.36951	1.0103e-07
1153290	A_23_P327370	PGPEP1	Homo sapiens pyroglutamyl-peptidase I (PGPEP1), mRNA [NM_017712]	NM_017712	0.37473	2.36987	1.38602e-07
2326025	A_33_P3248992	ACADSB	Homo sapiens acyl-CoA dehydrogenase, short/branched chain (ACADSB), nuclear gene encoding mitochondrial protein, mRNA [NM_001609]	NM_001609	0.37501	2.37141	5.5454e-14
2324589	A_19_P00805006		lincRNA:chr11:65265824-65275174 forward strand		0.37529	2.37298	9.73214e-08
2326313	A_33_P3209386	TXNDC17	Homo sapiens thioredoxin domain containing 17 (TXNDC17), mRNA [NM_032731]	NM_032731	0.37551	2.37417	1.08052e-07
882751	A_32_P88120	YPEL1	Homo sapiens yippee-like 1 (Drosophila) (YPEL1), mRNA [NM_013313]	NM_013313	0.37563	2.37482	0.0001
1161749	A_23_P74701	COL24A1	Homo sapiens collagen, type XXIV, alpha 1 (COL24A1), mRNA [NM_152890]	NM_152890	0.37576	2.37553	0.00407
1166539	A_24_P357465	TP53INP2	Homo sapiens tumor protein p53 inducible nuclear protein 2 (TP53INP2), mRNA [NM_021202]	NM_021202	0.37588	2.37616	1.56557e-06
1139398	A_23_P342744	LIX1L	Homo sapiens Lix1 homolog (mouse)-like (LIX1L), mRNA [NM_153713]	NM_153713	0.37601	2.37687	8.1979e-06
1141850	A_32_P131640	SLITRK4	Homo sapiens SLIT and NTRK-like family, member 4 (SLITRK4), transcript variant 2, mRNA [NM_173078]	NM_173078	0.37638	2.37894	9.65946e-08
882220	A_24_P289260	DACT2	Homo sapiens dapper, antagonist of beta-catenin, homolog 2 (Xenopus laevis) (DACT2), mRNA [NM_214462]	NM_214462	0.3768	2.38124	9.05904e-08
1141155	A_24_P910688	C19orf67	PREDICTED: Homo sapiens chromosome 19 open reading frame 67 (C19orf67), mRNA [XM_003403704]	XM_003403704	0.37735	2.38424	0.00032
2326593	A_19_P00808543		lincRNA:chr3:188657831-188670706 reverse strand		0.37735	2.38426	6e-05
1153198	A_23_P393645	ADAMTS13	Homo sapiens ADAM metallopeptidase with thrombospondin type 1 motif, 13 (ADAMTS13), transcript variant 1, mRNA [NM_139025]	NM_139025	0.37791	2.38733	3.77357e-14
1145603	A_23_P4052		Uncharacterized protein ENSP00000382042 [Source:UniProtKB/Swiss-Prot;Acc:A8MWP6] [ENST00000428928]	XR_109372	0.37795	2.38754	1.13461e-07
2317357	A_33_P3384362	ZIC1	Zic family member 1 [Source:HGNC Symbol;Acc:12872] [ENST00000474034]		0.37816	2.38871	0.0007
2323878	A_33_P3309481	PTPRVP	Homo sapiens protein tyrosine phosphatase, receptor type, V, pseudogene (PTPRVP), non-coding RNA [NR_002930]	NR_002930	0.37832	2.38955	2.19709e-06
2322737	A_33_P3321136	DENND3	Homo sapiens DENN/MADD domain containing 3 (DENND3), mRNA [NM_014957]	NM_014957	0.37895	2.39305	6.40208e-06
2322108	A_33_P3411080	FSCN2	Homo sapiens fascin homolog 2, actin-bundling protein, retinal (Strongylocentrotus purpuratus) (FSCN2), transcript variant 1, mRNA [NM_012418]	NM_012418	0.37896	2.39308	7.21711e-14
2332937	A_19_P00806810		lincRNA:chr1:84106887-84316837 reverse strand		0.37897	2.39315	2.63413e-07
1162454	A_23_P23669	PALMD	Homo sapiens palmdelphin (PALMD), mRNA [NM_017734]	NM_017734	0.37939	2.39545	0.00011
2326827	A_33_P3209741	KATNAL2	Homo sapiens katanin p60 subunit A-like 2 (KATNAL2), mRNA [NM_031303]	NM_031303	0.37947	2.3959	7.73175e-08
1149750	A_23_P312610	DNAJC4	Homo sapiens DnaJ (Hsp40) homolog, subfamily C, member 4, mRNA (cDNA clone IMAGE:4309314), complete cds. [BC010145]	BC010145	0.38018	2.39981	1.32841e-07
2331912	A_33_P3378514	PDE5A	Homo sapiens phosphodiesterase 5A, cGMP-specific (PDE5A), transcript variant 1, mRNA [NM_001083]	NM_001083	0.38022	2.40007	3.17919e-14
888215	A_23_P48988	SH3GL3	Homo sapiens SH3-domain GRB2-like 3 (SH3GL3), transcript variant 1, mRNA [NM_003027]	NM_003027	0.38024	2.40017	0.00128
2321535	A_33_P3423365	GSN	Homo sapiens gelsolin (GSN), transcript variant 4, mRNA [NM_001127663]	NM_001127663	0.38026	2.40027	7.33505e-08
2322924	A_33_P3719083	CHRFAM7A	Homo sapiens CHRNA7 (cholinergic receptor, nicotinic, alpha 7, exons 5-10) and FAM7A (family with sequence similarity 7A, exons A-E) fusion (CHRFAM7A), transcript variant 1, mRNA [NM_139320]	NM_139320	0.38044	2.40125	2.52567e-06
2313449	A_33_P3245011	DAK	Homo sapiens dihydroxyacetone kinase 2 homolog (S. cerevisiae) (DAK), mRNA [NM_015533]	NM_015533	0.3807	2.40268	7.0538e-08
2322364	A_33_P3353630		Unknown		0.38092	2.40389	0.00128
1165715	A_23_P71880	SPINK4	Homo sapiens serine peptidase inhibitor, Kazal type 4 (SPINK4), mRNA [NM_014471]	NM_014471	0.38121	2.40551	4.08176e-06
1143174	A_24_P298360	LTBP3	Homo sapiens latent transforming growth factor beta binding protein 3 (LTBP3), transcript variant 2, mRNA [NM_021070]	NM_021070	0.38121	2.40552	2.35906e-14
1158413	A_24_P375322	GGT8P	Homo sapiens gamma-glutamyltransferase 8 pseudogene (GGT8P), non-coding RNA [NR_003503]	NR_003503	0.38141	2.40662	4.75614e-07
883746	A_23_P88489	CATSPER2	Homo sapiens cation channel, sperm associated 2 (CATSPER2), transcript variant 2, mRNA [NM_172095]	NM_172095	0.38145	2.40683	7.06148e-08
883452	A_23_P160025	IFI16	Homo sapiens interferon, gamma-inducible protein 16 (IFI16), transcript variant 2, mRNA [NM_005531]	NM_005531	0.38146	2.40693	3.57478e-14
2324301	A_33_P3309110	LOC100506713	Homo sapiens uncharacterized LOC100506713 (LOC100506713), non-coding RNA [NR_040089]	NR_040089	0.38164	2.40789	9e-05
1162671	A_23_P82351	BBS9	Homo sapiens Bardet-Biedl syndrome 9 (BBS9), transcript variant 2, mRNA [NM_198428]	NM_198428	0.38188	2.40924	4.17508e-14
1141588	A_23_P112004	LRRC6	Homo sapiens leucine rich repeat containing 6 (LRRC6), mRNA [NM_012472]	NM_012472	0.38218	2.41089	2e-05
1163212	A_23_P352266	BCL2	Homo sapiens B-cell CLL/lymphoma 2 (BCL2), nuclear gene encoding mitochondrial protein, transcript variant alpha, mRNA [NM_000633]	NM_000633	0.38221	2.41106	6.11594e-35
2327814	A_19_P00807880		lincRNA:chr2:38365721-38446521 reverse strand		0.38231	2.41162	1.27017e-06
1142077	A_24_P944640	EPB41L5	Homo sapiens erythrocyte membrane protein band 4.1 like 5 (EPB41L5), transcript variant 1, mRNA [NM_020909]	NM_020909	0.38245	2.41238	9.78419e-08
1153723	A_23_P36700	TAPBPL	Homo sapiens TAP binding protein-like (TAPBPL), mRNA [NM_018009]	NM_018009	0.38247	2.4125	7.69322e-08
887534	A_23_P346006	CCPG1	Homo sapiens cell cycle progression 1 (CCPG1), transcript variant 2, mRNA [NM_020739]	NM_020739	0.38252	2.41277	8.27384e-07
885231	A_23_P103486	CYP2J2	Homo sapiens cytochrome P450, family 2, subfamily J, polypeptide 2 (CYP2J2), mRNA [NM_000775]	NM_000775	0.38256	2.41304	0
2323817	A_33_P3240652		Unknown		0.38348	2.41815	0.00197
1155937	A_23_P107432		Uncharacterized protein [Source:UniProtKB/TrEMBL;Acc:B5MD08] [ENST00000407600]	AK093253	0.3837	2.41934	3.94235e-06
880346	A_32_P195647	KLHL15	Homo sapiens kelch-like 15 (Drosophila) (KLHL15), mRNA [NM_030624]	NM_030624	0.38386	2.42024	0.00019
1150243	A_23_P145935	EPHB6	Homo sapiens EPH receptor B6 (EPHB6), mRNA [NM_004445]	NM_004445	0.38389	2.42042	2.63156e-14
1154476	A_24_P521994	KLHL24	Homo sapiens kelch-like 24 (Drosophila) (KLHL24), mRNA [NM_017644]	NM_017644	0.38422	2.42228	6.28674e-08
2322050	A_33_P3340802	DHDDS	dehydrodolichyl diphosphate synthase [Source:HGNC Symbol;Acc:20603] [ENST00000374186]		0.38454	2.42404	0.00905
887759	A_23_P372834	AQP1	Homo sapiens aquaporin 1 (Colton blood group) (AQP1), transcript variant 1, mRNA [NM_198098]	NM_198098	0.38457	2.42422	1.73126e-14
869986	A_23_P152791	SLC16A6	Homo sapiens solute carrier family 16, member 6 (monocarboxylic acid transporter 7) (SLC16A6), transcript variant 2, mRNA [NM_004694]	NM_004694	0.38464	2.42458	1.5748e-06
1145755	A_24_P14464	WFDC2	Homo sapiens WAP four-disulfide core domain 2 (WFDC2), mRNA [NM_006103]	NM_006103	0.38471	2.42499	5.55841e-08
1157825	A_23_P5002	MAP4K1	Homo sapiens mitogen-activated protein kinase kinase kinase kinase 1 (MAP4K1), transcript variant 1, mRNA [NM_001042600]	NM_001042600	0.38504	2.42684	4.79066e-11
2335809	A_33_P3364646	RASGEF1B	Homo sapiens RasGEF domain family, member 1B (RASGEF1B), mRNA [NM_152545]	NM_152545	0.38514	2.4274	6.82094e-06
1158133	A_24_P462853	LINC00202	Homo sapiens long intergenic non-protein coding RNA 202 (LINC00202), non-coding RNA [NR_026795]	NR_026795	0.38524	2.42794	2.59034e-06
2321860	A_33_P3214625	INPP4B	Homo sapiens inositol polyphosphate-4-phosphatase, type II, 105kDa (INPP4B), transcript variant 1, mRNA [NM_003866]	NM_003866	0.38535	2.42854	5.80881e-08
2314084	A_19_P00809175		lincRNA:chrX:11053954-11091179 reverse strand		0.38571	2.43057	0.00026
2323875	A_33_P3370787	EPHB2	Homo sapiens EPH receptor B2 (EPHB2), transcript variant 2, mRNA [NM_004442]	NM_004442	0.38576	2.43089	2.00215e-13
1153163	A_23_P259207	THNSL2	Homo sapiens threonine synthase-like 2 (S. cerevisiae) (THNSL2), transcript variant 1, mRNA [NM_018271]	NM_018271	0.38599	2.43214	5.16529e-08
1166528	A_23_P44674	CRIP1	Homo sapiens cysteine-rich protein 1 (intestinal) (CRIP1), mRNA [NM_001311]	NM_001311	0.38608	2.43263	5.12396e-08
2314979	A_33_P3417437	CD164L2	Homo sapiens CD164 sialomucin-like 2 (CD164L2), mRNA [NM_207397]	NM_207397	0.38615	2.43304	5.73269e-08
2323270	A_19_P00321272	XLOC_014105	BROAD lincRNAs version v2 (http://www.broadinstitute.org/genome_bio/human_lincrnas/)		0.38624	2.43353	5.07973e-08
1165545	A_23_P125078	SLC26A11	Homo sapiens solute carrier family 26, member 11 (SLC26A11), transcript variant 2, mRNA [NM_173626]	NM_173626	0.38649	2.43493	5.09163e-08
1151090	A_23_P392126	C17orf108	Homo sapiens chromosome 17 open reading frame 108 (C17orf108), mRNA [NM_001076680]	NM_001076680	0.38657	2.43538	6.99646e-08
1158200	A_23_P421011	KAZALD1	Homo sapiens Kazal-type serine peptidase inhibitor domain 1 (KAZALD1), mRNA [NM_030929]	NM_030929	0.38671	2.43619	4.9392e-08
2319742	A_33_P3209229	RAB26	Homo sapiens RAB26, member RAS oncogene family (RAB26), mRNA [NM_014353]	NM_014353	0.38679	2.43665	4.91458e-08
2335121	A_33_P3410454	GTF2IRD2B	GTF2I repeat domain containing 2B [Source:HGNC Symbol;Acc:33125] [ENST00000394939]		0.38679	2.43665	3.41537e-06
2335182	A_33_P3286929		Unknown		0.38699	2.43774	7.44298e-08
1167681	A_23_P62967	DISC1	Homo sapiens disrupted in schizophrenia 1 (DISC1), transcript variant L, mRNA [NM_018662]	NM_018662	0.38714	2.43858	9.37471e-14
2316660	A_33_P3295056	PTPRCAP	Homo sapiens protein tyrosine phosphatase, receptor type, C-associated protein (PTPRCAP), mRNA [NM_005608]	NM_005608	0.38721	2.43898	8.26124e-14
1147557	A_23_P208288	ZNF304	Homo sapiens zinc finger protein 304 (ZNF304), mRNA [NM_020657]	NM_020657	0.38722	2.43905	2.05227e-07
2327902	A_33_P3324755	LOC100128788	Homo sapiens uncharacterized LOC100128788 (LOC100128788), transcript variant 1, non-coding RNA [NR_027274]	NR_027274	0.38736	2.4398	7.92647e-08
2319223	A_19_P00317949		lincRNA:chr13:40921272-41034488 reverse strand		0.38744	2.44027	0.00058
886380	A_32_P24140	GAS2	Homo sapiens growth arrest-specific 2 (GAS2), transcript variant 1, mRNA [NM_005256]	NM_005256	0.38756	2.44094	6e-05
2312611	A_33_P3377519	HOXA6	homeobox A6 [Source:HGNC Symbol;Acc:5107] [ENST00000222728]	NM_024014	0.38763	2.44134	4.79601e-08
886096	A_23_P134851	DOK2	Homo sapiens docking protein 2, 56kDa (DOK2), mRNA [NM_003974]	NM_003974	0.38811	2.44403	0.00115
1140330	A_23_P217755	SHROOM2	Homo sapiens shroom family member 2 (SHROOM2), mRNA [NM_001649]	NM_001649	0.38816	2.44435	1.56321e-07
1165194	A_23_P58676	NPR3	Homo sapiens natriuretic peptide receptor C/guanylate cyclase C (atrionatriuretic peptide receptor C) (NPR3), transcript variant 1, mRNA [NM_001204375]	NM_001204375	0.38845	2.44596	3.38867e-06
2329861	A_33_P3356075	LPIN1	lipin 1 [Source:HGNC Symbol;Acc:13345] [ENST00000449576]	AK310450	0.38892	2.44863	5.58508e-08
1163064	A_23_P54291	DUOX1	Homo sapiens dual oxidase 1 (DUOX1), transcript variant 1, mRNA [NM_017434]	NM_017434	0.38917	2.45001	4.2569e-12
2314055	A_33_P3285299	GPRIN2	Homo sapiens G protein regulated inducer of neurite outgrowth 2 (GPRIN2), mRNA [NM_014696]	NM_014696	0.38966	2.45277	4.17995e-08
1164397	A_24_P126741		Unknown		0.3899	2.45413	5.19496e-08
2332553	A_33_P3251703	CRIP1	Homo sapiens cysteine-rich protein 1 (intestinal) (CRIP1), mRNA [NM_001311]	NM_001311	0.38992	2.45426	4.07859e-08
881136	A_23_P352684	DCAF5	Homo sapiens DDB1 and CUL4 associated factor 5 (DCAF5), nuclear gene encoding mitochondrial protein, mRNA [NM_003861]	NM_003861	0.39002	2.45483	4.57364e-08
1137700	A_24_P97825	CCDC69	Homo sapiens coiled-coil domain containing 69 (CCDC69), mRNA [NM_015621]	NM_015621	0.39073	2.45883	5e-05
1150083	A_23_P253536	NPR3	Homo sapiens natriuretic peptide receptor C/guanylate cyclase C (atrionatriuretic peptide receptor C) (NPR3), transcript variant 2, mRNA [NM_000908]	NM_000908	0.39102	2.46046	4e-05
2329756	A_33_P3417195	C17orf82	Homo sapiens chromosome 17 open reading frame 82 (C17orf82), mRNA [NM_203425]	NM_203425	0.39118	2.4614	1.68648e-07
2332494	A_33_P3336113	TIGD3	Homo sapiens tigger transposable element derived 3 (TIGD3), mRNA [NM_145719]	NM_145719	0.39123	2.46169	5.17403e-07
2329412	A_33_P3412468	SLC25A27	Homo sapiens solute carrier family 25, member 27 (SLC25A27), nuclear gene encoding mitochondrial protein, transcript variant 1, mRNA [NM_004277]	NM_004277	0.3916	2.46376	1.11933e-14
1155222	A_23_P139260	SLC22A18	Homo sapiens solute carrier family 22, member 18 (SLC22A18), transcript variant 2, mRNA [NM_183233]	NM_183233	0.39175	2.46462	6.84658e-15
879816	A_24_P11506	KYNU	Homo sapiens kynureninase (KYNU), transcript variant 2, mRNA [NM_001032998]	NM_001032998	0.39194	2.46569	6.71621e-15
1155717	A_24_P142118	THBS1	Homo sapiens thrombospondin 1 (THBS1), mRNA [NM_003246]	NM_003246	0.39214	2.46684	6.5454e-15
878937	A_23_P124642	RASGRP1	Homo sapiens RAS guanyl releasing protein 1 (calcium and DAG-regulated) (RASGRP1), transcript variant 1, mRNA [NM_005739]	NM_005739	0.39268	2.46992	0.00121
883372	A_23_P356004	KCNIP3	Homo sapiens Kv channel interacting protein 3, calsenilin (KCNIP3), transcript variant 1, mRNA [NM_013434]	NM_013434	0.39287	2.47097	6.0196e-15
2330572	A_19_P00805955		lincRNA:chr14:58847272-58852597 forward strand		0.39326	2.47319	0.00216
2321314	A_19_P00316110	XLOC_014105	BROAD lincRNAs version v2 (http://www.broadinstitute.org/genome_bio/human_lincrnas/)		0.39343	2.47419	3.31762e-08
879490	A_23_P421423	TNFAIP2	Homo sapiens tumor necrosis factor, alpha-induced protein 2 (TNFAIP2), mRNA [NM_006291]	NM_006291	0.3935	2.47457	3.29821e-08
880518	A_23_P83838	CA8	Homo sapiens carbonic anhydrase VIII (CA8), mRNA [NM_004056]	NM_004056	0.39355	2.47484	1.13481e-06
2326522	A_33_P3279158	NBPF6	Homo sapiens neuroblastoma breakpoint family, member 6 (NBPF6), transcript variant 2, mRNA [NM_001143988]	NM_001143988	0.39409	2.47793	0.00041
1149824	A_23_P376591	CLYBL	Homo sapiens citrate lyase beta like (CLYBL), mRNA [NM_206808]	NM_206808	0.39416	2.47834	1.16829e-06
886009	A_23_P251836	NPY5R	Homo sapiens neuropeptide Y receptor Y5 (NPY5R), mRNA [NM_006174]	NM_006174	0.39442	2.47983	1.94369e-08
1161931	A_23_P163238	STRC	Homo sapiens stereocilin (STRC), mRNA [NM_153700]	NM_153700	0.39448	2.48017	1.23675e-11
1144940	A_23_P143817	MYLK	Homo sapiens myosin light chain kinase (MYLK), transcript variant 1, mRNA [NM_053025]	NM_053025	0.39465	2.4811	5.51892e-15
1140618	A_23_P156180	SLC22A4	Homo sapiens solute carrier family 22 (organic cation/ergothioneine transporter), member 4 (SLC22A4), mRNA [NM_003059]	NM_003059	0.39465	2.48116	5.78204e-15
887991	A_23_P92042	ITPR1	Homo sapiens inositol 1,4,5-trisphosphate receptor, type 1 (ITPR1), transcript variant 2, mRNA [NM_002222]	NM_002222	0.3948	2.48201	5.02635e-15
2319120	A_33_P3210965	TCTN1	Homo sapiens tectonic family member 1 (TCTN1), transcript variant 1, mRNA [NM_001082538]	NM_001082538	0.39484	2.48223	3.05756e-08
2329738	A_33_P3315906	PTP4A3	Homo sapiens protein tyrosine phosphatase type IVA, member 3 (PTP4A3), transcript variant 1, mRNA [NM_032611]	NM_032611	0.39522	2.48442	0.00068
2329583	A_33_P3361746	TRPS1	Homo sapiens trichorhinophalangeal syndrome I (TRPS1), mRNA [NM_014112]	NM_014112	0.39524	2.4845	2.9847e-08
2326380	A_33_P3322085	ZNF554	Homo sapiens zinc finger protein 554 (ZNF554), mRNA [NM_001102651]	NM_001102651	0.39526	2.4846	0.00615
2329242	A_19_P00321155		lincRNA:chr6:80256857-80257505 forward strand		0.39528	2.48473	4.17278e-08
1136827	A_24_P88801	NPHP1	Homo sapiens nephronophthisis 1 (juvenile) (NPHP1), transcript variant 1, mRNA [NM_000272]	NM_000272	0.39553	2.48616	3.48144e-14
878924	A_23_P105227	ME3	Homo sapiens malic enzyme 3, NADP(+)-dependent, mitochondrial (ME3), nuclear gene encoding mitochondrial protein, transcript variant 2, mRNA [NM_001014811]	NM_001014811	0.39644	2.49136	0.00038
2318903	A_19_P00318370	XLOC_002746	BROAD lincRNAs version v2 (http://www.broadinstitute.org/genome_bio/human_lincrnas/)		0.39661	2.49233	6.42375e-08
1160612	A_24_P17453	TTC30A	Homo sapiens tetratricopeptide repeat domain 30A (TTC30A), mRNA [NM_152275]	NM_152275	0.3968	2.49347	0.00105
1168505	A_32_P127350	LINC00461	Homo sapiens long intergenic non-protein coding RNA 461 (LINC00461), transcript variant 1, non-coding RNA [NR_024384]	NR_024384	0.39748	2.49736	7.18765e-08
1146691	A_24_P387321	ZNF44	Homo sapiens zinc finger protein 44 (ZNF44), transcript variant 2, mRNA [NM_016264]	NM_016264	0.39759	2.49798	1.85506e-07
880737	A_24_P922465		ALU1_HUMAN (P39188) Alu subfamily J sequence contamination warning entry, partial (11%) [THC2539168]		0.3981	2.50089	3e-05
884416	A_23_P23037	GJA8	Homo sapiens gap junction protein, alpha 8, 50kDa (GJA8), mRNA [NM_005267]	NM_005267	0.39892	2.50565	9.13702e-06
2313128	A_33_P3371984	IGSF1	Homo sapiens immunoglobulin superfamily, member 1 (IGSF1), transcript variant 2, mRNA [NM_205833]	NM_205833	0.39898	2.50602	9.2785e-06
1168042	A_23_P5018	LOC80054	Homo sapiens uncharacterized LOC80054 (LOC80054), non-coding RNA [NR_026887]	NR_026887	0.39918	2.50716	3e-05
2331508	A_33_P3345534	KRT14	Homo sapiens keratin 14 (KRT14), mRNA [NM_000526]	NM_000526	0.39997	2.51172	2.684e-15
2323090	A_33_P3857239	KRT42P	Homo sapiens keratin 42 pseudogene (KRT42P), non-coding RNA [NR_033415]	NR_033415	0.39998	2.51177	2.25071e-08
2334365	A_19_P00802954		lincRNA:chr7:64336915-64348765 reverse strand		0.40007	2.51227	0.00821
1152876	A_23_P57110	C20orf54	Homo sapiens chromosome 20 open reading frame 54 (C20orf54), mRNA [NM_033409]	NM_033409	0.40049	2.51475	7.27965e-07
1142009	A_24_P419087	AVIL	Homo sapiens advillin (AVIL), mRNA [NM_006576]	NM_006576	0.40081	2.51657	1.9362e-06
885751	A_24_P133017	TMEM25	Homo sapiens transmembrane protein 25 (TMEM25), transcript variant 1, mRNA [NM_032780]	NM_032780	0.40112	2.51839	4.15158e-08
2314314	A_33_P3249837		Unknown		0.40116	2.5186	5.29034e-08
1166347	A_23_P116642	SLC26A10	Homo sapiens solute carrier family 26, member 10 (SLC26A10), mRNA [NM_133489]	NM_133489	0.40153	2.52077	2.45163e-08
889048	A_23_P69293	CHDH	Homo sapiens choline dehydrogenase (CHDH), nuclear gene encoding mitochondrial protein, mRNA [NM_018397]	NM_018397	0.40156	2.52091	2.29268e-08
2331557	A_33_P3234794	ARHGAP40	Homo sapiens Rho GTPase activating protein 40 (ARHGAP40), mRNA [NM_001164431]	NM_001164431	0.40157	2.521	3.91804e-08
2334947	A_33_P3282202		Homo sapiens cDNA FLJ42047 fis, clone SPLEN2041645. [AK124041]	AK124041	0.40158	2.52106	0.00323
1156788	A_32_P220739	ZNF658	Homo sapiens zinc finger protein 658 (ZNF658), mRNA [NM_033160]	NM_033160	0.4016	2.52117	5.11627e-08
2329022	A_33_P3278684		Unknown		0.40163	2.52131	3.61894e-07
1138322	A_23_P344531	SYNPO	Homo sapiens synaptopodin (SYNPO), transcript variant 1, mRNA [NM_007286]	NM_007286	0.40228	2.52512	6.38419e-08
1152613	A_23_P26386	TPPP3	Homo sapiens tubulin polymerization-promoting protein family member 3 (TPPP3), mRNA [NM_016140]	NM_016140	0.4028	2.52816	5e-05
1156084	A_23_P88099	MCF2L	Homo sapiens MCF.2 cell line derived transforming sequence-like (MCF2L), transcript variant 2, mRNA [NM_024979]	NM_024979	0.40328	2.53095	3.0813e-15
1159975	A_24_P332081	JAKMIP3	Homo sapiens Janus kinase and microtubule interacting protein 3 (JAKMIP3), mRNA [NM_001105521]	NM_001105521	0.40383	2.53416	0.00018
2335853	A_33_P3233580	KIAA1217	Homo sapiens cDNA FLJ43687 fis, clone TBAES2002197. [AK125675]	AK125675	0.40405	2.5354	7.92005e-07
2325584	A_19_P00809313		lincRNA:chr11:65190190-65214674 forward strand		0.40418	2.53615	1.81202e-08
1150684	A_24_P659036	FAM116B	Homo sapiens family with sequence similarity 116, member B (FAM116B), mRNA [NM_001001794]	NM_001001794	0.40439	2.5374	8.84811e-07
888625	A_23_P166775	IL17RC	Homo sapiens interleukin 17 receptor C (IL17RC), transcript variant 2, mRNA [NM_153461]	NM_153461	0.4044	2.53749	1.66169e-15
2320210	A_19_P00802356		lincRNA:chrX:138251234-138266684 forward strand		0.40462	2.53873	6.46789e-06
1147861	A_23_P99226	SIRT4	Homo sapiens sirtuin 4 (SIRT4), mRNA [NM_012240]	NM_012240	0.4047	2.53923	0.00077
1155876	A_23_P166297	ABCG1	Homo sapiens ATP-binding cassette, sub-family G (WHITE), member 1 (ABCG1), transcript variant 5, mRNA [NM_207627]	NM_207627	0.40474	2.53945	3.45921e-14
882253	A_23_P69030	COL8A1	Homo sapiens collagen, type VIII, alpha 1 (COL8A1), transcript variant 1, mRNA [NM_001850]	NM_001850	0.40482	2.53994	1.4883e-15
1140215	A_23_P361544	CES4A	Homo sapiens carboxylesterase 4A (CES4A), transcript variant 1, mRNA [NM_173815]	NM_173815	0.40491	2.54042	6.58915e-06
1150226	A_23_P423695	MXD4	Homo sapiens MAX dimerization protein 4 (MXD4), mRNA [NM_006454]	NM_006454	0.40497	2.54081	2.22509e-08
883755	A_23_P145024	ADRB2	Homo sapiens adrenergic, beta-2-, receptor, surface (ADRB2), mRNA [NM_000024]	NM_000024	0.405	2.54098	0
2327328	A_33_P3301871	GPT	Homo sapiens glutamic-pyruvate transaminase (alanine aminotransferase) (GPT), mRNA [NM_005309]	NM_005309	0.40524	2.54238	4e-05
886622	A_32_P100109	REPS2	Homo sapiens RALBP1 associated Eps domain containing 2 (REPS2), transcript variant 1, mRNA [NM_004726]	NM_004726	0.4055	2.54387	1.10378e-14
1163751	A_24_P150466	SMOC1	Homo sapiens SPARC related modular calcium binding 1 (SMOC1), transcript variant 1, mRNA [NM_001034852]	NM_001034852	0.40551	2.54395	1.61997e-08
1152977	A_24_P532180	LOC90246	Homo sapiens uncharacterized LOC90246 (LOC90246), non-coding RNA [NR_026954]	NR_026954	0.40554	2.54413	8.93441e-07
1165290	A_23_P83159	KLHL9	Homo sapiens kelch-like 9 (Drosophila) (KLHL9), mRNA [NM_018847]	NM_018847	0.40635	2.54887	1.54291e-08
2322704	A_33_P3280094	LRFN4	Homo sapiens leucine rich repeat and fibronectin type III domain containing 4 (LRFN4), mRNA [NM_024036]	NM_024036	0.40653	2.54997	1.52437e-08
1168504	A_23_P77304	AP3B2	Homo sapiens adaptor-related protein complex 3, beta 2 subunit (AP3B2), mRNA [NM_004644]	NM_004644	0.40687	2.55191	2.14196e-14
884745	A_23_P312150	EDN2	Homo sapiens endothelin 2 (EDN2), mRNA [NM_001956]	NM_001956	0.40698	2.5526	1.36951e-15
2313431	A_33_P3320079	NFIB	Homo sapiens nuclear factor I/B (NFIB), transcript variant 3, mRNA [NM_005596]	NM_005596	0.40762	2.55636	1.43801e-08
2334721	A_19_P00812846		lincRNA:chr1:180915452-180922102 forward strand		0.40765	2.55652	2.70141e-08
2334636	A_33_P3338186	HEXDC	Homo sapiens hexosaminidase (glycosyl hydrolase family 20, catalytic domain) containing (HEXDC), mRNA [NM_173620]	NM_173620	0.40797	2.55842	1.40029e-08
887941	A_23_P218190	CAPN3	Homo sapiens calpain 3, (p94) (CAPN3), transcript variant 1, mRNA [NM_000070]	NM_000070	0.40844	2.5612	1.36748e-15
869416	A_23_P23048	S100A9	Homo sapiens S100 calcium binding protein A9 (S100A9), mRNA [NM_002965]	NM_002965	0.40864	2.56238	1.57878e-14
2318797	A_33_P3320082	NFIB	Homo sapiens nuclear factor I/B (NFIB), transcript variant 3, mRNA [NM_005596]	NM_005596	0.40896	2.56424	1.33065e-08
1162130	A_23_P137856	MUC1	Homo sapiens mucin 1, cell surface associated (MUC1), transcript variant 1, mRNA [NM_002456]	NM_002456	0.40901	2.56455	9.19411e-16
2322555	A_33_P3357292	WBP2NL	WBP2 N-terminal like [Source:HGNC Symbol;Acc:28389] [ENST00000329620]	AK128138	0.4092	2.56566	0.00359
2328344	A_19_P00802438		lincRNA:chr4:26806777-26850102 forward strand		0.40962	2.56817	0.00106
1143925	A_32_P94722	BTBD9	Homo sapiens BTB (POZ) domain containing 9 (BTBD9), transcript variant 1, mRNA [NM_052893]	NM_052893	0.40963	2.56823	1.44517e-08
881424	A_23_P218675	WFDC2	Homo sapiens WAP four-disulfide core domain 2 (WFDC2), mRNA [NM_006103]	NM_006103	0.40965	2.5683	8.47967e-16
1147150	A_23_P109072	SALL4	Homo sapiens sal-like 4 (Drosophila) (SALL4), mRNA [NM_020436]	NM_020436	0.41025	2.57189	1.26051e-15
2326136	A_33_P3381948	WTIP	Homo sapiens Wilms tumor 1 interacting protein (WTIP), mRNA [NM_001080436]	NM_001080436	0.41055	2.57364	1.31853e-08
1160865	A_23_P126649	PGBD5	Homo sapiens piggyBac transposable element derived 5 (PGBD5), mRNA [NM_024554]	NM_024554	0.41064	2.57417	2.24633e-08
2320607	A_33_P3415247	LOC115110	Homo sapiens uncharacterized LOC115110 (LOC115110), non-coding RNA [NR_026927]	NR_026927	0.41137	2.57855	0.00014
2330170	A_19_P00321406	XLOC_003204	BROAD lincRNAs version v2 (http://www.broadinstitute.org/genome_bio/human_lincrnas/)		0.41149	2.5792	7.14751e-07
885999	A_32_P69166	ANKRD42	Homo sapiens ankyrin repeat domain 42 (ANKRD42), mRNA [NM_182603]	NM_182603	0.41154	2.57951	2e-05
2317632	A_33_P3291484	ST8SIA4	Homo sapiens ST8 alpha-N-acetyl-neuraminide alpha-2,8-sialyltransferase 4 (ST8SIA4), transcript variant 1, mRNA [NM_005668]	NM_005668	0.41199	2.58223	1.21463e-15
886092	A_23_P35564	SEC31B	Homo sapiens SEC31 homolog B (S. cerevisiae) (SEC31B), mRNA [NM_015490]	NM_015490	0.41223	2.58362	1.09231e-08
882908	A_23_P57199	GGTLC1	Homo sapiens gamma-glutamyltransferase light chain 1 (GGTLC1), transcript variant A, mRNA [NM_178311]	NM_178311	0.41312	2.58894	1.12317e-08
2324234	A_19_P00316652		lincRNA:chr2:47552996-47553435 reverse strand		0.41324	2.58965	1.95837e-08
1141123	A_23_P38346	DHX58	Homo sapiens DEXH (Asp-Glu-X-His) box polypeptide 58 (DHX58), mRNA [NM_024119]	NM_024119	0.41336	2.59035	1.04766e-08
2324733	A_33_P3256920	WNT7B	Homo sapiens wingless-type MMTV integration site family, member 7B (WNT7B), mRNA [NM_058238]	NM_058238	0.41352	2.59131	6.7951e-08
880773	A_23_P69908	GLRX	Homo sapiens glutaredoxin (thioltransferase) (GLRX), transcript variant 1, mRNA [NM_002064]	NM_002064	0.41402	2.59427	5.14154e-16
1137475	A_23_P76823	ADSSL1	Homo sapiens adenylosuccinate synthase like 1 (ADSSL1), transcript variant 1, mRNA [NM_199165]	NM_199165	0.41422	2.59548	1.04713e-08
1150361	A_32_P4792		Novel proteinUncharacterized protein [Source:UniProtKB/TrEMBL;Acc:Q4V308] [ENST00000417488]	XM_003403578	0.41429	2.59591	0.00062
1143077	A_32_P120791	LOC727916	Homo sapiens cDNA clone IMAGE:4830172. [BC040303]	BC040303	0.41447	2.59701	2.41603e-08
1152498	A_24_P804667	METTL12	Homo sapiens methyltransferase like 12 (METTL12), nuclear gene encoding mitochondrial protein, mRNA [NM_001043229]	NM_001043229	0.41499	2.60012	9.28171e-09
1145117	A_24_P267293	SARM1	Homo sapiens sterile alpha and TIR motif containing 1 (SARM1), mRNA [NM_015077]	NM_015077	0.41525	2.60165	9.75002e-09
1160372	A_24_P930741	EPHA10	Homo sapiens EPH receptor A10 (EPHA10), transcript variant 3, mRNA [NM_001099439]	NM_001099439	0.41541	2.60264	1.32586e-08
2315257	A_19_P00322904		lincRNA:chr4:24809849-24821600 reverse strand		0.41552	2.60329	1.59754e-08
869917	A_23_P434809	S100A8	Homo sapiens S100 calcium binding protein A8 (S100A8), mRNA [NM_002964]	NM_002964	0.41572	2.60449	4.84555e-16
1162003	A_23_P166929	SERPINI1	Homo sapiens serpin peptidase inhibitor, clade I (neuroserpin), member 1 (SERPINI1), transcript variant 1, mRNA [NM_005025]	NM_005025	0.41575	2.60465	2.1387e-12
1140470	A_23_P217938	SPHAR	Homo sapiens S-phase response (cyclin related) (SPHAR), mRNA [NM_006542]	NM_006542	0.41596	2.60593	1.67433e-08
2322131	A_33_P3231953	COL12A1	Homo sapiens collagen, type XII, alpha 1 (COL12A1), transcript variant long, mRNA [NM_004370]	NM_004370	0.41613	2.60693	8.78385e-09
1142006	A_23_P207742	THRA	Homo sapiens thyroid hormone receptor, alpha (THRA), transcript variant 2, mRNA [NM_003250]	NM_003250	0.41647	2.60897	3.8679e-16
869294	A_24_P402438	TGFB2	Homo sapiens transforming growth factor, beta 2 (TGFB2), transcript variant 2, mRNA [NM_003238]	NM_003238	0.41664	2.61001	3.95906e-16
869677	A_23_P210210	EPAS1	Homo sapiens endothelial PAS domain protein 1 (EPAS1), mRNA [NM_001430]	NM_001430	0.41677	2.6108	3.69949e-16
1142733	A_23_P107166	ACBD4	Homo sapiens acyl-CoA binding domain containing 4 (ACBD4), transcript variant 2, mRNA [NM_024722]	NM_024722	0.41697	2.612	9.45153e-09
2331704	A_19_P00802709		lincRNA:chr3:114031960-114042235 reverse strand		0.41716	2.6131	1.75835e-08
2334722	A_19_P00323127		lincRNA:chr8:53627372-53637572 forward strand		0.41737	2.61438	9e-05
2313481	A_33_P3332521	PCDHA3	Homo sapiens protocadherin alpha 3 (PCDHA3), transcript variant 2, mRNA [NM_031497]	NM_031497	0.4178	2.61696	9.8443e-09
2330482	A_33_P3251492	LOC100133669	Homo sapiens uncharacterized LOC100133669 (LOC100133669), non-coding RNA [NR_026913]	NR_026913	0.41791	2.61765	5.80723e-08
869237	A_23_P71037	IL6	Homo sapiens interleukin 6 (interferon, beta 2) (IL6), mRNA [NM_000600]	NM_000600	0.41793	2.61776	0
2315809	A_33_P3239620	SPINT3	Homo sapiens serine peptidase inhibitor, Kunitz type, 3 (SPINT3), mRNA [NM_006652]	NM_006652	0.41837	2.62039	2e-05
880524	A_23_P150768	SLCO2B1	Homo sapiens solute carrier organic anion transporter family, member 2B1 (SLCO2B1), transcript variant 1, mRNA [NM_007256]	NM_007256	0.41865	2.62208	0.00645
885143	A_23_P76015	ARHGEF17	Homo sapiens Rho guanine nucleotide exchange factor (GEF) 17 (ARHGEF17), mRNA [NM_014786]	NM_014786	0.4192	2.62545	7.22535e-09
1138779	A_23_P153256	ZNF773	Homo sapiens zinc finger protein 773 (ZNF773), mRNA [NM_198542]	NM_198542	0.41929	2.62595	7.95526e-09
2330882	A_33_P3350493	C6orf126	Homo sapiens chromosome 6 open reading frame 126 (C6orf126), mRNA [NM_207409]	NM_207409	0.41964	2.6281	2.01915e-08
2332789	A_33_P3846653	KRT19P2	Homo sapiens keratin 19 pseudogene 2 (KRT19P2), non-coding RNA [NR_036685]	NR_036685	0.41988	2.62955	6.94445e-09
2334637	A_33_P3237927	ARHGAP4	Homo sapiens Rho GTPase activating protein 4 (ARHGAP4), transcript variant 1, mRNA [NM_001164741]	NM_001164741	0.42007	2.63068	2.56157e-16
882023	A_23_P55936	FCGRT	Homo sapiens Fc fragment of IgG, receptor, transporter, alpha (FCGRT), transcript variant 2, mRNA [NM_004107]	NM_004107	0.42017	2.6313	3.04479e-16
2327432	A_33_P3415820	THBS1	Homo sapiens thrombospondin 1 (THBS1), mRNA [NM_003246]	NM_003246	0.42018	2.63134	6.82313e-09
880368	A_23_P408376	HSPA12A	Homo sapiens heat shock 70kDa protein 12A (HSPA12A), mRNA [NM_025015]	NM_025015	0.42042	2.63281	1.42909e-08
886802	A_23_P346813	PAK3	Homo sapiens p21 protein (Cdc42/Rac)-activated kinase 3 (PAK3), transcript variant 2, mRNA [NM_002578]	NM_002578	0.42082	2.63523	7.74167e-12
1162568	A_32_P453321	C1orf228	Homo sapiens chromosome 1 open reading frame 228 (C1orf228), mRNA [NM_001145636]	NM_001145636	0.42086	2.63547	8.08732e-09
1157342	A_24_P243749	PDK4	Homo sapiens pyruvate dehydrogenase kinase, isozyme 4 (PDK4), nuclear gene encoding mitochondrial protein, mRNA [NM_002612]	NM_002612	0.42126	2.63793	5.17883e-08
883857	A_23_P61508	CHRNA9	Homo sapiens cholinergic receptor, nicotinic, alpha 9 (CHRNA9), mRNA [NM_017581]	NM_017581	0.4213	2.63813	1.0898e-08
2320540	A_33_P3244122	HAAO	Homo sapiens 3-hydroxyanthranilate 3,4-dioxygenase (HAAO), mRNA [NM_012205]	NM_012205	0.4217	2.64056	8.52624e-09
1164897	A_24_P396753	TRIB2	Homo sapiens tribbles homolog 2 (Drosophila) (TRIB2), transcript variant 1, mRNA [NM_021643]	NM_021643	0.42179	2.64113	1.07662e-12
1145710	A_23_P357185	CHDH	Homo sapiens choline dehydrogenase (CHDH), nuclear gene encoding mitochondrial protein, mRNA [NM_018397]	NM_018397	0.42205	2.64269	1.08086e-08
2313422	A_33_P3408953	GGTLC2	Homo sapiens gamma-glutamyltransferase light chain 2 (GGTLC2), transcript variant 1, mRNA [NM_199127]	NM_199127	0.42216	2.6434	7.62983e-09
1161583	A_23_P59616	GTF2IRD2	Homo sapiens GTF2I repeat domain containing 2 (GTF2IRD2), mRNA [NM_173537]	NM_173537	0.42218	2.64348	6.77539e-09
2323148	A_33_P3411637		PREDICTED: Homo sapiens hypothetical protein LOC100289528 (LOC100289528), mRNA [XM_002344257]	XM_002344257	0.42219	2.64358	1.81622e-07
2328813	A_19_P00318507	XLOC_002997	BROAD lincRNAs version v2 (http://www.broadinstitute.org/genome_bio/human_lincrnas/)		0.42239	2.6448	6.84453e-09
2323772	A_33_P3244478	LOC100128640	Homo sapiens uncharacterized LOC100128640 (LOC100128640), non-coding RNA [NR_028389]	NR_028389	0.42267	2.64647	2.00916e-08
2314007	A_19_P00316609		lincRNA:chr15:39468955-39472228 reverse strand		0.42399	2.65455	4.55912e-06
2317397	A_33_P3531979	LOC283352	Homo sapiens cDNA FLJ40177 fis, clone TESTI2017816. [AK097496]	AK097496	0.42424	2.65605	5.53929e-09
882959	A_23_P152235	IRX3	Homo sapiens iroquois homeobox 3 (IRX3), mRNA [NM_024336]	NM_024336	0.42468	2.65875	5.28305e-09
2328399	A_33_P3241621	LOC100129171	Homo sapiens cDNA FLJ16203 fis, clone CTONG2015633. [AK131268]	AK131268	0.42487	2.65994	2e-05
2334828	A_33_P3354940	CSF1	Homo sapiens colony stimulating factor 1 (macrophage) (CSF1), transcript variant 1, mRNA [NM_000757]	NM_000757	0.4252	2.66193	7.96064e-16
1156992	A_23_P314101	SUSD2	Homo sapiens sushi domain containing 2 (SUSD2), mRNA [NM_019601]	NM_019601	0.42521	2.66201	5.22546e-09
1151699	A_23_P63980	LRFN4	Homo sapiens leucine rich repeat and fibronectin type III domain containing 4 (LRFN4), mRNA [NM_024036]	NM_024036	0.42524	2.66222	5.06615e-09
2334882	A_33_P3715177	MEGF8	Homo sapiens multiple EGF-like-domains 8 (MEGF8), mRNA [NM_001410]	NM_001410	0.42541	2.66325	5.01989e-09
880634	A_23_P254768	HCG4	Homo sapiens HLA complex group 4 (non-protein coding) (HCG4), non-coding RNA [NR_002139]	NR_002139	0.42565	2.66472	1e-05
883272	A_23_P41424	SLC39A8	Homo sapiens solute carrier family 39 (zinc transporter), member 8 (SLC39A8), transcript variant 1, mRNA [NM_022154]	NM_022154	0.42583	2.66581	4.89642e-09
1148724	A_32_P163739	KIAA1257	Homo sapiens KIAA1257 (KIAA1257), mRNA [NM_020741]	NM_020741	0.42629	2.66864	7.56974e-07
887341	A_24_P228149	KRT13	Homo sapiens keratin 13 (KRT13), transcript variant 2, mRNA [NM_002274]	NM_002274	0.42642	2.66941	4.258e-13
2324116	A_33_P3350703	ERO1LB	Homo sapiens ERO1-like beta (S. cerevisiae) (ERO1LB), mRNA [NM_019891]	NM_019891	0.4267	2.67116	2e-05
1145806	A_24_P317827	TMEM8B	Homo sapiens transmembrane protein 8B (TMEM8B), transcript variant 1, mRNA [NM_001042590]	NM_001042590	0.42702	2.67311	2.85435e-15
1167458	A_23_P10995	RBMS3	Homo sapiens RNA binding motif, single stranded interacting protein 3 (RBMS3), transcript variant 2, mRNA [NM_014483]	NM_014483	0.42707	2.67342	0.00031
2329552	A_33_P3461948	CRYGN	Homo sapiens crystallin, gamma N (CRYGN), mRNA [NM_144727]	NM_144727	0.42727	2.67465	1.32799e-07
1143782	A_24_P49260	SPTLC3	Homo sapiens serine palmitoyltransferase, long chain base subunit 3 (SPTLC3), mRNA [NM_018327]	NM_018327	0.42759	2.67664	4.43443e-09
1165468	A_23_P381577	ZNF25	Homo sapiens zinc finger protein 25 (ZNF25), mRNA [NM_145011]	NM_145011	0.42821	2.68045	6.68472e-08
2324225	A_33_P3226678	EVPLL	Homo sapiens envoplakin-like (EVPLL), mRNA [NM_001145127]	NM_001145127	0.42846	2.68204	4.64942e-09
1146454	A_23_P60166	DEPTOR	Homo sapiens DEP domain containing MTOR-interacting protein (DEPTOR), mRNA [NM_022783]	NM_022783	0.42884	2.68437	1.8767e-07
1167933	A_23_P40866	ZBTB20	Homo sapiens zinc finger and BTB domain containing 20 (ZBTB20), transcript variant 2, mRNA [NM_015642]	NM_015642	0.42916	2.68632	1.54624e-08
885922	A_23_P66798	KRT19	Homo sapiens keratin 19 (KRT19), mRNA [NM_002276]	NM_002276	0.42917	2.68642	8.93832e-17
1165059	A_23_P130482	ZNF211	Homo sapiens zinc finger protein 211 (ZNF211), transcript variant 2, mRNA [NM_198855]	NM_198855	0.42993	2.6911	3.08651e-08
880543	A_23_P114185	TSPAN7	Homo sapiens tetraspanin 7 (TSPAN7), mRNA [NM_004615]	NM_004615	0.43027	2.69323	1e-05
2314020	A_33_P3239455	GTF2IRD2	Homo sapiens GTF2I repeat domain containing 2 (GTF2IRD2), mRNA [NM_173537]	NM_173537	0.43029	2.69331	6.97599e-09
2329069	A_33_P3286709		Unknown		0.4304	2.69399	7.30338e-08
1155171	A_23_P69383	PARP9	Homo sapiens poly (ADP-ribose) polymerase family, member 9 (PARP9), transcript variant 1, mRNA [NM_031458]	NM_031458	0.4304	2.69403	4.75006e-09
2332321	A_33_P3367447	ALDH3B1	Homo sapiens aldehyde dehydrogenase 3 family, member B1 (ALDH3B1), transcript variant 3, mRNA [NM_001161473]	NM_001161473	0.43072	2.69601	3.71182e-09
2319819	A_33_P3406873	NFASC	Homo sapiens neurofascin (NFASC), transcript variant 5, mRNA [NM_001005389]	NM_001005389	0.43163	2.70166	0.00033
2329092	A_33_P3328410		Putative ubiquitin-like protein FUBI-like protein ENSP00000310146 [Source:UniProtKB/Swiss-Prot;Acc:A6NDN8] [ENST00000309775]	BU164353	0.43164	2.70172	9.30271e-09
2326149	A_33_P3387796	PHLDB1	Homo sapiens pleckstrin homology-like domain, family B, member 1 (PHLDB1), transcript variant 1, mRNA [NM_015157]	NM_015157	0.43172	2.70223	3.54081e-09
1168390	A_24_P238250	LGALS7	Homo sapiens lectin, galactoside-binding, soluble, 7 (LGALS7), mRNA [NM_002307]	NM_002307	0.43173	2.70228	1.13566e-16
2316646	A_33_P3315729	ZNF382	Homo sapiens zinc finger protein 382 (ZNF382), mRNA [NM_032825]	NM_032825	0.43261	2.70775	5.10531e-07
883523	A_23_P1523	RHOD	Homo sapiens ras homolog gene family, member D (RHOD), mRNA [NM_014578]	NM_014578	0.43288	2.70942	6.05004e-17
881145	A_23_P88404	TGFB3	Homo sapiens transforming growth factor, beta 3 (TGFB3), mRNA [NM_003239]	NM_003239	0.43296	2.70996	1.98048e-16
1148118	A_23_P216448	NFIB	Homo sapiens nuclear factor I/B (NFIB), transcript variant 3, mRNA [NM_005596]	NM_005596	0.43299	2.71013	3.22268e-09
880420	A_23_P503127	2012-09-03	Homo sapiens septin 3 (SEPT3), transcript variant A, mRNA [NM_145733]	NM_145733	0.43301	2.71027	0.0025
869974	A_23_P112482	AQP3	Homo sapiens aquaporin 3 (Gill blood group) (AQP3), mRNA [NM_004925]	NM_004925	0.43309	2.71076	0
1153531	A_32_P226205	ZFHX2	Homo sapiens zinc finger homeobox 2 (ZFHX2), mRNA [NM_033400]	NM_033400	0.43365	2.71423	6.36565e-07
1162683	A_24_P134653	OFD1	Homo sapiens oral-facial-digital syndrome 1 (OFD1), mRNA [NM_003611]	NM_003611	0.43375	2.71486	5.22116e-17
1164291	A_23_P214300	GSTA2	Homo sapiens glutathione S-transferase alpha 2 (GSTA2), mRNA [NM_000846]	NM_000846	0.43398	2.71631	7.9756e-12
1149076	A_32_P122940	LOC642852	Homo sapiens uncharacterized LOC642852 (LOC642852), non-coding RNA [NR_026943]	NR_026943	0.43472	2.72096	2.97708e-09
1143313	A_23_P4082	CCT6B	Homo sapiens chaperonin containing TCP1, subunit 6B (zeta 2) (CCT6B), transcript variant 1, mRNA [NM_006584]	NM_006584	0.43481	2.72154	9.32505e-06
2327237	A_33_P3257903	GSTA4	Homo sapiens glutathione S-transferase alpha 4 (GSTA4), mRNA [NM_001512]	NM_001512	0.43564	2.72669	2.56176e-16
2313786	A_33_P3226395	LOC389634	Homo sapiens uncharacterized LOC389634 (LOC389634), non-coding RNA [NR_024420]	NR_024420	0.43581	2.72776	0.0003
1160603	A_24_P202319	ATP2A3	Homo sapiens ATPase, Ca++ transporting, ubiquitous (ATP2A3), transcript variant 7, mRNA [NM_174958]	NM_174958	0.43595	2.72868	1.18029e-10
2316442	A_33_P3833256	LOC440028	Homo sapiens uncharacterized LOC440028 (LOC440028), non-coding RNA [NR_033972]	NR_033972	0.43596	2.7287	1.79137e-07
2328688	A_33_P3317780		Homo sapiens cDNA clone IMAGE:5314899. [BC071615]	BC071615	0.43625	2.73052	0.00154
1156118	A_23_P207632	ATP2A3	Homo sapiens ATPase, Ca++ transporting, ubiquitous (ATP2A3), transcript variant 5, mRNA [NM_174953]	NM_174953	0.43632	2.73098	4.74559e-17
1158395	A_23_P65307	SLITRK6	Homo sapiens SLIT and NTRK-like family, member 6 (SLITRK6), mRNA [NM_032229]	NM_032229	0.43695	2.73493	2.5744e-09
2313284	A_33_P3318122	C16orf62	Homo sapiens chromosome 16 open reading frame 62 (C16orf62), mRNA [NM_020314]	NM_020314	0.43714	2.73617	9.52258e-09
2325252	A_33_P3357818	HTR1D	Homo sapiens 5-hydroxytryptamine (serotonin) receptor 1D (HTR1D), mRNA [NM_000864]	NM_000864	0.43718	2.73639	3.06259e-06
2313602	A_19_P00327335		lincRNA:chr3:114043485-114052926 reverse strand		0.43746	2.73819	1.98833e-07
880251	A_23_P85693	GBP2	Homo sapiens guanylate binding protein 2, interferon-inducible (GBP2), mRNA [NM_004120]	NM_004120	0.4381	2.74219	4.02524e-09
884953	A_24_P3415	PPP2R2C	Homo sapiens protein phosphatase 2, regulatory subunit B, gamma (PPP2R2C), transcript variant 2, mRNA [NM_181876]	NM_181876	0.43857	2.74517	3.90869e-15
1146024	A_32_P206839	LOC100288911	Homo sapiens uncharacterized LOC100288911 (LOC100288911), non-coding RNA [NR_037631]	NR_037631	0.43875	2.74629	2.56846e-09
2332310	A_19_P00810587		lincRNA:chr11:36494424-36500099 forward strand		0.43899	2.74782	7.08354e-06
886296	A_23_P16523	GDF15	Homo sapiens growth differentiation factor 15 (GDF15), mRNA [NM_004864]	NM_004864	0.4393	2.74978	2.86253e-17
2316719	A_33_P3375368	GPR35	Homo sapiens G protein-coupled receptor 35 (GPR35), transcript variant 2, mRNA [NM_001195381]	NM_001195381	0.43933	2.74999	3.9291e-09
2321229	A_33_P3321442		zinc finger and SCAN domain containing 5C [Source:HGNC Symbol;Acc:34294] [ENST00000376267]		0.43941	2.7505	0.00131
881735	A_23_P160167	TSPAN1	Homo sapiens tetraspanin 1 (TSPAN1), mRNA [NM_005727]	NM_005727	0.43942	2.75058	2.88759e-17
2314607	A_33_P3305105	VWA5A	Homo sapiens von Willebrand factor A domain containing 5A (VWA5A), transcript variant 2, mRNA [NM_198315]	NM_198315	0.43957	2.75149	8.69635e-07
885096	A_23_P46482	IL20	Homo sapiens interleukin 20 (IL20), mRNA [NM_018724]	NM_018724	0.43966	2.75207	1.62951e-14
883046	A_23_P202269	ANK3	Homo sapiens ankyrin 3, node of Ranvier (ankyrin G) (ANK3), transcript variant 1, mRNA [NM_020987]	NM_020987	0.43978	2.75284	2.71397e-17
2332219	A_33_P3351554	ETNK2	Homo sapiens ethanolamine kinase 2 (ETNK2), mRNA [NM_018208]	NM_018208	0.44013	2.75507	3.4728e-09
2328326	A_33_P3371718	SAT1	Homo sapiens spermidine/spermine N1-acetyltransferase 1 (SAT1), transcript variant 1, mRNA [NM_002970]	NM_002970	0.44014	2.7551	2.12295e-09
2327031	A_33_P3283611	IFIT3	Homo sapiens interferon-induced protein with tetratricopeptide repeats 3 (IFIT3), transcript variant 1, mRNA [NM_001549]	NM_001549	0.44014	2.75513	3.6764e-08
1163519	A_23_P116264	NRGN	Homo sapiens neurogranin (protein kinase C substrate, RC3) (NRGN), transcript variant 1, mRNA [NM_006176]	NM_006176	0.44103	2.76077	5.12121e-16
879226	A_23_P160992	FMO4	Homo sapiens flavin containing monooxygenase 4 (FMO4), mRNA [NM_002022]	NM_002022	0.44115	2.76153	4.90568e-09
1146823	A_24_P218688	ALDH3B1	Homo sapiens aldehyde dehydrogenase 3 family, member B1 (ALDH3B1), transcript variant 1, mRNA [NM_000694]	NM_000694	0.44123	2.76206	1.997e-09
2326589	A_33_P3224595	OFD1	Homo sapiens oral-facial-digital syndrome 1 (OFD1), mRNA [NM_003611]	NM_003611	0.44136	2.76289	1.99487e-09
1153311	A_23_P45365	COL4A5	Homo sapiens collagen, type IV, alpha 5 (COL4A5), transcript variant 2, mRNA [NM_033380]	NM_033380	0.44163	2.76459	2.13729e-17
1155235	A_23_P164638	ZNF419	Homo sapiens zinc finger protein 419 (ZNF419), transcript variant 2, mRNA [NM_024691]	NM_024691	0.44203	2.76712	1.5651e-07
1138694	A_23_P57856	BCL6	Homo sapiens B-cell CLL/lymphoma 6 (BCL6), transcript variant 2, mRNA [NM_001130845]	NM_001130845	0.44243	2.76968	1.99757e-17
884820	A_23_P20427	RHOBTB2	Homo sapiens Rho-related BTB domain containing 2 (RHOBTB2), transcript variant 3, mRNA [NM_015178]	NM_015178	0.44254	2.77037	1.94487e-17
2314352	A_19_P00319636		lincRNA:chr4:53579005-53580304 reverse strand		0.44296	2.77303	1e-05
885593	A_32_P167705	AGBL2	Homo sapiens ATP/GTP binding protein-like 2 (AGBL2), mRNA [NM_024783]	NM_024783	0.44344	2.7761	2.59072e-09
2326789	A_33_P3218625	C9orf7	Homo sapiens chromosome 9 open reading frame 7 (C9orf7), transcript variant 3, mRNA [NM_001242369]	NM_001242369	0.44348	2.77641	1.7949e-09
1149459	A_32_P8546	LINC00473	Homo sapiens long intergenic non-protein coding RNA 473 (LINC00473), transcript variant 1, non-coding RNA [NR_026860]	NR_026860	0.44368	2.77768	1.72803e-09
879834	A_23_P203558	HBB	Homo sapiens hemoglobin, beta (HBB), mRNA [NM_000518]	NM_000518	0.44446	2.78266	5.31668e-07
1162641	A_23_P98786	MYO7A	Homo sapiens myosin VIIA (MYO7A), transcript variant 1, mRNA [NM_000260]	NM_000260	0.44457	2.78338	4.98044e-11
1141893	A_32_P196263	ADAMTS9	Homo sapiens ADAM metallopeptidase with thrombospondin type 1 motif, 9 (ADAMTS9), mRNA [NM_182920]	NM_182920	0.44474	2.78447	2.77963e-17
2322450	A_19_P00321643		lincRNA:chr13:50559531-50560029 reverse strand		0.44492	2.78561	3.20834e-08
2312756	A_33_P3287710	LOC100128292	Homo sapiens uncharacterized LOC100128292 (LOC100128292), non-coding RNA [NR_024585]	NR_024585	0.44495	2.78581	1.78233e-09
2329814	A_33_P3209591	AQP3	Homo sapiens aquaporin 3 (Gill blood group) (AQP3), mRNA [NM_004925]	NM_004925	0.44545	2.78899	0.00079
2335171	A_33_P3380783	LOC100128184	Homo sapiens cDNA FLJ46151 fis, clone TESTI4000957. [AK128032]	AK128032	0.44577	2.79109	1.55596e-09
1164853	A_23_P256724	TNFRSF10C	Homo sapiens tumor necrosis factor receptor superfamily, member 10c, decoy without an intracellular domain (TNFRSF10C), mRNA [NM_003841]	NM_003841	0.44577	2.7911	1e-05
1168240	A_32_P235796	BBS12	Homo sapiens Bardet-Biedl syndrome 12 (BBS12), transcript variant 2, mRNA [NM_152618]	NM_152618	0.44649	2.79568	3.95019e-09
1157004	A_23_P137543	ZNF362	Homo sapiens zinc finger protein 362 (ZNF362), mRNA [NM_152493]	NM_152493	0.44686	2.79809	1.45409e-09
881628	A_23_P137016	SAT1	Homo sapiens spermidine/spermine N1-acetyltransferase 1 (SAT1), transcript variant 1, mRNA [NM_002970]	NM_002970	0.44701	2.79906	1.17651e-17
2326617	A_33_P3218783	ANK3	Homo sapiens ankyrin 3, node of Ranvier (ankyrin G) (ANK3), transcript variant 4, mRNA [NM_001204404]	NM_001204404	0.44709	2.79956	3.38546e-08
2327487	A_33_P3389298	ZNF30	Homo sapiens zinc finger protein 30 (ZNF30), transcript variant 1, mRNA [NM_001099438]	NM_001099438	0.44709	2.79956	2.46531e-06
2315285	A_33_P3296487	PTPRK	protein tyrosine phosphatase, receptor type, K [Source:HGNC Symbol;Acc:9674] [ENST00000427676]		0.44774	2.80373	0.0023
2334988	A_19_P00319266		lincRNA:chr3:106940579-106949939 reverse strand		0.44779	2.8041	1.4102e-09
1163797	A_24_P359067	LOC100130357	Homo sapiens uncharacterized LOC100130357 (LOC100130357), mRNA [NM_001242698]	NM_001242698	0.44797	2.80524	3e-05
2334156	A_19_P00317477		lincRNA:chr2:179278385-179291134 forward strand		0.44815	2.80638	9e-05
880146	A_24_P169896	LOC100653515	Homo sapiens differential display clone 8 (LOC100653515), transcript variant 1, mRNA [NM_001243541]	NM_001243541	0.44818	2.80662	2.42487e-07
2318947	A_19_P00315779		lincRNA:chr11:86632345-86633090 reverse strand		0.44851	2.80873	6e-05
2329777	A_33_P3418025	CTSO	Homo sapiens cathepsin O (CTSO), mRNA [NM_001334]	NM_001334	0.44871	2.81001	1.45128e-09
2323678	A_19_P00327800		lincRNA:chr13:41015400-41029450 reverse strand		0.44872	2.81011	1.42071e-09
1138281	A_24_P144784	HILS1	Homo sapiens histone linker H1 domain, spermatid-specific 1 (HILS1), transcript variant 1, non-coding RNA [NR_024193]	NR_024193	0.4488	2.8106	0.00118
1165485	A_23_P48740	DIO2	Homo sapiens deiodinase, iodothyronine, type II (DIO2), transcript variant 1, mRNA [NM_013989]	NM_013989	0.44894	2.81152	2.24277e-12
2325019	A_33_P3337931	PDE4DIP	phosphodiesterase 4D interacting protein [Source:HGNC Symbol;Acc:15580] [ENST00000529945]		0.44909	2.81247	1.987e-09
1137465	A_32_P109036	ZNF493	Homo sapiens zinc finger protein 493 (ZNF493), transcript variant 3, mRNA [NM_001076678]	NM_001076678	0.44928	2.81372	1.08322e-06
885966	A_23_P8253	RAET1E	Homo sapiens retinoic acid early transcript 1E (RAET1E), transcript variant 1, mRNA [NM_139165]	NM_139165	0.44931	2.81391	2.28798e-17
2324674	A_19_P00810012		lincRNA:chr4:8357101-8357609 reverse strand		0.44954	2.81537	1.95051e-06
2315774	A_33_P3399064	RN5-8S1	Homo sapiens RNA, 5.8S ribosomal 1 (RN5-8S1), ribosomal RNA [NR_003285]	NR_003285	0.44996	2.8181	1.20146e-09
1163702	A_23_P130974	KIAA1683	Homo sapiens KIAA1683 (KIAA1683), transcript variant 2, mRNA [NM_025249]	NM_025249	0.45043	2.82115	1.23666e-08
879711	A_23_P85903	TLR5	Homo sapiens toll-like receptor 5 (TLR5), mRNA [NM_003268]	NM_003268	0.45056	2.82203	1.75286e-16
1159944	A_24_P418816	GPX7	Homo sapiens glutathione peroxidase 7 (GPX7), mRNA [NM_015696]	NM_015696	0.45068	2.82278	5.77726e-07
1157776	A_24_P219474	MGAT5B	Homo sapiens mannosyl (alpha-1,6-)-glycoprotein beta-1,6-N-acetyl-glucosaminyltransferase, isozyme B (MGAT5B), transcript variant 1, mRNA [NM_144677]	NM_144677	0.4517	2.82944	8.64811e-18
1147929	A_24_P487736	CXorf23	Homo sapiens chromosome X open reading frame 23 (CXorf23), mRNA [NM_198279]	NM_198279	0.45186	2.83045	2.61373e-09
1163562	A_24_P16214	LOC100506930	Homo sapiens cDNA FLJ33508 fis, clone BRAMY2005094. [AK090827]	AK090827	0.4519	2.83075	1.11232e-09
2317020	A_33_P3362148	TTC28-AS1	Homo sapiens TTC28 antisense RNA 1 (non-protein coding) (TTC28-AS1), transcript variant 1, non-coding RNA [NR_026963]	NR_026963	0.45228	2.83324	6.67909e-08
1158383	A_23_P45786	COL9A2	Homo sapiens collagen, type IX, alpha 2 (COL9A2), mRNA [NM_001852]	NM_001852	0.45264	2.83558	1.98431e-12
879730	A_23_P408285	PRICKLE1	Homo sapiens prickle homolog 1 (Drosophila) (PRICKLE1), transcript variant 1, mRNA [NM_153026]	NM_153026	0.45305	2.83828	5.7267e-18
2322252	A_19_P00331168		lincRNA:chr14:21907285-21923485 reverse strand		0.45318	2.83909	0.00012
880483	A_23_P121374	SEMA5B	Homo sapiens sema domain, seven thrombospondin repeats (type 1 and type 1-like), transmembrane domain (TM) and short cytoplasmic domain, (semaphorin) 5B (SEMA5B), transcript variant 1, mRNA [NM_001031702]	NM_001031702	0.45343	2.84075	7.43747e-06
1138306	A_23_P256473	SEMA3C	Homo sapiens sema domain, immunoglobulin domain (Ig), short basic domain, secreted, (semaphorin) 3C (SEMA3C), mRNA [NM_006379]	NM_006379	0.45357	2.84163	9.35678e-18
1144103	A_23_P64404	FADS3	Homo sapiens fatty acid desaturase 3 (FADS3), mRNA [NM_021727]	NM_021727	0.4536	2.84186	1.00403e-09
1151372	A_23_P68700	DNAJC28	Homo sapiens DnaJ (Hsp40) homolog, subfamily C, member 28 (DNAJC28), transcript variant 1, mRNA [NM_017833]	NM_017833	0.45374	2.84277	3.15102e-06
1154444	A_24_P911362	TNXB	tenascin XB [Source:HGNC Symbol;Acc:11976] [ENST00000427181]	U52700	0.45383	2.84337	0.00018
1154169	A_23_P201747	PADI2	Homo sapiens peptidyl arginine deiminase, type II (PADI2), mRNA [NM_007365]	NM_007365	0.45451	2.84783	0.00958
2330242	A_33_P3361388	MYCBPAP	Homo sapiens MYCBP associated protein (MYCBPAP), mRNA [NM_032133]	NM_032133	0.45458	2.84828	5.26624e-07
2330898	A_33_P3241521	EBF1	Homo sapiens early B-cell factor 1 (EBF1), mRNA [NM_024007]	NM_024007	0.45459	2.84834	0.00072
1155681	A_23_P134755	TRPS1	Homo sapiens trichorhinophalangeal syndrome I (TRPS1), mRNA [NM_014112]	NM_014112	0.4546	2.84842	5.61107e-18
2332169	A_33_P3415395	SPTLC3	Homo sapiens serine palmitoyltransferase, long chain base subunit 3 (SPTLC3), mRNA [NM_018327]	NM_018327	0.45502	2.85116	9.1126e-10
2317560	A_19_P00320210		lincRNA:chr7:32955831-32961444 reverse strand		0.45521	2.85239	3e-05
869470	A_23_P110712	DUSP1	Homo sapiens dual specificity phosphatase 1 (DUSP1), mRNA [NM_004417]	NM_004417	0.45542	2.85375	0
2326934	A_33_P3209391	LOC729681	Homo sapiens cDNA FLJ38693 fis, clone KIDNE2001802. [AK096012]	AK096012	0.45601	2.85767	0.00434
1158269	A_23_P28582		Homo sapiens cDNA FLJ14082 fis, clone HEMBB1002300. [AK024144]	AK024144	0.45658	2.86139	1.29309e-09
885770	A_32_P196021	FGF7	Homo sapiens fibroblast growth factor 7 (FGF7), mRNA [NM_002009]	NM_002009	0.45662	2.8617	0.00163
880717	A_23_P201459	IFI6	Homo sapiens interferon, alpha-inducible protein 6 (IFI6), transcript variant 3, mRNA [NM_022873]	NM_022873	0.45673	2.86241	5.53472e-18
1144695	A_32_P146659	LOC401431	Homo sapiens uncharacterized LOC401431 (LOC401431), non-coding RNA [NR_027040]	NR_027040	0.45678	2.86271	9.3761e-10
1155602	A_24_P712562	C17orf67	Homo sapiens chromosome 17 open reading frame 67 (C17orf67), mRNA [NM_001085430]	NM_001085430	0.45717	2.86528	1.79989e-07
1155365	A_24_P37540	ARPC4-TTLL3	Homo sapiens ARPC4-TTLL3 readthrough (ARPC4-TTLL3), mRNA [NM_001198793]	NM_001198793	0.45736	2.86652	8.20926e-10
1143849	A_23_P12343	GSTM3	Homo sapiens glutathione S-transferase mu 3 (brain) (GSTM3), transcript variant 1, mRNA [NM_000849]	NM_000849	0.45742	2.86695	0
1150496	A_23_P207517	PDK2	Homo sapiens pyruvate dehydrogenase kinase, isozyme 2 (PDK2), nuclear gene encoding mitochondrial protein, transcript variant 1, mRNA [NM_002611]	NM_002611	0.45816	2.87184	3.62021e-18
2319191	A_33_P3379482	LOC100130581	Homo sapiens cDNA FLJ45519 fis, clone BRTHA2024177. [AK127427]	AK127427	0.45881	2.87614	0.00422
886217	A_23_P339240	PLCH1	Homo sapiens phospholipase C, eta 1 (PLCH1), transcript variant 2, mRNA [NM_014996]	NM_014996	0.45921	2.87879	7.5137e-08
880437	A_23_P47728	MAP6	Homo sapiens microtubule-associated protein 6 (MAP6), transcript variant 1, mRNA [NM_033063]	NM_033063	0.46023	2.88558	4.25836e-10
2331148	A_33_P3407434	LOC100653224	PREDICTED: Homo sapiens hypothetical protein LOC100653224 (LOC100653224), mRNA [XM_003403686]	XM_003403686	0.46032	2.88616	1e-05
1140027	A_23_P21976	CSPG4	Homo sapiens chondroitin sulfate proteoglycan 4 (CSPG4), mRNA [NM_001897]	NM_001897	0.46126	2.89239	2.44456e-18
1157571	A_23_P397208	GSTM2	Homo sapiens glutathione S-transferase mu 2 (muscle) (GSTM2), transcript variant 1, mRNA [NM_000848]	NM_000848	0.46133	2.89286	3.27906e-15
1151799	A_23_P113471	FAAH2	Homo sapiens fatty acid amide hydrolase 2 (FAAH2), mRNA [NM_174912]	NM_174912	0.46159	2.89464	0
880011	A_24_P186342	ZFP14	Homo sapiens zinc finger protein 14 homolog (mouse) (ZFP14), mRNA [NM_020917]	NM_020917	0.46195	2.89702	1.97976e-07
2326165	A_19_P00319302		lincRNA:chr15:39471428-39472241 reverse strand		0.46198	2.89723	3e-05
1138686	A_23_P107775	TMEM190	Homo sapiens transmembrane protein 190 (TMEM190), mRNA [NM_139172]	NM_139172	0.46333	2.90625	8.87231e-10
1145037	A_23_P104073	S100A3	Homo sapiens S100 calcium binding protein A3 (S100A3), mRNA [NM_002960]	NM_002960	0.46339	2.90664	1.7658e-18
1164985	A_24_P362881	IFT57	Homo sapiens intraflagellar transport 57 homolog (Chlamydomonas) (IFT57), mRNA [NM_018010]	NM_018010	0.46455	2.9144	0.00148
2320750	A_33_P3281710		Uncharacterized protein ENSP00000382042 [Source:UniProtKB/Swiss-Prot;Acc:A8MWP6] [ENST00000399093]	BC058012	0.46526	2.91918	1.24095e-09
2321034	A_33_P3399943	RPS6KA2	Homo sapiens ribosomal protein S6 kinase, 90kDa, polypeptide 2 (RPS6KA2), transcript variant 1, mRNA [NM_021135]	NM_021135	0.46531	2.9195	7.33063e-10
1144383	A_23_P73150	TTC25	Homo sapiens tetratricopeptide repeat domain 25 (TTC25), mRNA [NM_031421]	NM_031421	0.4654	2.9201	1.04127e-08
1157180	A_24_P273253	AHNAK2	Homo sapiens AHNAK nucleoprotein 2 (AHNAK2), mRNA [NM_138420]	NM_138420	0.46558	2.9213	5.11977e-10
2319385	A_33_P3381796	LOC393078	PREDICTED: Homo sapiens hypothetical LOC393078 (LOC393078), miscRNA [XR_108716]	XR_108716	0.46558	2.92136	0.00116
1150357	A_24_P49997	PFN3	Homo sapiens profilin 3 (PFN3), mRNA [NM_001029886]	NM_001029886	0.4656	2.92149	3.30247e-06
1140869	A_23_P74330	MGC4473	Homo sapiens uncharacterized LOC79100 (MGC4473), non-coding RNA [NR_024160]	NR_024160	0.46572	2.92227	7.04437e-10
880986	A_23_P106024	JAG2	Homo sapiens jagged 2 (JAG2), transcript variant 1, mRNA [NM_002226]	NM_002226	0.46594	2.92378	0
884972	A_23_P151297	TENC1	Homo sapiens tensin like C1 domain containing phosphatase (tensin 2) (TENC1), transcript variant 1, mRNA [NM_015319]	NM_015319	0.46629	2.92614	8.21903e-10
2334837	A_33_P3278951	TSPYL5	Homo sapiens TSPY-like 5 (TSPYL5), mRNA [NM_033512]	NM_033512	0.46662	2.92836	4.96915e-07
2333684	A_33_P3342752		calpain 8 [Source:HGNC Symbol;Acc:1485] [ENST00000366873]		0.46703	2.93108	4.58562e-10
1165963	A_23_P102611	WISP2	Homo sapiens WNT1 inducible signaling pathway protein 2 (WISP2), mRNA [NM_003881]	NM_003881	0.46707	2.9314	1.18452e-18
2329203	A_33_P3676515	SSR4P1	Homo sapiens signal sequence receptor, delta pseudogene 1 (SSR4P1), non-coding RNA [NR_027292]	NR_027292	0.4681	2.93833	1.2939e-09
1167039	A_23_P203488	SMPD1	Homo sapiens sphingomyelin phosphodiesterase 1, acid lysosomal (SMPD1), transcript variant 1, mRNA [NM_000543]	NM_000543	0.46832	2.93982	1.41725e-18
1148393	A_23_P141394	WIPI1	Homo sapiens WD repeat domain, phosphoinositide interacting 1 (WIPI1), mRNA [NM_017983]	NM_017983	0.46876	2.94277	4.1044e-10
882159	A_24_P397386	LIFR	Homo sapiens leukemia inhibitory factor receptor alpha (LIFR), transcript variant 2, mRNA [NM_002310]	NM_002310	0.46966	2.94887	3.80577e-08
882825	A_24_P93664		chromosome 1 open reading frame 145 [Source:HGNC Symbol;Acc:32047] [ENST00000337335]	AK056556	0.46974	2.94945	0.0001
1148177	A_24_P184305	BBS1	Homo sapiens Bardet-Biedl syndrome 1 (BBS1), mRNA [NM_024649]	NM_024649	0.46997	2.951	1.19664e-17
2326077	A_33_P3349637	PCDH1	Homo sapiens protocadherin 1 (PCDH1), transcript variant 1, mRNA [NM_002587]	NM_002587	0.47009	2.95183	3.78801e-10
2327763	A_19_P00806298		lincRNA:chr13:50557649-50568249 reverse strand		0.4704	2.95391	6.97845e-09
2324239	A_33_P3334515	NDRG2	Homo sapiens NDRG family member 2 (NDRG2), transcript variant 1, mRNA [NM_201535]	NM_201535	0.47056	2.95503	1.00386e-18
2323547	A_33_P3247165	CT62	Homo sapiens cancer/testis antigen 62 (CT62), mRNA [NM_001102658]	NM_001102658	0.47062	2.95543	5.15223e-06
1154923	A_23_P21560	FAM49A	Homo sapiens family with sequence similarity 49, member A (FAM49A), mRNA [NM_030797]	NM_030797	0.47155	2.96178	0.00124
1143762	A_23_P215900	SCARA3	Homo sapiens scavenger receptor class A, member 3 (SCARA3), transcript variant 1, mRNA [NM_016240]	NM_016240	0.47156	2.96183	4.51538e-10
884835	A_24_P122682	RAB4A	Homo sapiens RAB4A, member RAS oncogene family (RAB4A), mRNA [NM_004578]	NM_004578	0.47161	2.96216	2.43115e-18
1137915	A_23_P142815	ATP6V1B1	Homo sapiens ATPase, H+ transporting, lysosomal 56/58kDa, V1 subunit B1 (ATP6V1B1), mRNA [NM_001692]	NM_001692	0.47174	2.96302	1.27016e-18
1143854	A_23_P354074	LYST	Homo sapiens lysosomal trafficking regulator (LYST), mRNA [NM_000081]	NM_000081	0.47329	2.97366	6.68122e-19
882579	A_24_P113131	BZRAP1	Homo sapiens benzodiazapine receptor (peripheral) associated protein 1 (BZRAP1), transcript variant 1, mRNA [NM_004758]	NM_004758	0.47351	2.97516	3.63555e-10
2313365	A_33_P3615922	C7orf63	Homo sapiens chromosome 7 open reading frame 63 (C7orf63), transcript variant 1, mRNA [NM_001039706]	NM_001039706	0.47463	2.98283	0.00469
2336097	A_33_P3398406	GLP2R	Homo sapiens glucagon-like peptide 2 receptor (GLP2R), mRNA [NM_004246]	NM_004246	0.47467	2.98309	0.00011
2322367	A_19_P00331073		lincRNA:chr3:106961235-106976035 reverse strand		0.47497	2.98519	1.26335e-07
1147621	A_24_P910060		BC009427 RPS6 protein {Homo sapiens} (exp=-1; wgp=0; cg=0), partial (63%) [THC2537847]		0.47586	2.99127	2.26442e-06
880707	A_32_P37592	SCARNA17	Homo sapiens small Cajal body-specific RNA 17 (SCARNA17), guide RNA [NR_003003]	NR_003003	0.477	2.99919	2.56263e-10
2332972	A_33_P3384617		BX114012 Soares_testis_NHT Homo sapiens cDNA clone IMAGp998G154108, mRNA sequence [BX114012]	BX114012	0.47774	3.00431	9.5288e-10
882691	A_24_P157370	IL17RB	Homo sapiens interleukin 17 receptor B (IL17RB), mRNA [NM_018725]	NM_018725	0.47829	3.00806	2.89568e-15
1146643	A_23_P215913	CLU	Homo sapiens clusterin (CLU), transcript variant 1, mRNA [NM_001831]	NM_001831	0.47864	3.01052	4.09427e-19
2332943	A_33_P3223002	GPR77	Homo sapiens G protein-coupled receptor 77 (GPR77), mRNA [NM_018485]	NM_018485	0.47883	3.01181	2.31366e-06
2315850	A_33_P3232965	TDRD6	Homo sapiens tudor domain containing 6 (TDRD6), transcript variant 1, mRNA [NM_001010870]	NM_001010870	0.47883	3.01182	3.95198e-09
880767	A_23_P153562	C5AR1	Homo sapiens complement component 5a receptor 1 (C5AR1), mRNA [NM_001736]	NM_001736	0.47924	3.01465	3.83717e-18
1137357	A_32_P313405	LAMA1	Homo sapiens laminin, alpha 1 (LAMA1), mRNA [NM_005559]	NM_005559	0.48005	3.02028	5.34188e-19
2323066	A_19_P00324086		lincRNA:chr13:40774450-40782575 reverse strand		0.48045	3.0231	1.00359e-08
881917	A_24_P286935	ARL3	Homo sapiens ADP-ribosylation factor-like 3 (ARL3), mRNA [NM_004311]	NM_004311	0.4814	3.02967	1.31252e-17
878851	A_23_P131208	NR4A2	Homo sapiens nuclear receptor subfamily 4, group A, member 2 (NR4A2), mRNA [NM_006186]	NM_006186	0.48167	3.03158	2.92113e-19
2319611	A_33_P3290443	SCARNA9	Homo sapiens small Cajal body-specific RNA 9 (SCARNA9), guide RNA [NR_002569]	NR_002569	0.48168	3.03163	1.97979e-10
1156185	A_23_P411761	CABP1	Homo sapiens calcium binding protein 1 (CABP1), transcript variant 3, mRNA [NM_001033677]	NM_001033677	0.48198	3.03375	0.00027
879882	A_23_P214168	COL12A1	Homo sapiens collagen, type XII, alpha 1 (COL12A1), transcript variant long, mRNA [NM_004370]	NM_004370	0.48219	3.03523	2.12857e-19
880207	A_23_P376870	C14orf79	Homo sapiens chromosome 14 open reading frame 79 (C14orf79), mRNA [NM_174891]	NM_174891	0.48241	3.03677	3.38582e-10
886962	A_23_P15450	TMEM100	Homo sapiens transmembrane protein 100 (TMEM100), transcript variant 2, mRNA [NM_018286]	NM_018286	0.48282	3.03961	5.35197e-08
1154362	A_23_P90333	ZNF404	Homo sapiens zinc finger protein 404 (ZNF404), mRNA [NM_001033719]	NM_001033719	0.48315	3.04195	0.00488
2328036	A_33_P3371727	SAT1	spermidine/spermine N1-acetyltransferase 1 [Source:HGNC Symbol;Acc:10540] [ENST00000379253]	AK310078	0.4832	3.04231	1.9408e-10
2330760	A_33_P3325395		Homo sapiens cDNA: FLJ23416 fis, clone HEP20790. [AK027069]	AK027069	0.48336	3.0434	0.00356
881686	A_23_P24555	PHLDB1	Homo sapiens pleckstrin homology-like domain, family B, member 1 (PHLDB1), transcript variant 1, mRNA [NM_015157]	NM_015157	0.48352	3.04451	2.12729e-10
2328215	A_19_P00318409		lincRNA:chr11:65191086-65192284 forward strand		0.48418	3.04918	1.70919e-10
2333135	A_33_P3242733	PKDCC	Homo sapiens protein kinase domain containing, cytoplasmic homolog (mouse) (PKDCC), mRNA [NM_138370]	NM_138370	0.48479	3.05348	8.06514e-09
882043	A_23_P146946	CST6	Homo sapiens cystatin E/M (CST6), mRNA [NM_001323]	NM_001323	0.48481	3.05361	1.62451e-19
1143772	A_23_P428248	TTC21A	Homo sapiens tetratricopeptide repeat domain 21A (TTC21A), transcript variant 2, mRNA [NM_145755]	NM_145755	0.48568	3.05974	1.663e-10
1143273	A_24_P87746	KIR2DS4	Homo sapiens killer cell immunoglobulin-like receptor, two domains, short cytoplasmic tail, 4 (KIR2DS4), mRNA [NM_012314]	NM_012314	0.4861	3.06266	0.00013
1157666	A_23_P13548	CHRDL2	Homo sapiens chordin-like 2 (CHRDL2), mRNA [NM_015424]	NM_015424	0.48666	3.06663	8.06157e-10
1148414	A_23_P72157	MFSD7	Homo sapiens major facilitator superfamily domain containing 7 (MFSD7), mRNA [NM_032219]	NM_032219	0.48689	3.06828	3.71203e-10
1150648	A_23_P214244	ENPP5	Homo sapiens ectonucleotide pyrophosphatase/phosphodiesterase 5 (putative) (ENPP5), mRNA [NM_021572]	NM_021572	0.48733	3.07139	2.72199e-10
2322978	A_33_P3374563	SPATA7	Homo sapiens spermatogenesis associated 7 (SPATA7), transcript variant 1, mRNA [NM_018418]	NM_018418	0.48768	3.07385	3.0669e-10
1145145	A_32_P141682	EVPLL	Homo sapiens envoplakin-like (EVPLL), mRNA [NM_001145127]	NM_001145127	0.48799	3.07602	1.38189e-10
2317271	A_33_P3618960	P2RX6	Homo sapiens purinergic receptor P2X, ligand-gated ion channel, 6 (P2RX6), transcript variant 1, mRNA [NM_005446]	NM_005446	0.48811	3.07685	2.52036e-07
1158304	A_23_P105409	MAP3K12	Homo sapiens mitogen-activated protein kinase kinase kinase 12 (MAP3K12), transcript variant 2, mRNA [NM_006301]	NM_006301	0.48818	3.07735	3.78413e-19
1138856	A_24_P224727	CEBPA	Homo sapiens CCAAT/enhancer binding protein (C/EBP), alpha (CEBPA), mRNA [NM_004364]	NM_004364	0.48866	3.08074	9.06378e-15
2320102	A_33_P3411632	TMEM121	Homo sapiens transmembrane protein 121 (TMEM121), mRNA [NM_025268]	NM_025268	0.48871	3.08112	3.82735e-10
2329053	A_19_P00321333		lincRNA:chr11:65190268-65193997 forward strand		0.48963	3.08767	1.25632e-10
2328953	A_19_P00321332		lincRNA:chr11:65190268-65193997 forward strand		0.48986	3.08927	1.24058e-10
1148707	A_24_P174793	PCSK1	Homo sapiens proprotein convertase subtilisin/kexin type 1 (PCSK1), transcript variant 1, mRNA [NM_000439]	NM_000439	0.49	3.09031	1.24411e-19
1146111	A_23_P129425	TSNAXIP1	Homo sapiens translin-associated factor X interacting protein 1 (TSNAXIP1), mRNA [NM_018430]	NM_018430	0.49049	3.09378	1.54135e-09
2317754	A_19_P00810736		lincRNA:chr10:70706944-70713444 forward strand		0.49049	3.0938	3e-05
1165935	A_23_P126266	HLX	Homo sapiens H2.0-like homeobox (HLX), mRNA [NM_021958]	NM_021958	0.4905	3.09386	6.38965e-19
2322942	A_33_P3299066	NR4A2	Homo sapiens nuclear receptor subfamily 4, group A, member 2 (NR4A2), mRNA [NM_006186]	NM_006186	0.49138	3.10013	1.23758e-10
2313165	A_19_P00318694		lincRNA:chr7:26438525-26533683 forward strand		0.49144	3.10059	0.00045
2330076	A_19_P00321044		lincRNA:chr16:50682543-50683160 forward strand		0.49175	3.10278	2.90304e-08
1149155	A_32_P83811	FAM47E	Homo sapiens family with sequence similarity 47, member E (FAM47E), transcript variant 2, mRNA [NM_001242936]	NM_001242936	0.49178	3.10297	3.78871e-10
2314297	A_19_P00807437		lincRNA:chr14:96507172-96661947 forward strand		0.49192	3.10396	1.62526e-07
1163003	A_24_P360206	PCDHA11	Homo sapiens protocadherin alpha 11 (PCDHA11), transcript variant 1, mRNA [NM_018902]	NM_018902	0.49294	3.11132	4.33038e-08
2336104	A_33_P3381666	ABLIM2	Homo sapiens actin binding LIM protein family, member 2 (ABLIM2), transcript variant 7, mRNA [NM_001130088]	NM_001130088	0.49311	3.11254	1.27521e-06
2323304	A_33_P3402817	CRHR1	Homo sapiens corticotropin releasing hormone receptor 1 (CRHR1), transcript variant 4, mRNA [NM_001145148]	NM_001145148	0.49327	3.11364	1.10583e-07
2327282	A_33_P3308332	PLEKHB1	Homo sapiens pleckstrin homology domain containing, family B (evectins) member 1 (PLEKHB1), transcript variant 1, mRNA [NM_021200]	NM_021200	0.49337	3.1144	9.40906e-09
2333686	A_33_P3397658	SYNPO	synaptopodin [Source:HGNC Symbol;Acc:30672] [ENST00000394243]		0.49365	3.11637	8.60968e-15
2322455	A_33_P3209831	ZNF345	Homo sapiens zinc finger protein 345 (ZNF345), transcript variant 1, mRNA [NM_003419]	NM_003419	0.4938	3.11749	5.14619e-08
1160472	A_23_P5441	ABCB6	Homo sapiens ATP-binding cassette, sub-family B (MDR/TAP), member 6 (ABCB6), nuclear gene encoding mitochondrial protein, mRNA [NM_005689]	NM_005689	0.49563	3.13065	4.87581e-20
2319595	A_33_P3268622	LY6D	Homo sapiens lymphocyte antigen 6 complex, locus D (LY6D), mRNA [NM_003695]	NM_003695	0.49575	3.13145	8.96381e-06
1148162	A_32_P183970	C15orf62	Homo sapiens chromosome 15 open reading frame 62 (C15orf62), mRNA [NM_001130448]	NM_001130448	0.49696	3.14025	0.00513
2312526	A_33_P3222380	AHNAK2	Homo sapiens AHNAK nucleoprotein 2 (AHNAK2), mRNA [NM_138420]	NM_138420	0.49707	3.14104	8.36087e-11
2313283	A_33_P3324980	ARID5B	Homo sapiens AT rich interactive domain 5B (MRF1-like) (ARID5B), transcript variant 1, mRNA [NM_032199]	NM_032199	0.49713	3.14143	1.17872e-06
880467	A_23_P146783	NEB	Homo sapiens nebulin (NEB), transcript variant 3, mRNA [NM_004543]	NM_004543	0.49727	3.14245	0.0032
1142431	A_23_P151529	C14orf132	Homo sapiens chromosome 14 open reading frame 132 (C14orf132), non-coding RNA [NR_023938]	NR_023938	0.49845	3.15102	0.00015
2327077	A_33_P3346801	BMF	Homo sapiens Bcl2 modifying factor (BMF), transcript variant 1, mRNA [NM_001003940]	NM_001003940	0.4988	3.15352	1.39884e-10
2326210	A_33_P3317618	SYN2	Homo sapiens synapsin II (SYN2), transcript variant IIb, mRNA [NM_003178]	NM_003178	0.49903	3.15521	1.00925e-16
1154050	A_23_P161424	PLXDC2	Homo sapiens plexin domain containing 2 (PLXDC2), mRNA [NM_032812]	NM_032812	0.49903	3.15524	7.56531e-11
2318011	A_33_P3314356	PPM1K	protein phosphatase, Mg2+/Mn2+ dependent, 1K [Source:HGNC Symbol;Acc:25415] [ENST00000315194]	AF351614	0.49929	3.15711	7.50134e-07
2323638	A_19_P00810083		lincRNA:chr8:142126318-142135193 reverse strand		0.49965	3.15973	7.6202e-11
879921	A_23_P9135	CNTNAP3	Homo sapiens contactin associated protein-like 3 (CNTNAP3), mRNA [NM_033655]	NM_033655	0.49973	3.16032	0.00712
1137746	A_23_P211212	COL18A1	Homo sapiens collagen, type XVIII, alpha 1 (COL18A1), transcript variant 1, mRNA [NM_030582]	NM_030582	0.49995	3.16191	3.06677e-20
2313868	A_19_P00317435		lincRNA:chr6:22186573-22186982 forward strand		0.50023	3.16397	0.00302
883137	A_23_P257111	FBP1	Homo sapiens fructose-1,6-bisphosphatase 1 (FBP1), transcript variant 1, mRNA [NM_000507]	NM_000507	0.5007	3.16737	2.88238e-20
2315298	A_33_P3332215	MUC1	Homo sapiens mucin 1, cell surface associated (MUC1), transcript variant 7, mRNA [NM_001044392]	NM_001044392	0.50099	3.1695	2.11075e-10
881219	A_23_P156687	CFB	Homo sapiens complement factor B (CFB), mRNA [NM_001710]	NM_001710	0.50118	3.17087	2.7157e-20
880909	A_24_P148796	MST1	Homo sapiens macrophage stimulating 1 (hepatocyte growth factor-like) (MST1), mRNA [NM_020998]	NM_020998	0.50134	3.17202	2.568e-20
880033	A_24_P319923	MYLK	Homo sapiens myosin light chain kinase (MYLK), transcript variant 1, mRNA [NM_053025]	NM_053025	0.50142	3.17261	1.03344e-19
2328579	A_33_P3347452	RPS6KA2	Homo sapiens ribosomal protein S6 kinase, 90kDa, polypeptide 2 (RPS6KA2), transcript variant 1, mRNA [NM_021135]	NM_021135	0.5029	3.18344	2.72245e-20
887628	A_23_P61371	TMEM173	Homo sapiens transmembrane protein 173 (TMEM173), nuclear gene encoding mitochondrial protein, mRNA [NM_198282]	NM_198282	0.50301	3.18429	5.98134e-11
1162933	A_24_P192627	MLLT3	Homo sapiens myeloid/lymphoid or mixed-lineage leukemia (trithorax homolog, Drosophila); translocated to, 3 (MLLT3), mRNA [NM_004529]	NM_004529	0.50342	3.18724	2.15948e-08
2329449	A_33_P3344618	TFEB	Homo sapiens transcription factor EB (TFEB), transcript variant 1, mRNA [NM_007162]	NM_007162	0.50344	3.18741	2.19703e-20
880476	A_23_P380318	EGR4	Homo sapiens early growth response 4 (EGR4), mRNA [NM_001965]	NM_001965	0.50376	3.18976	1.01449e-06
1144956	A_23_P77000	VASH1	Homo sapiens vasohibin 1 (VASH1), mRNA [NM_014909]	NM_014909	0.50438	3.19433	3.3721e-20
1157661	A_23_P7965	PGC	Homo sapiens progastricsin (pepsinogen C) (PGC), transcript variant 1, mRNA [NM_002630]	NM_002630	0.50531	3.20115	1.45711e-09
1141333	A_24_P932939	LOC401052	Homo sapiens uncharacterized LOC401052 (LOC401052), mRNA [NM_001008737]	NM_001008737	0.50584	3.20507	1.67707e-08
884516	A_23_P330461	TMC4	Homo sapiens transmembrane channel-like 4 (TMC4), transcript variant 2, mRNA [NM_144686]	NM_144686	0.50664	3.21098	4.89239e-11
2334562	A_33_P3630129	FLJ46875	Homo sapiens cDNA FLJ46875 fis, clone UTERU3014446. [AK128708]	AK128708	0.50678	3.21207	1.27195e-10
2315857	A_33_P3392391	CPT1C	Homo sapiens carnitine palmitoyltransferase 1C (CPT1C), transcript variant 3, mRNA [NM_001199752]	NM_001199752	0.50755	3.21776	3.10412e-08
886948	A_23_P209055	CD22	Homo sapiens CD22 molecule (CD22), transcript variant 1, mRNA [NM_001771]	NM_001771	0.50771	3.21893	1.04512e-12
879138	A_23_P210708	SIRPA	Homo sapiens signal-regulatory protein alpha (SIRPA), transcript variant 1, mRNA [NM_001040022]	NM_001040022	0.50847	3.22459	2.51535e-20
[truncated: 844 more rows]
