# Supplementary material for: Highly Adaptable Triple-Negative Breast Cancer Cells as a Functional Model for Testing Anticancer Agents
Source: PLoS One. 2014 Oct 3;9(10):e109487. doi: 10.1371/journal.pone.0109487 (PMC4184880; doi:10.1371/journal.pone.0109487)
Supplement: Table S2 — Genes Encoding Significantly Altered RNA Expression in MA2 Cells, Related to Figure 2 . We generated a list of genes with significantly altered RNA levels in MA2 cells relative to the RNA levels in the parental cell line as described in Extended Experimental Procedures. The genes are listed in order from the most reduced RNA to the most increased RNA, with fold changes in RNA level and p-values indicated. The MA2 cells were passaged 10 times in glutamine-free medium followed by 3 times in glutamine-containing medium prior to this analysis. (XLSX) [file pone.0109487.s002.xlsx]

## Sheet: Sheet1
Sequence ID	Sequence Code	Primary Sequence Name	Sequence Description	Accession #	Log(Ratio)	Fold Change	P-value
1146568	A_23_P253896	NPNT	Homo sapiens nephronectin (NPNT), transcript variant 2, mRNA [NM_001033047]	NM_001033047	-2	-100	2.91873e-23
2318696	A_33_P3229107	MIR205HG	Homo sapiens NPC-A-5 (LOC642587), mRNA [NM_001104548]	NM_001104548	-2	-100	2.46998e-23
1167313	A_23_P92909	SPINK6	Homo sapiens serine peptidase inhibitor, Kazal type 6 (SPINK6), transcript variant 1, mRNA [NM_205841]	NM_205841	-2	-100	2.0111e-23
2314878	A_33_P3389558		Unknown		-2	-100	6.5854e-23
879680	A_23_P134684	HMBOX1	Homo sapiens homeobox containing 1 (HMBOX1), transcript variant 1, mRNA [NM_024567]	NM_024567	-2	-100	1.79667e-23
2312753	A_33_P3264657	CYP27C1	Homo sapiens cytochrome P450, family 27, subfamily C, polypeptide 1 (CYP27C1), mRNA [NM_001001665]	NM_001001665	-2	-100	6.50747e-23
1141678	A_23_P92161	ARL14	Homo sapiens ADP-ribosylation factor-like 14 (ARL14), mRNA [NM_025047]	NM_025047	-2	-100	3.36228e-23
2326116	A_19_P00326615		lincRNA:chr4:11431452-11452602 forward strand		-2	-100	5.23711e-23
2336085	A_33_P3246833	IL1RN	Homo sapiens interleukin 1 receptor antagonist (IL1RN), transcript variant 4, mRNA [NM_173843]	NM_173843	-2	-100	7.00649e-45
1140863	A_23_P89780	LAMA3	Homo sapiens laminin, alpha 3 (LAMA3), transcript variant 1, mRNA [NM_198129]	NM_198129	-2	-100	8.40779e-45
2316882	A_33_P3266898	DSC3	Homo sapiens desmocollin 3 (DSC3), transcript variant Dsc3a, mRNA [NM_001941]	NM_001941	-2	-100	1.4013e-44
2327258	A_33_P3303810	LAD1	Homo sapiens ladinin 1 (LAD1), mRNA [NM_005558]	NM_005558	-2	-100	4.2039e-45
2323334	A_19_P00321941	XLOC_008703	BROAD lincRNAs version v2 (http://www.broadinstitute.org/genome_bio/human_lincrnas/)		-2	-100	8.4512e-23
2312466	A_19_P00318663		lincRNA:chr8:29444516-29445942 reverse strand		-2	-100	5.17052e-23
1158283	A_32_P200238	UCA1	Homo sapiens urothelial cancer associated 1 (non-protein coding) (UCA1), non-coding RNA [NR_015379]	NR_015379	-2	-100	3.1186e-23
1142419	A_23_P113793	ZBED2	Homo sapiens zinc finger, BED-type containing 2 (ZBED2), mRNA [NM_024508]	NM_024508	-2	-100	0
1164215	A_24_P344416	DSC3	Homo sapiens desmocollin 3 (DSC3), transcript variant Dsc3b, mRNA [NM_024423]	NM_024423	-2	-100	7.42688e-44
1159671	A_23_P121596	PPBP	Homo sapiens pro-platelet basic protein (chemokine (C-X-C motif) ligand 7) (PPBP), mRNA [NM_002704]	NM_002704	-2	-100	0
888042	A_23_P130027	EPN3	Homo sapiens epsin 3 (EPN3), mRNA [NM_017957]	NM_017957	-1.98942	-97.5924	4.74219e-23
2313944	A_33_P3311498	LOC283392	Homo sapiens uncharacterized LOC283392 (LOC283392), transcript variant 1, non-coding RNA [NR_026837]	NR_026837	-1.98844	-97.3725	1.16092e-22
879580	A_23_P206359	CDH1	Homo sapiens cadherin 1, type 1, E-cadherin (epithelial) (CDH1), mRNA [NM_004360]	NM_004360	-1.98587	-96.7979	0
2331714	A_33_P3311493	LOC283392	Homo sapiens uncharacterized LOC283392 (LOC283392), transcript variant 2, non-coding RNA [NR_026836]	NR_026836	-1.98121	-95.7665	1.10988e-22
1155907	A_23_P203540	EHF	Homo sapiens ets homologous factor (EHF), transcript variant 2, mRNA [NM_012153]	NM_012153	-1.97473	-94.3478	1.17709e-43
884106	A_23_P76249	KRT6B	Homo sapiens keratin 6B (KRT6B), mRNA [NM_005555]	NM_005555	-1.96248	-91.7229	1.82169e-44
1165987	A_23_P71946	BSPRY	Homo sapiens B-box and SPRY domain containing (BSPRY), mRNA [NM_017688]	NM_017688	-1.95965	-91.1278	4.68544e-23
2327305	A_19_P00321009		lincRNA:chr1:159931073-159946740 forward strand		-1.95032	-89.19	1.59899e-22
1156259	A_23_P376557	MMP25	Homo sapiens matrix metallopeptidase 25 (MMP25), mRNA [NM_022468]	NM_022468	-1.93318	-85.7393	2.24208e-44
1166732	A_24_P308229	AIM1L	Homo sapiens absent in melanoma 1-like (AIM1L), mRNA [NM_001039775]	NM_001039775	-1.92761	-84.6472	1.80768e-22
2320181	A_19_P00328690		lincRNA:chr8:28912381-28922959 reverse strand		-1.92704	-84.5362	1.84255e-22
1147427	A_24_P35228	GRHL2	Homo sapiens grainyhead-like 2 (Drosophila) (GRHL2), mRNA [NM_024915]	NM_024915	-1.92168	-83.4992	5.66123e-23
880041	A_23_P139687	ERP27	Homo sapiens endoplasmic reticulum protein 27 (ERP27), mRNA [NM_152321]	NM_152321	-1.91702	-82.608	1.99854e-22
2333684	A_33_P3342752		calpain 8 [Source:HGNC Symbol;Acc:1485] [ENST00000366873]		-1.90775	-80.8625	8.13326e-23
2328898	A_33_P3264662	CYP27C1	Homo sapiens cytochrome P450, family 27, subfamily C, polypeptide 1 (CYP27C1), mRNA [NM_001001665]	NM_001001665	-1.89909	-79.2659	2.34591e-22
880650	A_23_P4494	DSC2	Homo sapiens desmocollin 2 (DSC2), transcript variant Dsc2a, mRNA [NM_024422]	NM_024422	-1.89324	-78.2064	4.90454e-44
1152288	A_23_P164011	SOX15	Homo sapiens SRY (sex determining region Y)-box 15 (SOX15), mRNA [NM_006942]	NM_006942	-1.87439	-74.8839	5.25487e-43
1145825	A_23_P142606	CRYGC	Homo sapiens crystallin, gamma C (CRYGC), mRNA [NM_020989]	NM_020989	-1.87354	-74.7383	7.24471e-43
2316042	A_33_P3339070	LOC100216001	Homo sapiens uncharacterized LOC100216001 (LOC100216001), non-coding RNA [NR_024475]	NR_024475	-1.87253	-74.5644	3.06311e-22
881298	A_23_P92672	OCLN	Homo sapiens occludin (OCLN), transcript variant 1, mRNA [NM_002538]	NM_002538	-1.86135	-72.6697	1.84971e-42
887486	A_32_P231568	RASEF	Homo sapiens RAS and EF-hand domain containing (RASEF), mRNA [NM_152573]	NM_152573	-1.85223	-71.1587	7.62639e-23
885821	A_23_P13822	STYK1	Homo sapiens serine/threonine/tyrosine kinase 1 (STYK1), mRNA [NM_018423]	NM_018423	-1.85213	-71.1426	1.079e-43
2325205	A_33_P3348747	DSG3	Homo sapiens desmoglein 3 (DSG3), mRNA [NM_001944]	NM_001944	-1.84793	-70.458	4.90454e-44
869808	A_23_P72096	IL1A	Homo sapiens interleukin 1, alpha (IL1A), mRNA [NM_000575]	NM_000575	-1.84623	-70.1828	0
869410	A_23_P122924	INHBA	Homo sapiens inhibin, beta A (INHBA), mRNA [NM_002192]	NM_002192	-1.8459	-70.1286	0
880317	A_23_P121716	ANXA3	Homo sapiens annexin A3 (ANXA3), mRNA [NM_005139]	NM_005139	-1.829	-67.4525	0
2331430	A_33_P3214869	KPNA7	Homo sapiens karyopherin alpha 7 (importin alpha 8) (KPNA7), mRNA [NM_001145715]	NM_001145715	-1.81459	-65.2512	5.74914e-22
1142932	A_23_P255444	DAPP1	Homo sapiens dual adaptor of phosphotyrosine and 3-phosphoinositides (DAPP1), mRNA [NM_014395]	NM_014395	-1.81055	-64.6476	9.41953e-42
2329677	A_33_P3367984	ABCA12	Homo sapiens ATP-binding cassette, sub-family A (ABC1), member 12 (ABCA12), transcript variant 1, mRNA [NM_173076]	NM_173076	-1.80506	-63.8357	7.28675e-44
1153809	A_23_P360316	FUT3	Homo sapiens fucosyltransferase 3 (galactoside 3(4)-L-fucosyltransferase, Lewis blood group) (FUT3), transcript variant 1, mRNA [NM_000149]	NM_000149	-1.7981	-62.82	5.1848e-44
2316768	A_33_P3335590	CCDC64B	Homo sapiens coiled-coil domain containing 64B (CCDC64B), mRNA [NM_001103175]	NM_001103175	-1.79611	-62.5329	7.67614e-23
888581	A_23_P121120	GPR87	Homo sapiens G protein-coupled receptor 87 (GPR87), mRNA [NM_023915]	NM_023915	-1.78728	-61.2748	0
1144518	A_23_P138194	NCF2	Homo sapiens neutrophil cytosolic factor 2 (NCF2), transcript variant 1, mRNA [NM_000433]	NM_000433	-1.78641	-61.1512	5.91208e-42
1155454	A_32_P117464	MB21D2	Homo sapiens Mab-21 domain containing 2 (MB21D2), mRNA [NM_178496]	NM_178496	-1.76826	-58.6489	1.1021e-21
2325770	A_33_P3327642	AIM1L	Homo sapiens absent in melanoma 1-like (AIM1L), mRNA [NM_001039775]	NM_001039775	-1.75267	-56.5809	9.8026e-23
886251	A_23_P49155	CDH3	Homo sapiens cadherin 3, type 1, P-cadherin (placental) (CDH3), mRNA [NM_001793]	NM_001793	-1.74843	-56.0318	7.56701e-44
1155847	A_23_P143348	OVOL2	Homo sapiens ovo-like 2 (Drosophila) (OVOL2), mRNA [NM_021220]	NM_021220	-1.74579	-55.6913	9.4721e-23
2335202	A_33_P3415191	ATP8B1	Homo sapiens ATPase, aminophospholipid transporter, class I, type 8B, member 1 (ATP8B1), mRNA [NM_005603]	NM_005603	-1.7446	-55.5391	9.94922e-44
2324265	A_33_P3215948	MPZL2	Homo sapiens myelin protein zero-like 2 (MPZL2), transcript variant 1, mRNA [NM_005797]	NM_005797	-1.74127	-55.1151	9.73131e-23
2316942	A_33_P3354106	KPNA7	Homo sapiens karyopherin alpha 7 (importin alpha 8) (KPNA7), mRNA [NM_001145715]	NM_001145715	-1.72921	-53.6059	2.16131e-21
1139030	A_23_P69810	AGPAT9	Homo sapiens 1-acylglycerol-3-phosphate O-acyltransferase 9 (AGPAT9), mRNA [NM_032717]	NM_032717	-1.72805	-53.4626	1.10377e-22
2323655	A_33_P3847514	C6orf141	Homo sapiens chromosome 6 open reading frame 141 (C6orf141), mRNA [NM_001145652]	NM_001145652	-1.72284	-52.825	1.27687e-22
880445	A_23_P304716	HES2	Homo sapiens hairy and enhancer of split 2 (Drosophila) (HES2), mRNA [NM_019089]	NM_019089	-1.71455	-51.8259	2.59105e-21
883963	A_24_P379233	GJB3	Homo sapiens gap junction protein, beta 3, 31kDa (GJB3), transcript variant 1, mRNA [NM_024009]	NM_024009	-1.71008	-51.2951	1.09301e-43
2336213	A_33_P3268783	AMZ1	Homo sapiens archaelysin family metallopeptidase 1 (AMZ1), mRNA [NM_133463]	NM_133463	-1.70773	-51.0187	3.16285e-21
2317718	A_33_P3228460	FXYD3	Homo sapiens FXYD domain containing ion transport regulator 3 (FXYD3), transcript variant 3, mRNA [NM_001136007]	NM_001136007	-1.70113	-50.2496	1.13505e-43
869884	A_23_P169437	LCN2	Homo sapiens lipocalin 2 (LCN2), mRNA [NM_005564]	NM_005564	-1.69939	-50.0487	1.41531e-43
2313104	A_33_P3404739		Unknown		-1.67866	-47.7155	2.34439e-22
2319309	A_33_P3274049	ACOXL	acyl-CoA oxidase-like [Source:HGNC Symbol;Acc:25621] [ENST00000340561]	BC022268	-1.66218	-45.9383	6.81022e-21
885410	A_23_P748	IRF6	Homo sapiens interferon regulatory factor 6 (IRF6), transcript variant 1, mRNA [NM_006147]	NM_006147	-1.6577	-45.4673	3.48923e-43
878942	A_23_P157865	TNC	Homo sapiens tenascin C (TNC), mRNA [NM_002160]	NM_002160	-1.65732	-45.4279	1.90577e-43
2331568	A_19_P00317547	XLOC_005849	BROAD lincRNAs version v2 (http://www.broadinstitute.org/genome_bio/human_lincrnas/)		-1.65281	-44.9584	8.80696e-21
1154014	A_24_P917819	ANKRD30BP2	Homo sapiens ankyrin repeat domain 30B pseudogene 2 (ANKRD30BP2), non-coding RNA [NR_026916]	NR_026916	-1.64911	-44.5768	1.10008e-20
2316573	A_33_P3402565	DSP	Homo sapiens desmoplakin (DSP), transcript variant 1, mRNA [NM_004415]	NM_004415	-1.64475	-44.1312	1.50345e-22
1163727	A_23_P209799	MYO7B	Homo sapiens myosin VIIB (MYO7B), mRNA [NM_001080527]	NM_001080527	-1.63331	-42.9841	1.65702e-22
2325288	A_33_P3231447	ITGA6	Homo sapiens integrin, alpha 6 (ITGA6), transcript variant 2, mRNA [NM_000210]	NM_000210	-1.61827	-41.5213	1.74817e-22
2326471	A_33_P3338121	LAMB3	Homo sapiens laminin, beta 3 (LAMB3), transcript variant 2, mRNA [NM_001017402]	NM_001017402	-1.61751	-41.449	3.20897e-43
869683	A_23_P79518	IL1B	Homo sapiens interleukin 1, beta (IL1B), mRNA [NM_000576]	NM_000576	-1.61429	-41.1426	0
881751	A_23_P204375	LPAR5	Homo sapiens lysophosphatidic acid receptor 5 (LPAR5), transcript variant 1, mRNA [NM_020400]	NM_020400	-1.61236	-40.9599	2.34376e-20
880941	A_24_P102053	OCLN	Homo sapiens occludin (OCLN), transcript variant 1, mRNA [NM_002538]	NM_002538	-1.60912	-40.6554	2.82143e-20
2324194	A_33_P3285545	CLDN4	Homo sapiens claudin 4 (CLDN4), mRNA [NM_001305]	NM_001305	-1.60554	-40.3217	3.05483e-43
1160282	A_32_P157945	DSP	Homo sapiens desmoplakin (DSP), transcript variant 1, mRNA [NM_004415]	NM_004415	-1.59645	-39.4868	3.40516e-43
885401	A_23_P115091	RAB25	Homo sapiens RAB25, member RAS oncogene family (RAB25), mRNA [NM_020387]	NM_020387	-1.59572	-39.4201	2.04386e-22
1168275	A_23_P152428	MARVELD3	Homo sapiens MARVEL domain containing 3 (MARVELD3), transcript variant 2, mRNA [NM_052858]	NM_052858	-1.58982	-38.888	3.24996e-22
882258	A_23_P74609	G0S2	Homo sapiens G0/G1switch 2 (G0S2), mRNA [NM_015714]	NM_015714	-1.5894	-38.8512	2.05135e-22
887670	A_23_P128744	BDKRB1	Homo sapiens bradykinin receptor B1 (BDKRB1), mRNA [NM_000710]	NM_000710	-1.58405	-38.3754	4.04975e-43
2330366	A_33_P3368193	PNLIPRP3	Homo sapiens pancreatic lipase-related protein 3 (PNLIPRP3), mRNA [NM_001011709]	NM_001011709	-1.58217	-38.2091	2.14636e-22
1151432	A_24_P153840	FGD3	Homo sapiens FYVE, RhoGEF and PH domain containing 3 (FGD3), transcript variant 2, mRNA [NM_033086]	NM_033086	-1.57947	-37.9728	5.75395e-20
869842	A_23_P205959	ALDH1A3	Homo sapiens aldehyde dehydrogenase 1 family, member A3 (ALDH1A3), mRNA [NM_000693]	NM_000693	-1.57398	-37.4959	2.25734e-22
2325813	A_19_P00806432		lincRNA:chr12:66185548-66186827 reverse strand		-1.56745	-36.9358	2.41208e-22
1137082	A_23_P368779	ZNF114	Homo sapiens zinc finger protein 114 (ZNF114), mRNA [NM_153608]	NM_153608	-1.56221	-36.4928	8.9498e-22
2329822	A_33_P3361611	PLA2G4D	Homo sapiens phospholipase A2, group IVD (cytosolic) (PLA2G4D), mRNA [NM_178034]	NM_178034	-1.55425	-35.8306	1.00772e-19
888980	A_23_P18078	RARRES1	Homo sapiens retinoic acid receptor responder (tazarotene induced) 1 (RARRES1), transcript variant 2, mRNA [NM_002888]	NM_002888	-1.55124	-35.5827	5.92749e-43
2335405	A_33_P3270863	XDH	Homo sapiens xanthine dehydrogenase (XDH), mRNA [NM_000379]	NM_000379	-1.54523	-35.0934	7.70714e-43
1150145	A_32_P104478	FGD6	Homo sapiens FYVE, RhoGEF and PH domain containing 6 (FGD6), mRNA [NM_018351]	NM_018351	-1.54197	-34.8311	4.58917e-22
2330781	A_19_P00327974		lincRNA:chr12:66166633-66206633 reverse strand		-1.54148	-34.7922	2.98756e-22
1145897	A_23_P2041	MICALCL	Homo sapiens MICAL C-terminal like (MICALCL), mRNA [NM_032867]	NM_032867	-1.54074	-34.7332	1.69013e-19
884795	A_23_P31945	IL33	Homo sapiens interleukin 33 (IL33), transcript variant 1, mRNA [NM_033439]	NM_033439	-1.53362	-34.1677	4.84149e-42
2317941	A_33_P3399571	VNN1	Homo sapiens vanin 1 (VNN1), mRNA [NM_004666]	NM_004666	-1.53186	-34.0295	1.01594e-42
1143680	A_23_P374082	ADAM19	Homo sapiens ADAM metallopeptidase domain 19 (ADAM19), mRNA [NM_033274]	NM_033274	-1.52996	-33.8813	8.53391e-43
887612	A_24_P13041	RTKN2	Homo sapiens rhotekin 2 (RTKN2), mRNA [NM_145307]	NM_145307	-1.52698	-33.6497	1.93872e-21
2316336	A_33_P3297415	NRP2	Homo sapiens neuropilin 2 (NRP2), transcript variant 6, mRNA [NM_201264]	NM_201264	-1.52403	-33.4215	2.69485e-19
880266	A_23_P149529	TACSTD2	Homo sapiens tumor-associated calcium signal transducer 2 (TACSTD2), mRNA [NM_002353]	NM_002353	-1.52054	-33.154	8.94028e-43
2329692	A_33_P3228450	FXYD3	Homo sapiens FXYD domain containing ion transport regulator 3 (FXYD3), transcript variant 3, mRNA [NM_001136007]	NM_001136007	-1.51957	-33.0801	1.10983e-42
1159181	A_23_P201636	LAMC2	Homo sapiens laminin, gamma 2 (LAMC2), transcript variant 1, mRNA [NM_005562]	NM_005562	-1.51573	-32.7891	9.58488e-43
888718	A_23_P114670	ARHGEF16	Homo sapiens Rho guanine nucleotide exchange factor (GEF) 16 (ARHGEF16), mRNA [NM_014448]	NM_014448	-1.51359	-32.628	3.37607e-22
885125	A_23_P124905	NPTX1	Homo sapiens neuronal pentraxin I (NPTX1), mRNA [NM_002522]	NM_002522	-1.51315	-32.5952	3.90187e-19
2335147	A_19_P00809602		lincRNA:chr12:66191931-66192327 reverse strand		-1.51261	-32.5547	4.48433e-22
885716	A_23_P35293	GJB5	Homo sapiens gap junction protein, beta 5, 31.1kDa (GJB5), mRNA [NM_005268]	NM_005268	-1.51115	-32.4454	3.47546e-22
1142602	A_23_P204847	LCP1	Homo sapiens lymphocyte cytosolic protein 1 (L-plastin) (LCP1), mRNA [NM_002298]	NM_002298	-1.51105	-32.4378	1.24295e-42
2336296	A_19_P00322108		lincRNA:chr4:127483782-127876561 reverse strand		-1.50985	-32.3481	5.31608e-19
2327983	A_19_P00812697		lincRNA:chr12:66204346-66204839 reverse strand		-1.50836	-32.2376	3.53529e-22
2332911	A_33_P3393971	PKP1	Homo sapiens plakophilin 1 (ectodermal dysplasia/skin fragility syndrome) (PKP1), transcript variant 1b, mRNA [NM_000299]	NM_000299	-1.50291	-31.8351	1.1436e-41
1160273	A_24_P65941	C21orf96	Homo sapiens chromosome 21 open reading frame 96 (C21orf96), non-coding RNA [NR_026812]	NR_026812	-1.49941	-31.5802	3.79959e-22
869234	A_24_P245379	SERPINB2	Homo sapiens serpin peptidase inhibitor, clade B (ovalbumin), member 2 (SERPINB2), transcript variant 2, mRNA [NM_002575]	NM_002575	-1.49774	-31.4585	6.02341e-36
1158176	A_23_P117992	ATP2C2	Homo sapiens ATPase, Ca++ transporting, type 2C, member 2 (ATP2C2), mRNA [NM_014861]	NM_014861	-1.49409	-31.1952	3.94366e-22
1148960	A_23_P116614	ME3	Homo sapiens malic enzyme 3, NADP(+)-dependent, mitochondrial (ME3), nuclear gene encoding mitochondrial protein, transcript variant 2, mRNA [NM_001014811]	NM_001014811	-1.49332	-31.1404	8.99402e-19
1168453	A_23_P37127	FOXA1	Homo sapiens forkhead box A1 (FOXA1), mRNA [NM_004496]	NM_004496	-1.4887	-30.8105	0
2336338	A_33_P3525263	A2ML1	Homo sapiens alpha-2-macroglobulin-like 1 (A2ML1), mRNA [NM_144670]	NM_144670	-1.48594	-30.6153	1.09952e-18
2321166	A_33_P3310104	SERPINB5	Homo sapiens serpin peptidase inhibitor, clade B (ovalbumin), member 5 (SERPINB5), mRNA [NM_002639]	NM_002639	-1.48584	-30.6087	1.48538e-42
1153129	A_24_P357169	EPPK1	Homo sapiens epiplakin 1 (EPPK1), mRNA [NM_031308]	NM_031308	-1.48387	-30.47	5.53266e-22
886486	A_24_P348806	PLEKHA7	Homo sapiens pleckstrin homology domain containing, family A member 7 (PLEKHA7), mRNA [NM_175058]	NM_175058	-1.48126	-30.2875	1.19793e-18
2316222	A_19_P00326488		lincRNA:chr8:37258592-37350868 reverse strand		-1.48043	-30.2297	1.44311e-18
1145578	A_32_P223173		MYO5B_HUMAN (Q9ULV0) Myosin-5B (Myosin Vb), partial (5%) [THC2650095]		-1.47995	-30.196	7.85269e-20
2334584	A_33_P3388391	GJB4	Homo sapiens gap junction protein, beta 4, 30.3kDa (GJB4), mRNA [NM_153212]	NM_153212	-1.47954	-30.1677	7.36368e-41
1167112	A_32_P113066	LRAT	Homo sapiens lecithin retinol acyltransferase (phosphatidylcholine--retinol O-acyltransferase) (LRAT), mRNA [NM_004744]	NM_004744	-1.47813	-30.0696	9.17402e-41
888536	A_23_P100240	CDH16	Homo sapiens cadherin 16, KSP-cadherin (CDH16), transcript variant 1, mRNA [NM_004062]	NM_004062	-1.4755	-29.8884	2.06832e-42
1147173	A_23_P14157	DZIP1	Homo sapiens DAZ interacting protein 1 (DZIP1), transcript variant 2, mRNA [NM_198968]	NM_198968	-1.47309	-29.7229	1.71948e-19
887108	A_24_P125469	LIPG	Homo sapiens lipase, endothelial (LIPG), mRNA [NM_006033]	NM_006033	-1.47299	-29.716	2.3525e-41
2324695	A_33_P3687198	LOC283454	Homo sapiens cDNA FLJ37411 fis, clone BRAMY2028682. [AK094730]	AK094730	-1.47226	-29.6659	1.01782e-21
1168476	A_24_P183994	RASEF	RAS and EF-hand domain containing [Source:HGNC Symbol;Acc:26464] [ENST00000340717]	AK056176	-1.46825	-29.3932	2.09127e-18
2335706	A_33_P3291772		Unknown		-1.46628	-29.2603	1.53234e-21
1162055	A_32_P4626	LOC100505880	PREDICTED: Homo sapiens hypothetical LOC100505880, transcript variant 1 (LOC100505880), miscRNA [XR_108654]	XR_108654	-1.46492	-29.169	1.15826e-21
1138859	A_23_P23296	PKP1	Homo sapiens plakophilin 1 (ectodermal dysplasia/skin fragility syndrome) (PKP1), transcript variant 1b, mRNA [NM_000299]	NM_000299	-1.46374	-29.0898	1.85047e-21
2316429	A_33_P3222228	FUT6	Homo sapiens fucosyltransferase 6 (alpha (1,3) fucosyltransferase) (FUT6), transcript variant 1, mRNA [NM_000150]	NM_000150	-1.46259	-29.0129	6.83269e-22
1167680	A_32_P218355	C6orf132	Homo sapiens chromosome 6 open reading frame 132 (C6orf132), mRNA [NM_001164446]	NM_001164446	-1.46215	-28.9836	5.02867e-22
1157686	A_23_P78980	B3GNT3	Homo sapiens UDP-GlcNAc:betaGal beta-1,3-N-acetylglucosaminyltransferase 3 (B3GNT3), mRNA [NM_014256]	NM_014256	-1.46117	-28.9182	5.00182e-22
1150594	A_23_P79587	ALPP	Homo sapiens alkaline phosphatase, placental (ALPP), mRNA [NM_001632]	NM_001632	-1.45841	-28.7347	2.54756e-42
2314315	A_19_P00324324		lincRNA:chr2:133030255-133039274 reverse strand		-1.45822	-28.7223	5.12115e-22
881312	A_23_P78543	AP1M2	Homo sapiens adaptor-related protein complex 1, mu 2 subunit (AP1M2), mRNA [NM_005498]	NM_005498	-1.45739	-28.6673	2.55176e-42
882355	A_24_P66780	FAM83B	Homo sapiens family with sequence similarity 83, member B (FAM83B), mRNA [NM_001010872]	NM_001010872	-1.45562	-28.5511	5.75608e-22
2330386	A_33_P3240693	THSD4	thrombospondin, type I, domain containing 4 [Source:HGNC Symbol;Acc:25835] [ENST00000345002]	AK303870	-1.44633	-27.9469	4.95533e-18
2333261	A_33_P3280080	FLJ46257	Homo sapiens uncharacterized LOC400932 (FLJ46257), non-coding RNA [NR_033377]	NR_033377	-1.44567	-27.9044	5.53888e-18
2326983	A_33_P3271470	GREB1L	Homo sapiens growth regulation by estrogen in breast cancer-like (GREB1L), mRNA [NM_001142966]	NM_001142966	-1.44409	-27.8026	2.58554e-21
1164312	A_23_P259127	ESRP1	Homo sapiens epithelial splicing regulatory protein 1 (ESRP1), transcript variant 1, mRNA [NM_017697]	NM_017697	-1.44263	-27.7096	7.66803e-22
1141746	A_23_P105012	HRASLS2	Homo sapiens HRAS-like suppressor 2 (HRASLS2), mRNA [NM_017878]	NM_017878	-1.44048	-27.5728	0
886291	A_23_P15734	KRT9	Homo sapiens keratin 9 (KRT9), mRNA [NM_000226]	NM_000226	-1.43832	-27.4358	4.08619e-42
1150942	A_23_P344421	ROBO4	Homo sapiens roundabout homolog 4, magic roundabout (Drosophila) (ROBO4), mRNA [NM_019055]	NM_019055	-1.43728	-27.3703	3.55509e-42
1139404	A_23_P139500	BHLHE41	Homo sapiens basic helix-loop-helix family, member e41 (BHLHE41), mRNA [NM_030762]	NM_030762	-1.43548	-27.2569	3.49063e-42
1150954	A_23_P121637	PRSS12	Homo sapiens protease, serine, 12 (neurotrypsin, motopsin) (PRSS12), mRNA [NM_003619]	NM_003619	-1.43393	-27.1601	0
869797	A_23_P53345	ARNTL2	Homo sapiens aryl hydrocarbon receptor nuclear translocator-like 2 (ARNTL2), transcript variant 1, mRNA [NM_020183]	NM_020183	-1.43352	-27.1345	6.96624e-22
2333038	A_19_P00315538		hg18:lincRNA:chr8:29728438-29805562 forward strand		-1.4323	-27.0584	8.42684e-18
880537	A_23_P501010	COL17A1	Homo sapiens collagen, type XVII, alpha 1 (COL17A1), mRNA [NM_000494]	NM_000494	-1.43213	-27.0474	6.95591e-34
2323028	A_33_P3243230	IL8	interleukin 8 [Source:HGNC Symbol;Acc:6025] [ENST00000401931]		-1.43099	-26.9767	1.86494e-21
2329551	A_33_P3228466	FXYD3	Homo sapiens FXYD domain containing ion transport regulator 3 (FXYD3), transcript variant 4, mRNA [NM_001136008]	NM_001136008	-1.42545	-26.6349	1.75583e-41
2326897	A_19_P00803039	XLOC_005849	BROAD lincRNAs version v2 (http://www.broadinstitute.org/genome_bio/human_lincrnas/)		-1.42294	-26.481	1.34778e-17
2323090	A_33_P3857239	KRT42P	Homo sapiens keratin 42 pseudogene (KRT42P), non-coding RNA [NR_033415]	NR_033415	-1.4217	-26.4055	7.22508e-22
2331508	A_33_P3345534	KRT14	Homo sapiens keratin 14 (KRT14), mRNA [NM_000526]	NM_000526	-1.42116	-26.3728	4.25574e-42
885847	A_32_P471485	RTKN2	rhotekin 2 [Source:HGNC Symbol;Acc:19364] [ENST00000395260]	BC025765	-1.41283	-25.872	2.05077e-17
1161828	A_23_P141802	SERPINB7	Homo sapiens serpin peptidase inhibitor, clade B (ovalbumin), member 7 (SERPINB7), transcript variant 2, mRNA [NM_001040147]	NM_001040147	-1.4128	-25.8703	6.81031e-42
869406	A_23_P133408	CSF2	Homo sapiens colony stimulating factor 2 (granulocyte-macrophage) (CSF2), mRNA [NM_000758]	NM_000758	-1.4125	-25.8521	4.95421e-40
887291	A_23_P38537	KRT16	Homo sapiens keratin 16 (KRT16), mRNA [NM_005557]	NM_005557	-1.41041	-25.7283	5.45105e-42
2314605	A_33_P3418209	ITGBL1	Homo sapiens integrin, beta-like 1 (with EGF-like repeat domains) (ITGBL1), mRNA [NM_004791]	NM_004791	-1.40672	-25.5108	1.59396e-21
2323199	A_33_P3348559		Homo sapiens cDNA clone IMAGE:5303925. [BC039440]	BC039440	-1.40603	-25.47	3.11489e-17
882275	A_23_P83098	ALDH1A1	Homo sapiens aldehyde dehydrogenase 1 family, member A1 (ALDH1A1), mRNA [NM_000689]	NM_000689	-1.40462	-25.3877	7.45492e-33
1137595	A_24_P882732		keratin 17 pseudogene 1 [Source:HGNC Symbol;Acc:6428] [ENST00000399211]	DR007925	-1.40441	-25.3755	8.17557e-22
1141128	A_32_P131031	MACC1	Homo sapiens metastasis associated in colon cancer 1 (MACC1), mRNA [NM_182762]	NM_182762	-1.40427	-25.3672	3.00245e-17
883060	A_23_P39955	ACTG2	Homo sapiens actin, gamma 2, smooth muscle, enteric (ACTG2), transcript variant 1, mRNA [NM_001615]	NM_001615	-1.40039	-25.1415	1.03234e-41
2328744	A_33_P3342563	PITPNM3	Homo sapiens PITPNM family member 3 (PITPNM3), transcript variant 1, mRNA [NM_031220]	NM_031220	-1.39503	-24.8328	9.10361e-22
1162186	A_32_P76627		full-length cDNA clone CS0DI013YN06 of Placenta Cot 25-normalized of Homo sapiens (human) [CR597597]	CR597597	-1.39429	-24.791	9.07858e-22
1150929	A_24_P114249	GALNT3	Homo sapiens UDP-N-acetyl-alpha-D-galactosamine:polypeptide N-acetylgalactosaminyltransferase 3 (GalNAc-T3) (GALNT3), mRNA [NM_004482]	NM_004482	-1.39396	-24.7719	8.44843e-42
1162007	A_23_P160968	LAMC2	Homo sapiens laminin, gamma 2 (LAMC2), transcript variant 2, mRNA [NM_018891]	NM_018891	-1.39295	-24.7144	7.16064e-42
1164090	A_24_P270033	MPZL3	myelin protein zero-like 3 [Source:HGNC Symbol;Acc:27279] [ENST00000278949]	AK095399	-1.39183	-24.6507	1.69996e-21
887248	A_23_P382094	LINC00052	Homo sapiens long intergenic non-protein coding RNA 52 (LINC00052), non-coding RNA [NR_026869]	NR_026869	-1.39079	-24.5918	2.99814e-17
883313	A_23_P96158	KRT17	Homo sapiens keratin 17 (KRT17), mRNA [NM_000422]	NM_000422	-1.39006	-24.5508	7.48854e-42
2336292	A_33_P3264224	CDC42BPG	Homo sapiens CDC42 binding protein kinase gamma (DMPK-like) (CDC42BPG), mRNA [NM_017525]	NM_017525	-1.38954	-24.521	2.71948e-21
1159190	A_32_P62963	KRT16P2	Homo sapiens keratin 16 pseudogene 2 (KRT16P2), non-coding RNA [NR_029392]	NR_029392	-1.38698	-24.3768	9.65347e-22
2334754	A_19_P00317360		lincRNA:chr3:130569543-130575125 forward strand		-1.38561	-24.3	5.71733e-17
2317426	A_33_P3418833	FLRT3	Homo sapiens fibronectin leucine rich transmembrane protein 3 (FLRT3), transcript variant 2, mRNA [NM_198391]	NM_198391	-1.38405	-24.2133	1.19134e-21
1136754	A_24_P50801	NRP2	Homo sapiens neuropilin 2 (NRP2), transcript variant 6, mRNA [NM_201264]	NM_201264	-1.37593	-23.7647	7.80672e-37
879804	A_23_P376372	MARVELD3	Homo sapiens MARVEL domain containing 3 (MARVELD3), transcript variant 1, mRNA [NM_001017967]	NM_001017967	-1.36939	-23.4095	1.21542e-18
1166199	A_23_P210176	ITGA6	Homo sapiens integrin, alpha 6 (ITGA6), transcript variant 2, mRNA [NM_000210]	NM_000210	-1.36904	-23.3907	1.11838e-41
880642	A_23_P163087	NID2	Homo sapiens nidogen 2 (osteonidogen) (NID2), mRNA [NM_007361]	NM_007361	-1.3688	-23.3773	1.13937e-21
1144752	A_24_P887857		Unknown		-1.36737	-23.3009	1.16124e-21
889063	A_23_P1682	TMEM45B	Homo sapiens transmembrane protein 45B (TMEM45B), mRNA [NM_138788]	NM_138788	-1.36483	-23.1648	1.5902e-16
1137023	A_23_P202810	OVOL1	Homo sapiens ovo-like 1(Drosophila) (OVOL1), mRNA [NM_004561]	NM_004561	-1.36372	-23.1056	2.05513e-21
2335578	A_33_P3279119		MGC5.5.1.1.1.G05.R.1 NIH_MGC_331 Homo sapiens cDNA clone MGC5.5.1.1.1.G05, mRNA sequence [DR007930]	DR007930	-1.36307	-23.0713	1.86323e-16
870020	A_23_P376488	TNF	Homo sapiens tumor necrosis factor (TNF), mRNA [NM_000594]	NM_000594	-1.36229	-23.0298	2.30892e-41
1147953	A_32_P34138	FAM25A	Homo sapiens family with sequence similarity 25, member A (FAM25A), mRNA [NM_001146157]	NM_001146157	-1.36181	-23.0044	2.17587e-21
881794	A_23_P45011	PPP1R14C	Homo sapiens protein phosphatase 1, regulatory (inhibitor) subunit 14C (PPP1R14C), mRNA [NM_030949]	NM_030949	-1.35554	-22.6746	2.36847e-21
879787	A_23_P167367	PITX2	Homo sapiens paired-like homeodomain 2 (PITX2), transcript variant 2, mRNA [NM_153426]	NM_153426	-1.3534	-22.5631	5.38225e-41
1149651	A_23_P53763	KIAA0226L	Homo sapiens KIAA0226-like (KIAA0226L), mRNA [NM_025113]	NM_025113	-1.35325	-22.5555	4.51926e-16
880379	A_23_P150379	MPZL2	Homo sapiens myelin protein zero-like 2 (MPZL2), transcript variant 2, mRNA [NM_144765]	NM_144765	-1.35267	-22.5252	1.54397e-21
2328972	A_33_P3283083	INPP4B	Homo sapiens inositol polyphosphate-4-phosphatase, type II, 105kDa (INPP4B), transcript variant 1, mRNA [NM_003866]	NM_003866	-1.35031	-22.4032	5.66067e-16
1162963	A_23_P1043	C1orf106	Homo sapiens chromosome 1 open reading frame 106 (C1orf106), transcript variant 1, mRNA [NM_018265]	NM_018265	-1.35026	-22.4009	0
2317803	A_33_P3246418	MDFI	Homo sapiens MyoD family inhibitor (MDFI), mRNA [NM_005586]	NM_005586	-1.35022	-22.3983	1.37511e-21
2329484	A_33_P3841621	MYO5B	Homo sapiens myosin VB (MYO5B), mRNA [NM_001080467]	NM_001080467	-1.35021	-22.3979	2.74824e-39
2326354	A_33_P3256391	CRB3	Homo sapiens crumbs homolog 3 (Drosophila) (CRB3), transcript variant 2, mRNA [NM_139161]	NM_139161	-1.34672	-22.2185	1.48929e-21
884655	A_23_P386478	TNIP3	Homo sapiens TNFAIP3 interacting protein 3 (TNIP3), transcript variant 1, mRNA [NM_024873]	NM_024873	-1.34514	-22.1381	4.78316e-16
1138553	A_23_P124619	S100A14	Homo sapiens S100 calcium binding protein A14 (S100A14), mRNA [NM_020672]	NM_020672	-1.34219	-21.9882	1.49528e-21
2333898	A_33_P3377364	ITGB4	Homo sapiens integrin, beta 4 (ITGB4), transcript variant 1, mRNA [NM_000213]	NM_000213	-1.34145	-21.9508	2.14651e-41
1158605	A_32_P107876	FRAS1	Homo sapiens Fraser syndrome 1 (FRAS1), transcript variant 1, mRNA [NM_025074]	NM_025074	-1.34028	-21.8919	1.54997e-21
1152409	A_23_P60130	MAL2	Homo sapiens mal, T-cell differentiation protein 2 (gene/pseudogene) (MAL2), mRNA [NM_052886]	NM_052886	-1.33715	-21.7343	2.13866e-41
884665	A_23_P164284	CLDN7	Homo sapiens claudin 7 (CLDN7), transcript variant 1, mRNA [NM_001307]	NM_001307	-1.33561	-21.6576	2.21573e-41
2335264	A_19_P00808831		lincRNA:chr11:128923190-129025740 forward strand		-1.32927	-21.3439	3.4076e-21
2328990	A_33_P3351999		XM_363028 predicted protein {Magnaporthe grisea 70-15} (exp=0; wgp=1; cg=0), partial (4%) [THC2642375]		-1.32887	-21.324	5.40479e-21
884351	A_23_P132378	CELSR1	Homo sapiens cadherin, EGF LAG seven-pass G-type receptor 1 (flamingo homolog, Drosophila) (CELSR1), mRNA [NM_014246]	NM_014246	-1.32779	-21.2709	1.90245e-21
2326888	A_33_P3474319	SLC37A2	Homo sapiens solute carrier family 37 (glycerol-3-phosphate transporter), member 2 (SLC37A2), transcript variant 1, mRNA [NM_198277]	NM_198277	-1.32761	-21.2623	3.07204e-20
885569	A_23_P137797	RYR2	Homo sapiens ryanodine receptor 2 (cardiac) (RYR2), mRNA [NM_001035]	NM_001035	-1.3274	-21.252	1.58689e-29
2321006	A_19_P00807091		lincRNA:chr7:5467049-5478399 forward strand		-1.32681	-21.2233	1.19895e-15
1151216	A_24_P128308	KLF6	Kruppel-like factor 6 [Source:HGNC Symbol;Acc:2235] [ENST00000469435]	FW339972	-1.32675	-21.2204	4.76145e-16
2321181	A_19_P00316624		lincRNA:chr4:82523980-82965397 reverse strand		-1.32621	-21.194	2.3167e-21
2332859	A_33_P3294277	CYP4F3	Homo sapiens cytochrome P450, family 4, subfamily F, polypeptide 3 (CYP4F3), transcript variant 1, mRNA [NM_000896]	NM_000896	-1.32474	-21.1221	2.97333e-30
886688	A_23_P371039	NTSR1	Homo sapiens neurotensin receptor 1 (high affinity) (NTSR1), mRNA [NM_002531]	NM_002531	-1.32443	-21.107	2.03382e-40
883310	A_23_P57910	RTP3	Homo sapiens receptor (chemosensory) transporter protein 3 (RTP3), mRNA [NM_031440]	NM_031440	-1.31694	-20.7465	1.95957e-15
882109	A_24_P46130	ACPP	Homo sapiens acid phosphatase, prostate (ACPP), transcript variant 1, mRNA [NM_001099]	NM_001099	-1.31474	-20.6416	7.42458e-36
881579	A_23_P69573	GUCY1A3	Homo sapiens guanylate cyclase 1, soluble, alpha 3 (GUCY1A3), transcript variant 1, mRNA [NM_000856]	NM_000856	-1.31407	-20.6094	1.22497e-40
2312971	A_19_P00322264		lincRNA:chr4:82523973-82965397 reverse strand		-1.31123	-20.4754	3.3743e-21
1157991	A_23_P500000	SCEL	Homo sapiens sciellin (SCEL), transcript variant 1, mRNA [NM_144777]	NM_144777	-1.30644	-20.2505	5.82017e-19
2328295	A_33_P3302777	DCLK1	Homo sapiens doublecortin-like kinase 1 (DCLK1), transcript variant 1, mRNA [NM_004734]	NM_004734	-1.30609	-20.2342	2.89691e-15
2320411	A_33_P3342561	PITPNM3	Homo sapiens PITPNM family member 3 (PITPNM3), transcript variant 1, mRNA [NM_031220]	NM_031220	-1.30201	-20.045	3.93999e-15
1149764	A_23_P127663	PRRG4	Homo sapiens proline rich Gla (G-carboxyglutamic acid) 4 (transmembrane) (PRRG4), mRNA [NM_024081]	NM_024081	-1.30055	-19.9781	2.50474e-21
881039	A_23_P13740	NAV3	Homo sapiens neuron navigator 3 (NAV3), mRNA [NM_014903]	NM_014903	-1.30027	-19.9651	6.2902e-20
1147336	A_23_P357351	MPV17L	Homo sapiens MPV17 mitochondrial membrane protein-like (MPV17L), nuclear gene encoding mitochondrial protein, transcript variant 2, mRNA [NM_173803]	NM_173803	-1.29777	-19.8502	6.83883e-18
879572	A_24_P350576	TNIK	Homo sapiens TRAF2 and NCK interacting kinase (TNIK), transcript variant 1, mRNA [NM_015028]	NM_015028	-1.29748	-19.8372	4.98285e-15
1157994	A_24_P11900	MYH15	Homo sapiens myosin, heavy chain 15 (MYH15), mRNA [NM_014981]	NM_014981	-1.29634	-19.785	4.68201e-15
880598	A_23_P91081	EPCAM	Homo sapiens epithelial cell adhesion molecule (EPCAM), mRNA [NM_002354]	NM_002354	-1.29506	-19.727	5.47683e-41
2326959	A_33_P3382746	LCK	Homo sapiens lymphocyte-specific protein tyrosine kinase (LCK), transcript variant 2, mRNA [NM_005356]	NM_005356	-1.29466	-19.7087	5.81674e-15
1140236	A_32_P83784	ARAP2	Homo sapiens ArfGAP with RhoGAP domain, ankyrin repeat and PH domain 2 (ARAP2), mRNA [NM_015230]	NM_015230	-1.29322	-19.6434	4.40675e-21
1144574	A_24_P117410	KLHDC7B	Homo sapiens kelch domain containing 7B (KLHDC7B), mRNA [NM_138433]	NM_138433	-1.29284	-19.6264	2.59024e-21
1142264	A_23_P25194	HRK	Homo sapiens harakiri, BCL2 interacting protein (contains only BH3 domain) (HRK), mRNA [NM_003806]	NM_003806	-1.29143	-19.5625	7.74568e-41
869919	A_23_P151075	ARHGDIB	Homo sapiens Rho GDP dissociation inhibitor (GDI) beta (ARHGDIB), mRNA [NM_001175]	NM_001175	-1.28932	-19.4678	8.68819e-41
2315055	A_33_P3286953	ADAMTS6	Homo sapiens ADAM metallopeptidase with thrombospondin type 1 motif, 6 (ADAMTS6), mRNA [NM_197941]	NM_197941	-1.28784	-19.4017	3.23323e-20
1155078	A_23_P157333	EPHA1	Homo sapiens EPH receptor A1 (EPHA1), mRNA [NM_005232]	NM_005232	-1.2876	-19.3911	1.95804e-37
2321633	A_19_P00322314		lincRNA:chr4:82523950-82965397 reverse strand		-1.28711	-19.3693	1.03108e-20
2332027	A_33_P3329974	CGN	Homo sapiens cingulin (CGN), mRNA [NM_020770]	NM_020770	-1.28633	-19.3344	2.87384e-21
2334598	A_33_P3293213	RGL3	Homo sapiens ral guanine nucleotide dissociation stimulator-like 3 (RGL3), transcript variant 1, mRNA [NM_001161616]	NM_001161616	-1.28387	-19.2252	7.82124e-15
882558	A_23_P6535	KLHDC7B	Homo sapiens kelch domain containing 7B (KLHDC7B), mRNA [NM_138433]	NM_138433	-1.28341	-19.2047	2.89903e-21
2315283	A_33_P3274935	C17orf28	Homo sapiens chromosome 17 open reading frame 28 (C17orf28), mRNA [NM_030630]	NM_030630	-1.28079	-19.0891	2.18087e-20
2319830	A_33_P3379356	ESR1	Homo sapiens estrogen receptor 1 (ESR1), transcript variant 4, mRNA [NM_001122742]	NM_001122742	-1.28061	-19.0815	1.56865e-27
1161185	A_23_P203267	TRIM29	Homo sapiens tripartite motif containing 29 (TRIM29), mRNA [NM_012101]	NM_012101	-1.27997	-19.0533	1.1853e-40
1158395	A_23_P65307	SLITRK6	Homo sapiens SLIT and NTRK-like family, member 6 (SLITRK6), mRNA [NM_032229]	NM_032229	-1.2793	-19.024	3.47297e-21
1161667	A_23_P118894	PRR15L	Homo sapiens proline rich 15-like (PRR15L), mRNA [NM_024320]	NM_024320	-1.27176	-18.6964	0
888461	A_23_P4714	MIA	Homo sapiens melanoma inhibitory activity (MIA), transcript variant 1, mRNA [NM_006533]	NM_006533	-1.26926	-18.5892	1.20334e-39
1148711	A_23_P213319	ADAMTS6	Homo sapiens ADAM metallopeptidase with thrombospondin type 1 motif, 6 (ADAMTS6), mRNA [NM_197941]	NM_197941	-1.26829	-18.5479	5.61133e-19
2314610	A_19_P00321259		lincRNA:chr1:159946728-159948849 forward strand		-1.26751	-18.5145	6.09114e-21
881421	A_32_P80245	ZFP57	Homo sapiens zinc finger protein 57 homolog (mouse) (ZFP57), mRNA [NM_001109809]	NM_001109809	-1.26578	-18.4408	8.66951e-17
2326824	A_33_P3343516	LOC100129617	Homo sapiens uncharacterized LOC100129617 (LOC100129617), non-coding RNA [NR_045112]	NR_045112	-1.25683	-18.0647	4.66709e-14
2312892	A_33_P3318763		Unknown	BM457408	-1.25654	-18.0525	4.64144e-14
882749	A_23_P210465	PI3	Homo sapiens peptidase inhibitor 3, skin-derived (PI3), mRNA [NM_002638]	NM_002638	-1.25481	-17.9809	1.46115e-40
1163210	A_23_P29384	ZNF502	Homo sapiens zinc finger protein 502 (ZNF502), transcript variant 1, mRNA [NM_033210]	NM_033210	-1.25082	-17.8164	7.04749e-14
880490	A_23_P153372	HSH2D	Homo sapiens hematopoietic SH2 domain containing (HSH2D), mRNA [NM_032855]	NM_032855	-1.24779	-17.6924	6.3467e-21
879163	A_23_P500614	TNFRSF8	Homo sapiens tumor necrosis factor receptor superfamily, member 8 (TNFRSF8), transcript variant 1, mRNA [NM_001243]	NM_001243	-1.24405	-17.5409	9.05869e-39
1163775	A_23_P305245	C3orf80	Homo sapiens chromosome 3 open reading frame 80 (C3orf80), mRNA [NM_001168214]	NM_001168214	-1.24113	-17.4233	1.05714e-13
2316764	A_19_P00315662		lincRNA:chr3:156478565-156479234 reverse strand		-1.24098	-17.4171	4.75028e-18
1156808	A_23_P106389	SEMA7A	Homo sapiens semaphorin 7A, GPI membrane anchor (John Milton Hagen blood group) (SEMA7A), transcript variant 1, mRNA [NM_003612]	NM_003612	-1.23876	-17.3286	0
1154149	A_23_P321501	DHRS2	Homo sapiens dehydrogenase/reductase (SDR family) member 2 (DHRS2), transcript variant 1, mRNA [NM_182908]	NM_182908	-1.2382	-17.306	6.18028e-21
2321887	A_19_P00321010		lincRNA:chr1:159931073-159946740 forward strand		-1.23767	-17.2851	2.49317e-20
880387	A_23_P406341	AFAP1L2	Homo sapiens actin filament associated protein 1-like 2 (AFAP1L2), transcript variant 1, mRNA [NM_001001936]	NM_001001936	-1.23579	-17.2104	1.0034e-13
1155071	A_23_P52207	BAMBI	Homo sapiens BMP and activin membrane-bound inhibitor homolog (Xenopus laevis) (BAMBI), mRNA [NM_012342]	NM_012342	-1.23479	-17.1707	2.60396e-40
881773	A_23_P123596	GLDC	Homo sapiens glycine dehydrogenase (decarboxylating) (GLDC), nuclear gene encoding mitochondrial protein, mRNA [NM_000170]	NM_000170	-1.23467	-17.1659	0
878927	A_23_P210763	JAG1	Homo sapiens jagged 1 (JAG1), mRNA [NM_000214]	NM_000214	-1.23465	-17.1653	2.64174e-40
2321534	A_33_P3275055	ST6GALNAC3	Homo sapiens ST6 (alpha-N-acetyl-neuraminyl-2,3-beta-galactosyl-1,3)-N-acetylgalactosaminide alpha-2,6-sialyltransferase 3 (ST6GALNAC3), transcript variant 2, mRNA [NM_001160011]	NM_001160011	-1.23454	-17.1608	2.38137e-13
2316658	A_33_P3373805		Unknown		-1.23388	-17.1347	1.4971e-13
2320534	A_33_P3276638	HMBOX1	Homo sapiens homeobox containing 1 (HMBOX1), transcript variant 1, mRNA [NM_024567]	NM_024567	-1.22954	-16.9644	6.81897e-21
1156659	A_23_P350005	TRIML2	Homo sapiens tripartite motif family-like 2 (TRIML2), mRNA [NM_173553]	NM_173553	-1.22809	-16.9081	6.08711e-21
1148794	A_23_P389250	C12orf70	Homo sapiens chromosome 12 open reading frame 70 (C12orf70), mRNA [NM_001145010]	NM_001145010	-1.22678	-16.857	4.3538e-20
880049	A_23_P161439	C10orf116	Homo sapiens chromosome 10 open reading frame 116 (C10orf116), mRNA [NM_006829]	NM_006829	-1.22475	-16.7784	6.16491e-21
2334423	A_33_P3419790	C6orf105	chromosome 6 open reading frame 105 [Source:HGNC Symbol;Acc:21214] [ENST00000379413]	AK123258	-1.22381	-16.742	1.25917e-19
1146747	A_23_P94782	CAPN8	Homo sapiens calpain 8 (CAPN8), mRNA [NM_001143962]	NM_001143962	-1.22277	-16.7019	8.52017e-20
885932	A_23_P43197	CALB1	Homo sapiens calbindin 1, 28kDa (CALB1), mRNA [NM_004929]	NM_004929	-1.22231	-16.6842	9.32678e-30
2323400	A_33_P3400224	DZIP1	Homo sapiens DAZ interacting protein 1 (DZIP1), transcript variant 1, mRNA [NM_014934]	NM_014934	-1.22192	-16.6693	5.28423e-19
1166429	A_24_P189997	PCSK6	Homo sapiens proprotein convertase subtilisin/kexin type 6 (PCSK6), transcript variant 3, mRNA [NM_138322]	NM_138322	-1.22172	-16.6619	9.44194e-38
1164991	A_23_P310274	PRSS2	Homo sapiens protease, serine, 2 (trypsin 2) (PRSS2), mRNA [NM_002770]	NM_002770	-1.21732	-16.494	8.56541e-21
887076	A_23_P8640	GPER	Homo sapiens G protein-coupled estrogen receptor 1 (GPER), transcript variant 3, mRNA [NM_001039966]	NM_001039966	-1.21488	-16.4015	3.83513e-37
2329728	A_19_P00319804		lincRNA:chr2:218849807-218853559 reverse strand		-1.2131	-16.3344	1.48482e-19
1166283	A_23_P111995	LOXL2	Homo sapiens lysyl oxidase-like 2 (LOXL2), mRNA [NM_002318]	NM_002318	-1.21082	-16.2489	0
2318405	A_33_P3345816	GPER	Homo sapiens G protein-coupled estrogen receptor 1 (GPER), transcript variant 3, mRNA [NM_001039966]	NM_001039966	-1.20925	-16.1902	1.55279e-16
2322997	A_33_P3241204	CALHM3	Homo sapiens calcium homeostasis modulator 3 (CALHM3), mRNA [NM_001129742]	NM_001129742	-1.20782	-16.1369	1.89191e-18
2324680	A_19_P00321430		lincRNA:chrX:45645408-45645654 reverse strand		-1.20532	-16.0441	2.51957e-20
2319158	A_33_P3321642	GRHL2	Homo sapiens grainyhead-like 2 (Drosophila) (GRHL2), mRNA [NM_024915]	NM_024915	-1.20507	-16.0349	1.25497e-15
2316717	A_33_P3423984	PALLD	palladin, cytoskeletal associated protein [Source:HGNC Symbol;Acc:17068] [ENST00000333488]	AK096458	-1.20443	-16.0114	8.22755e-13
880614	A_23_P215060	PODXL	Homo sapiens podocalyxin-like (PODXL), transcript variant 1, mRNA [NM_001018111]	NM_001018111	-1.20262	-15.9446	6.0583e-40
879732	A_23_P40174	MMP9	Homo sapiens matrix metallopeptidase 9 (gelatinase B, 92kDa gelatinase, 92kDa type IV collagenase) (MMP9), mRNA [NM_004994]	NM_004994	-1.20029	-15.8597	0
1142909	A_23_P339119	ACSS3	Homo sapiens acyl-CoA synthetase short-chain family member 3 (ACSS3), mRNA [NM_024560]	NM_024560	-1.19837	-15.7897	6.61538e-15
1137972	A_23_P205164	POU4F1	Homo sapiens POU class 4 homeobox 1 (POU4F1), mRNA [NM_006237]	NM_006237	-1.19823	-15.7846	4.05299e-37
1159353	A_23_P394986	CREG2	Homo sapiens cellular repressor of E1A-stimulated genes 2 (CREG2), mRNA [NM_153836]	NM_153836	-1.19743	-15.7555	8.64519e-15
1150659	A_24_P199251	RASSF9	Homo sapiens Ras association (RalGDS/AF-6) domain family (N-terminal) member 9 (RASSF9), mRNA [NM_005447]	NM_005447	-1.19661	-15.7255	2.34658e-14
1139619	A_23_P33093	ST6GALNAC5	Homo sapiens ST6 (alpha-N-acetyl-neuraminyl-2,3-beta-galactosyl-1,3)-N-acetylgalactosaminide alpha-2,6-sialyltransferase 5 (ST6GALNAC5), mRNA [NM_030965]	NM_030965	-1.19585	-15.6981	1.30272e-20
2331792	A_33_P3285145	LOC100131826	PREDICTED: Homo sapiens TSSP3028 (LOC100131826), miscRNA [XR_109830]	XR_109830	-1.19342	-15.6107	1.44265e-13
884929	A_24_P229025	GRIA3	glutamate receptor, ionotrophic, AMPA 3 [Source:HGNC Symbol;Acc:4573] [ENST00000371264]	BC032004	-1.19306	-15.5977	1.86657e-12
880527	A_23_P49448	FA2H	Homo sapiens fatty acid 2-hydroxylase (FA2H), mRNA [NM_024306]	NM_024306	-1.1925	-15.5776	1.36934e-15
2331151	A_33_P3375576	MAP7	Homo sapiens microtubule-associated protein 7 (MAP7), transcript variant 4, mRNA [NM_003980]	NM_003980	-1.19163	-15.5465	1.08158e-20
1146705	A_23_P26037	FRMD5	Homo sapiens FERM domain containing 5 (FRMD5), transcript variant 2, mRNA [NM_032892]	NM_032892	-1.19107	-15.5262	6.11063e-14
2316432	A_19_P00801113		lincRNA:chr1:98449900-98450520 reverse strand		-1.1907	-15.5131	2.44513e-12
888731	A_24_P42436	ARHGAP32	Homo sapiens Rho GTPase activating protein 32 (ARHGAP32), transcript variant 2, mRNA [NM_014715]	NM_014715	-1.18896	-15.4512	1.6299e-20
2333447	A_33_P3269109	GUCY1A3	Homo sapiens guanylate cyclase 1, soluble, alpha 3 (GUCY1A3), transcript variant 6, mRNA [NM_001130686]	NM_001130686	-1.18582	-15.3397	6.82371e-30
883326	A_23_P371729	GJA5	Homo sapiens gap junction protein, alpha 5, 40kDa (GJA5), transcript variant A, mRNA [NM_005266]	NM_005266	-1.18308	-15.2434	5.97366e-23
2334895	A_33_P3240078		Unknown		-1.18028	-15.1452	1.92854e-20
1159391	A_23_P113777	ITGBL1	Homo sapiens integrin, beta-like 1 (with EGF-like repeat domains) (ITGBL1), mRNA [NM_004791]	NM_004791	-1.17995	-15.1337	0
1150990	A_23_P349416	ERBB3	Homo sapiens v-erb-b2 erythroblastic leukemia viral oncogene homolog 3 (avian) (ERBB3), transcript variant 1, mRNA [NM_001982]	NM_001982	-1.17628	-15.0064	1.421e-39
1140404	A_32_P226646	LOC100129781	PREDICTED: Homo sapiens hypothetical LOC100129781, transcript variant 2 (LOC100129781), miscRNA [XR_109259]	XR_109259	-1.17515	-14.9674	1.6316e-16
2336181	A_33_P3402419		1W45_A Chain A, The 2.5 Angstroem Structure Of The K16a Mutant Of Annexin A8, Which Has An Intact N-Terminus. {Homo sapiens} (exp=-1; wgp=0; cg=0), partial (9%) [THC2641895]		-1.17342	-14.9081	3.20695e-12
2322871	A_33_P3242383	AFF1	AF4/FMR2 family, member 1 [Source:HGNC Symbol;Acc:7135] [ENST00000504956]	AK296149	-1.17302	-14.8942	6.10879e-12
2322603	A_19_P00803750		lincRNA:chr1:98449226-98449846 reverse strand		-1.1717	-14.849	6.18141e-12
2321568	A_33_P3220475	FLJ23867	Homo sapiens uncharacterized protein FLJ23867 (FLJ23867), non-coding RNA [NR_026900]	NR_026900	-1.17146	-14.8407	1.56402e-20
2326291	A_19_P00317865		lincRNA:chr11:124923375-124923815 forward strand		-1.16785	-14.7182	1.6005e-17
1156859	A_23_P49499	ST6GALNAC2	Homo sapiens ST6 (alpha-N-acetyl-neuraminyl-2,3-beta-galactosyl-1,3)-N-acetylgalactosaminide alpha-2,6-sialyltransferase 2 (ST6GALNAC2), mRNA [NM_006456]	NM_006456	-1.166	-14.6555	1.70318e-20
1159448	A_23_P422667	TRIM17	Homo sapiens tripartite motif containing 17 (TRIM17), transcript variant 1, mRNA [NM_016102]	NM_016102	-1.16552	-14.6392	7.4038e-17
2328244	A_19_P00808996		lincRNA:chr1:98415863-98441107 reverse strand		-1.16548	-14.6379	9.92226e-12
2315674	A_19_P00329699		lincRNA:chr6:56809416-56818656 reverse strand		-1.164	-14.5882	3.68156e-20
2317144	A_33_P3366321		Unknown		-1.16278	-14.5472	3.05028e-14
2329951	A_33_P3292259		Homo sapiens cDNA clone IMAGE:4838943. [BC031238]	BC031238	-1.16257	-14.54	1.26289e-11
879574	A_23_P135257	PRSS3	Homo sapiens protease, serine, 3 (PRSS3), transcript variant 2, mRNA [NM_002771]	NM_002771	-1.16239	-14.5342	2.33967e-38
1156485	A_23_P81369	ADAM19	Homo sapiens ADAM metallopeptidase domain 19 (ADAM19), mRNA [NM_033274]	NM_033274	-1.16207	-14.5235	1.11419e-30
882802	A_24_P217572	EDNRA	Homo sapiens endothelin receptor type A (EDNRA), transcript variant 1, mRNA [NM_001957]	NM_001957	-1.159	-14.4211	1.31276e-37
2316307	A_33_P3420611	OR4D2	Homo sapiens olfactory receptor, family 4, subfamily D, member 2 (OR4D2), mRNA [NM_001004707]	NM_001004707	-1.1586	-14.4078	6.18948e-11
1145431	A_23_P119040	GREB1L	Homo sapiens growth regulation by estrogen in breast cancer-like (GREB1L), mRNA [NM_001142966]	NM_001142966	-1.15832	-14.3985	0
1163812	A_23_P103361	LCK	Homo sapiens lymphocyte-specific protein tyrosine kinase (LCK), transcript variant 2, mRNA [NM_005356]	NM_005356	-1.15636	-14.3338	0
2313874	A_19_P00329724		lincRNA:chr4:28438152-28448877 forward strand		-1.15472	-14.2798	1.52033e-11
1164336	A_24_P921897	HOOK1	Homo sapiens hook homolog 1 (Drosophila) (HOOK1), mRNA [NM_015888]	NM_015888	-1.15367	-14.2453	5.97276e-20
2335213	A_33_P3366258	MTHFD2L	methylenetetrahydrofolate dehydrogenase (NADP+ dependent) 2-like [Source:HGNC Symbol;Acc:31865] [ENST00000490698]	AX794781	-1.15323	-14.2308	1.93796e-20
882318	A_23_P501822	JUP	Homo sapiens junction plakoglobin (JUP), transcript variant 1, mRNA [NM_002230]	NM_002230	-1.15269	-14.2132	2.76151e-39
887362	A_24_P205994	EPGN	Homo sapiens epithelial mitogen homolog (mouse) (EPGN), mRNA [NM_001013442]	NM_001013442	-1.15059	-14.1446	1.59719e-19
2314551	A_33_P3489675	ARHGAP8	Homo sapiens Rho GTPase activating protein 8 (ARHGAP8), transcript variant 3, mRNA [NM_001198726]	NM_001198726	-1.15041	-14.1386	8.89055e-20
2333264	A_33_P3387991	CEBPE	Homo sapiens CCAAT/enhancer binding protein (C/EBP), epsilon (CEBPE), mRNA [NM_001805]	NM_001805	-1.15017	-14.1311	4.46631e-21
1142811	A_24_P222872	UGT1A6	Homo sapiens UDP glucuronosyltransferase 1 family, polypeptide A6 (UGT1A6), transcript variant 1, mRNA [NM_001072]	NM_001072	-1.15003	-14.1264	2.43353e-11
2320473	A_33_P3806965	FLJ13744	Homo sapiens cDNA FLJ13744 fis, clone PLACE3000230. [AK023806]	AK023806	-1.14928	-14.102	2.8851e-20
884355	A_24_P333571	ARHGAP29	Rho GTPase activating protein 29 [Source:HGNC Symbol;Acc:30207] [ENST00000370217]	BC022483	-1.14827	-14.0691	2.08369e-20
1151958	A_23_P136978	SRPX2	Homo sapiens sushi-repeat containing protein, X-linked 2 (SRPX2), mRNA [NM_014467]	NM_014467	-1.14576	-13.9881	3.55751e-39
1160372	A_24_P930741	EPHA10	Homo sapiens EPH receptor A10 (EPHA10), transcript variant 3, mRNA [NM_001099439]	NM_001099439	-1.14287	-13.8955	1.83519e-17
2325385	A_19_P00321441		lincRNA:chr3:158458205-158460904 forward strand		-1.1423	-13.877	6.0019e-18
2333952	A_33_P3236698	ANKRD19P	Homo sapiens cDNA FLJ77364 complete cds, highly similar to Homo sapiens ankyrin repeat domain 19 (ANKRD19), mRNA. [AK292218]	AK292218	-1.14049	-13.8193	2.24296e-20
2332631	A_33_P3336257	IRX1	Homo sapiens iroquois homeobox 1 (IRX1), mRNA [NM_024337]	NM_024337	-1.13848	-13.7557	7.65603e-15
882820	A_23_P99642	SLC7A7	Homo sapiens solute carrier family 7 (amino acid transporter light chain, y+L system), member 7 (SLC7A7), transcript variant 3, mRNA [NM_001126106]	NM_001126106	-1.13671	-13.6996	2.66853e-27
1159191	A_24_P192301	SEMA3A	Homo sapiens sema domain, immunoglobulin domain (Ig), short basic domain, secreted, (semaphorin) 3A (SEMA3A), mRNA [NM_006080]	NM_006080	-1.13438	-13.6264	8.21316e-22
2323445	A_33_P3323647	EPHA10	EPH receptor A10 [Source:HGNC Symbol;Acc:19987] [ENST00000330210]	AK131215	-1.13248	-13.5668	7.62162e-11
2314727	A_33_P3247678	LOC100130876	PREDICTED: Homo sapiens hypothetical LOC100130876 (LOC100130876), miscRNA [XR_109361]	XR_109361	-1.13065	-13.5098	2.60449e-20
1166658	A_23_P26457	HBA2	Homo sapiens hemoglobin, alpha 2 (HBA2), mRNA [NM_000517]	NM_000517	-1.13018	-13.4953	4.74449e-38
2335667	A_19_P00808693		lincRNA:chr6:56809416-56818616 reverse strand		-1.12878	-13.4517	6.28705e-11
2335754	A_19_P00317807		lincRNA:chr9:12758800-12759752 reverse strand		-1.12831	-13.4373	1.14109e-10
2328089	A_33_P3380642	FRAS1	Fraser syndrome 1 [Source:HGNC Symbol;Acc:19185] [ENST00000264899]	AK027833	-1.12483	-13.33	1.85605e-18
2316549	A_19_P00808353		lincRNA:chr18:46543127-46549902 reverse strand		-1.12369	-13.295	9.58281e-11
2312658	A_19_P00330893		lincRNA:chr11:129133890-129145940 reverse strand		-1.12053	-13.1986	1.90061e-10
2334232	A_33_P3262949	FERMT1	fermitin family member 1 [Source:HGNC Symbol;Acc:15889] [ENST00000378844]		-1.11988	-13.179	2.65242e-14
2333374	A_33_P3242623	SLC7A11	Homo sapiens solute carrier family 7 (anionic amino acid transporter light chain, xc- system), member 11 (SLC7A11), mRNA [NM_014331]	NM_014331	-1.11567	-13.0518	1.17249e-38
1147565	A_24_P305784	SPANXB2	Homo sapiens SPANX family, member B2 (SPANXB2), mRNA [NM_145664]	NM_145664	-1.11395	-13.0001	1.95417e-10
2323898	A_33_P3215933	MPZL3	Homo sapiens myelin protein zero-like 3 (MPZL3), mRNA [NM_198275]	NM_198275	-1.11381	-12.9961	1.24835e-10
1141699	A_23_P403335	EXPH5	Homo sapiens exophilin 5 (EXPH5), mRNA [NM_015065]	NM_015065	-1.11325	-12.9792	3.55096e-20
2319346	A_33_P3399267	IL15RA	Homo sapiens interleukin 15 receptor, alpha (IL15RA), transcript variant 2, mRNA [NM_172200]	NM_172200	-1.11304	-12.9731	2.04546e-10
2316020	A_33_P3328653	CELSR1	Homo sapiens cadherin, EGF LAG seven-pass G-type receptor 1 (flamingo homolog, Drosophila) (CELSR1), mRNA [NM_014246]	NM_014246	-1.1123	-12.9508	1.90145e-10
1146095	A_24_P80204	MALL	Homo sapiens mal, T-cell differentiation protein-like (MALL), mRNA [NM_005434]	NM_005434	-1.11167	-12.932	4.84405e-20
1167357	A_24_P402080	MBP	Homo sapiens myelin basic protein (MBP), transcript variant 8, mRNA [NM_001025100]	NM_001025100	-1.11102	-12.9127	1.46552e-38
1159438	A_23_P393034	HAS3	Homo sapiens hyaluronan synthase 3 (HAS3), transcript variant 1, mRNA [NM_005329]	NM_005329	-1.10664	-12.7832	1.41377e-37
1155513	A_23_P897	C1orf116	Homo sapiens chromosome 1 open reading frame 116 (C1orf116), transcript variant 1, mRNA [NM_023938]	NM_023938	-1.10654	-12.7803	2.73426e-19
880224	A_23_P417415	ACOT11	Homo sapiens acyl-CoA thioesterase 11 (ACOT11), transcript variant 2, mRNA [NM_147161]	NM_147161	-1.10617	-12.7695	3.98624e-20
2316840	A_19_P00327046		lincRNA:chr6:138961057-139020207 reverse strand		-1.10601	-12.7646	4.08257e-20
885225	A_23_P344444	ASB17	Homo sapiens ankyrin repeat and SOCS box containing 17 (ASB17), transcript variant 1, mRNA [NM_080868]	NM_080868	-1.10555	-12.7512	3.53971e-10
885922	A_23_P66798	KRT19	Homo sapiens keratin 19 (KRT19), mRNA [NM_002276]	NM_002276	-1.10433	-12.7154	1.46102e-38
2321302	A_33_P3358392	BCL11B	Homo sapiens B-cell CLL/lymphoma 11B (zinc finger protein) (BCL11B), transcript variant 1, mRNA [NM_138576]	NM_138576	-1.1036	-12.6941	1.56467e-11
881271	A_23_P156826	C6orf105	Homo sapiens chromosome 6 open reading frame 105 (C6orf105), transcript variant 2, mRNA [NM_032744]	NM_032744	-1.10251	-12.6621	6.63998e-20
2334817	A_33_P3329088	PRSS8	Homo sapiens protease, serine, 8 (PRSS8), mRNA [NM_002773]	NM_002773	-1.10123	-12.625	1.58599e-38
2330823	A_33_P3395014		Homo sapiens acyl-Coenzyme A oxidase-like, mRNA (cDNA clone IMAGE:40084247), partial cds. [BC131514]	FV142970	-1.0999	-12.5862	4.76596e-10
2318855	A_33_P3323722	ARL4C	Homo sapiens ADP-ribosylation factor-like 4C (ARL4C), mRNA [NM_005737]	NM_005737	-1.09783	-12.5266	8.84802e-20
884096	A_23_P10873	TLR1	Homo sapiens toll-like receptor 1 (TLR1), mRNA [NM_003263]	NM_003263	-1.09618	-12.4791	0
1159492	A_23_P428887	KLHL34	Homo sapiens kelch-like 34 (Drosophila) (KLHL34), mRNA [NM_153270]	NM_153270	-1.0947	-12.4365	1.26598e-18
2313411	A_33_P3389827	PROM2	Homo sapiens prominin 2 (PROM2), transcript variant 1, mRNA [NM_001165978]	NM_001165978	-1.09413	-12.4202	4.94857e-20
1159698	A_24_P406132	MAPK13	Homo sapiens mitogen-activated protein kinase 13 (MAPK13), mRNA [NM_002754]	NM_002754	-1.09363	-12.4061	2.3494e-38
880563	A_23_P162386	BIN2	Homo sapiens bridging integrator 2 (BIN2), mRNA [NM_016293]	NM_016293	-1.09201	-12.3597	7.9004e-10
1145851	A_23_P306352	RGAG1	Homo sapiens retrotransposon gag domain containing 1 (RGAG1), mRNA [NM_020769]	NM_020769	-1.09089	-12.328	7.25416e-10
2321623	A_19_P00812504		lincRNA:chr21:26934779-26952204 forward strand		-1.08978	-12.2964	5.73514e-20
869378	A_23_P1691	MMP1	Homo sapiens matrix metallopeptidase 1 (interstitial collagenase) (MMP1), transcript variant 1, mRNA [NM_002421]	NM_002421	-1.08941	-12.2859	0
2320661	A_33_P3486059	C1orf195	AV653872 GLC Homo sapiens cDNA clone GLCDPE06 3', mRNA sequence [AV653872]	AV653872	-1.08813	-12.2498	8.46779e-10
1145296	A_23_P390700	CNTN1	Homo sapiens contactin 1 (CNTN1), transcript variant 1, mRNA [NM_001843]	NM_001843	-1.08656	-12.2057	2.39e-37
882846	A_32_P129752	TMEM30B	Homo sapiens transmembrane protein 30B (TMEM30B), mRNA [NM_001017970]	NM_001017970	-1.08589	-12.1867	5.8479e-20
2323407	A_33_P3260430	SPRR2A	Homo sapiens small proline-rich protein 2A (SPRR2A), mRNA [NM_005988]	NM_005988	-1.08557	-12.1778	1.90179e-17
1147569	A_24_P288915		coiled-coil domain containing 144A [Source:HGNC Symbol;Acc:29072] [ENST00000340621]	AK093811	-1.08345	-12.1186	1.1814e-09
2318244	A_33_P3365750	EML5	Homo sapiens echinoderm microtubule associated protein like 5 (EML5), mRNA [NM_183387]	NM_183387	-1.08247	-12.0913	6.68027e-18
879447	A_24_P937405	PRSS23	Homo sapiens protease, serine, 23 (PRSS23), mRNA [NM_007173]	NM_007173	-1.08245	-12.0905	2.1166e-19
2324610	A_19_P00803803		lincRNA:chr6:56709666-56716191 reverse strand		-1.08213	-12.0818	7.51052e-20
2327510	A_19_P00317963	XLOC_005849	BROAD lincRNAs version v2 (http://www.broadinstitute.org/genome_bio/human_lincrnas/)		-1.08203	-12.079	9.61046e-10
879259	A_23_P121657	HS3ST1	Homo sapiens heparan sulfate (glucosamine) 3-O-sulfotransferase 1 (HS3ST1), mRNA [NM_005114]	NM_005114	-1.08195	-12.0769	0
2323799	A_19_P00321432		lincRNA:chrX:45645408-45645654 reverse strand		-1.0814	-12.0615	8.65393e-20
1140257	A_24_P388786	DNAH5	Homo sapiens dynein, axonemal, heavy chain 5 (DNAH5), mRNA [NM_001369]	NM_001369	-1.08123	-12.0566	7.49716e-18
884722	A_23_P427645	TLL1	Homo sapiens tolloid-like 1 (TLL1), transcript variant 1, mRNA [NM_012464]	NM_012464	-1.08007	-12.0246	5.07978e-16
2319909	A_33_P3363560	TMEM51	Homo sapiens transmembrane protein 51 (TMEM51), transcript variant 1, mRNA [NM_001136216]	NM_001136216	-1.07872	-11.9872	6.64261e-20
1149238	A_23_P362694	C4orf7	Homo sapiens chromosome 4 open reading frame 7 (C4orf7), mRNA [NM_152997]	NM_152997	-1.07839	-11.978	2.07384e-09
882132	A_23_P104188	ELF3	Homo sapiens E74-like factor 3 (ets domain transcription factor, epithelial-specific ) (ELF3), transcript variant 1, mRNA [NM_004433]	NM_004433	-1.07762	-11.957	7.24192e-38
2321956	A_19_P00321122		lincRNA:chr2:38430513-38466732 reverse strand		-1.0767	-11.9316	3.06925e-11
1163795	A_23_P392384	AIF1L	Homo sapiens allograft inflammatory factor 1-like (AIF1L), transcript variant 3, mRNA [NM_001185095]	NM_001185095	-1.0762	-11.918	2.02104e-09
2319721	A_33_P3422035	FXYD5	FXYD domain containing ion transport regulator 5 [Source:HGNC Symbol;Acc:4029] [ENST00000392217]	AF177940	-1.07587	-11.9088	4.9711e-17
2314596	A_19_P00320525		lincRNA:chr6:21900141-21910822 forward strand		-1.07538	-11.8954	1.72153e-09
882777	A_23_P31073	MYB	Homo sapiens v-myb myeloblastosis viral oncogene homolog (avian) (MYB), transcript variant 2, mRNA [NM_005375]	NM_005375	-1.07499	-11.8849	6.11184e-38
1155962	A_23_P393051	C1orf172	Homo sapiens chromosome 1 open reading frame 172 (C1orf172), mRNA [NM_152365]	NM_152365	-1.07369	-11.8492	7.29167e-20
2327724	A_33_P3391316	LOC441956	PREDICTED: Homo sapiens hypothetical LOC441956 (LOC441956), miscRNA [XR_109656]	XR_109656	-1.07357	-11.8459	1.06579e-18
1143200	A_23_P356494	SPINK5	Homo sapiens serine peptidase inhibitor, Kazal type 5 (SPINK5), transcript variant 2, mRNA [NM_006846]	NM_006846	-1.07354	-11.845	5.59494e-17
2332789	A_33_P3846653	KRT19P2	Homo sapiens keratin 19 pseudogene 2 (KRT19P2), non-coding RNA [NR_036685]	NR_036685	-1.07266	-11.821	7.47558e-20
2317999	A_19_P00315640		lincRNA:chr17:6764358-6767235 forward strand		-1.07259	-11.8192	1.834e-19
2318713	A_19_P00317904		lincRNA:chrX:45706500-45710447 reverse strand		-1.06992	-11.7469	8.90767e-20
883690	A_23_P145514	IL20RA	Homo sapiens interleukin 20 receptor, alpha (IL20RA), mRNA [NM_014432]	NM_014432	-1.06847	-11.7078	4.6621e-17
1142676	A_24_P166397	KIAA0319	Homo sapiens KIAA0319 (KIAA0319), transcript variant 1, mRNA [NM_014809]	NM_014809	-1.06583	-11.6367	4.19827e-28
2316789	A_19_P00325870		lincRNA:chr11:129133890-129145940 reverse strand		-1.06581	-11.6362	3.34953e-09
1152473	A_23_P27795	SPINT2	Homo sapiens serine peptidase inhibitor, Kunitz type, 2 (SPINT2), transcript variant a, mRNA [NM_021102]	NM_021102	-1.06494	-11.6129	6.14151e-38
2333331	A_19_P00812111		lincRNA:chr1:98449226-98449846 reverse strand		-1.06465	-11.6052	1.58927e-19
1146371	A_23_P302595	C6orf218	Homo sapiens chromosome 6 open reading frame 218 (C6orf218), non-coding RNA [NR_027793]	NR_027793	-1.0639	-11.5851	1.14706e-17
2323213	A_33_P3409477	UBASH3B	Homo sapiens ubiquitin associated and SH3 domain containing B (UBASH3B), mRNA [NM_032873]	NM_032873	-1.06386	-11.5841	3.39461e-09
880534	A_23_P144476	SPRY1	Homo sapiens sprouty homolog 1, antagonist of FGF signaling (Drosophila) (SPRY1), transcript variant 2, mRNA [NM_199327]	NM_199327	-1.06169	-11.5263	7.5044e-25
881796	A_23_P137984	S100A10	Homo sapiens S100 calcium binding protein A10 (S100A10), mRNA [NM_002966]	NM_002966	-1.06113	-11.5116	7.09813e-38
885384	A_24_P159227	PAK6	Homo sapiens p21 protein (Cdc42/Rac)-activated kinase 6 (PAK6), transcript variant 1, mRNA [NM_020168]	NM_020168	-1.06083	-11.5036	9.02911e-38
2314941	A_33_P3238815	FRMD5	FERM domain containing 5 [Source:HGNC Symbol;Acc:28214] [ENST00000417257]		-1.0599	-11.4788	2.52105e-11
2312561	A_19_P00804296		lincRNA:chr16:14398724-14425224 forward strand		-1.05689	-11.3997	1.58832e-15
1142069	A_23_P2271	PTHLH	Homo sapiens parathyroid hormone-like hormone (PTHLH), transcript variant 1, mRNA [NM_198965]	NM_198965	-1.05655	-11.3906	4.01182e-35
1156783	A_23_P408930	OR7E5P	Homo sapiens olfactory receptor, family 7, subfamily E, member 5 pseudogene (OR7E5P), non-coding RNA [NR_027688]	NR_027688	-1.05631	-11.3844	1.49235e-16
2334930	A_33_P3375636	FAM196B	Homo sapiens family with sequence similarity 196, member B (FAM196B), mRNA [NM_001129891]	NM_001129891	-1.05599	-11.376	1.96428e-09
2327640	A_33_P3269110	GUCY1A3	Homo sapiens guanylate cyclase 1, soluble, alpha 3 (GUCY1A3), transcript variant 6, mRNA [NM_001130686]	NM_001130686	-1.05527	-11.3571	1.07496e-35
2320214	A_19_P00321671		lincRNA:chr4:90602662-90614309 forward strand		-1.05452	-11.3376	9.88783e-17
2312880	A_33_P3251727	RYR2	Homo sapiens ryanodine receptor 2 (cardiac) (RYR2), mRNA [NM_001035]	NM_001035	-1.05222	-11.2777	7.64612e-09
2321685	A_33_P3666817	C10orf55	Homo sapiens chromosome 10 open reading frame 55 (C10orf55), mRNA [NM_001001791]	NM_001001791	-1.05128	-11.2534	7.13712e-09
881192	A_24_P393740	FYB	Homo sapiens FYN binding protein (FYB), transcript variant 1, mRNA [NM_001465]	NM_001465	-1.05118	-11.2508	3.57217e-16
888806	A_32_P105549	ANXA8L2	Homo sapiens annexin A8-like 2 (ANXA8L2), mRNA [NM_001630]	NM_001630	-1.05072	-11.2387	1.08234e-37
1144694	A_23_P212469	ENTPD3	Homo sapiens ectonucleoside triphosphate diphosphohydrolase 3 (ENTPD3), mRNA [NM_001248]	NM_001248	-1.05065	-11.2371	1.01684e-18
885483	A_23_P68121	PSD4	Homo sapiens pleckstrin and Sec7 domain containing 4 (PSD4), mRNA [NM_012455]	NM_012455	-1.04995	-11.2188	2.6913e-19
1144577	A_32_P135336	LOC388242	Homo sapiens coiled-coil domain containing 101 pseudogene (LOC388242), non-coding RNA [NR_002556]	NR_002556	-1.04897	-11.1936	1.33067e-19
888487	A_23_P3379	RASGRF1	Homo sapiens Ras protein-specific guanine nucleotide-releasing factor 1 (RASGRF1), transcript variant 1, mRNA [NM_002891]	NM_002891	-1.04889	-11.1916	1.16129e-08
2333459	A_33_P3325704	SPRR2E	Homo sapiens small proline-rich protein 2E (SPRR2E), mRNA [NM_001024209]	NM_001024209	-1.047	-11.1431	1.58244e-15
1151726	A_23_P404667	BIK	Homo sapiens BCL2-interacting killer (apoptosis-inducing) (BIK), mRNA [NM_001197]	NM_001197	-1.04607	-11.1191	1.41171e-37
1147670	A_32_P178800	ITGA2	Homo sapiens integrin, alpha 2 (CD49B, alpha 2 subunit of VLA-2 receptor) (ITGA2), mRNA [NM_002203]	NM_002203	-1.04596	-11.1163	1.81597e-22
2315116	A_33_P3416804		PREDICTED: Homo sapiens hypothetical LOC100509445 (LOC100509445), miscRNA [XR_111273]	XR_111273	-1.03849	-10.9268	1.80794e-15
888549	A_24_P87036	ANO1	Homo sapiens anoctamin 1, calcium activated chloride channel (ANO1), transcript variant 1, mRNA [NM_018043]	NM_018043	-1.03814	-10.918	3.35772e-15
1148301	A_23_P98350	BIRC3	Homo sapiens baculoviral IAP repeat containing 3 (BIRC3), transcript variant 1, mRNA [NM_001165]	NM_001165	-1.03807	-10.9161	1.94139e-37
882026	A_23_P151506	PLEK2	Homo sapiens pleckstrin 2 (PLEK2), mRNA [NM_016445]	NM_016445	-1.03617	-10.8685	1.54508e-19
2327049	A_33_P3306146	PLAU	Homo sapiens plasminogen activator, urokinase (PLAU), transcript variant 2, mRNA [NM_001145031]	NM_001145031	-1.03578	-10.8587	1.62864e-19
2334174	A_33_P3295154		Homo sapiens cDNA FLJ13769 fis, clone PLACE4000222. [AK023831]	AK023831	-1.03559	-10.854	4.66131e-17
2313803	A_33_P3409844	HOOK1	Homo sapiens hook homolog 1 (Drosophila) (HOOK1), mRNA [NM_015888]	NM_015888	-1.03302	-10.7899	6.51914e-19
878968	A_23_P107963	FUT1	Homo sapiens fucosyltransferase 1 (galactoside 2-alpha-L-fucosyltransferase, H blood group) (FUT1), mRNA [NM_000148]	NM_000148	-1.03105	-10.7412	0
881151	A_23_P145529	PKIB	Homo sapiens protein kinase (cAMP-dependent, catalytic) inhibitor beta (PKIB), transcript variant 1, mRNA [NM_181795]	NM_181795	-1.03095	-10.7387	3.81044e-17
2319437	A_33_P3232011	RAB17	Homo sapiens RAB17, member RAS oncogene family (RAB17), transcript variant 1, mRNA [NM_022449]	NM_022449	-1.02945	-10.7017	1.79912e-19
2332373	A_33_P3213119	HAS2-AS1	Homo sapiens HAS2 antisense RNA 1 (non-protein coding) (HAS2-AS1), antisense RNA [NR_002835]	NR_002835	-1.02845	-10.677	2.48406e-08
2323259	A_19_P00811704		lincRNA:chr2:27976046-27986921 forward strand		-1.0274	-10.6511	3.95506e-13
2330516	A_33_P3346891	MYBL1	Homo sapiens v-myb myeloblastosis viral oncogene homolog (avian)-like 1 (MYBL1), transcript variant 2, mRNA [NM_001144755]	NM_001144755	-1.02711	-10.644	7.39853e-15
2326623	A_33_P3405424	IL4I1	Homo sapiens interleukin 4 induced 1 (IL4I1), transcript variant 2, mRNA [NM_172374]	NM_172374	-1.02693	-10.6397	3.91247e-16
2319467	A_19_P00806707		lincRNA:chr8:90617816-90618164 reverse strand		-1.02683	-10.6372	5.28525e-12
2334647	A_19_P00323827		lincRNA:chr2:165509129-165519404 reverse strand		-1.02648	-10.6286	2.39155e-08
884046	A_23_P63379	CA14	Homo sapiens carbonic anhydrase XIV (CA14), mRNA [NM_012113]	NM_012113	-1.02596	-10.616	3.42614e-19
2327661	A_19_P00800992		lincRNA:chr16:14398724-14425224 reverse strand		-1.02582	-10.6127	3.02338e-08
1165450	A_23_P151975	RHCG	Homo sapiens Rh family, C glycoprotein (RHCG), mRNA [NM_016321]	NM_016321	-1.02582	-10.6127	1.15514e-34
1159631	A_23_P145376	MAPK13	Homo sapiens mitogen-activated protein kinase 13 (MAPK13), mRNA [NM_002754]	NM_002754	-1.02493	-10.5909	2.62568e-19
1164005	A_24_P53778	ITLN2	Homo sapiens intelectin 2 (ITLN2), mRNA [NM_080878]	NM_080878	-1.02477	-10.587	3.40588e-08
2331208	A_33_P3258362	HBA2	Homo sapiens hemoglobin, alpha 2 (HBA2), mRNA [NM_000517]	NM_000517	-1.0247	-10.5853	4.7239e-19
884953	A_24_P3415	PPP2R2C	Homo sapiens protein phosphatase 2, regulatory subunit B, gamma (PPP2R2C), transcript variant 2, mRNA [NM_181876]	NM_181876	-1.02298	-10.5435	1.76159e-16
1155140	A_23_P160881	SMPDL3B	Homo sapiens sphingomyelin phosphodiesterase, acid-like 3B (SMPDL3B), transcript variant 2, mRNA [NM_001009568]	NM_001009568	-1.02263	-10.535	2.80294e-19
1149585	A_23_P14083	AMIGO2	Homo sapiens adhesion molecule with Ig-like domain 2 (AMIGO2), transcript variant 2, mRNA [NM_181847]	NM_181847	-1.02246	-10.5307	2.06343e-19
2320507	A_33_P3236392	PVRL4	Homo sapiens poliovirus receptor-related 4 (PVRL4), mRNA [NM_030916]	NM_030916	-1.02184	-10.5158	9.41656e-19
1140238	A_23_P23869	LHX4	Homo sapiens LIM homeobox 4 (LHX4), mRNA [NM_033343]	NM_033343	-1.02145	-10.5062	4.92009e-16
883509	A_23_P5778	RAB17	Homo sapiens RAB17, member RAS oncogene family (RAB17), transcript variant 1, mRNA [NM_022449]	NM_022449	-1.02039	-10.4807	4.50749e-19
2330342	A_33_P3213596	TNIK	Homo sapiens TRAF2 and NCK interacting kinase (TNIK), transcript variant 1, mRNA [NM_015028]	NM_015028	-1.02018	-10.4757	1.51452e-10
2328676	A_33_P3219295		Q9BSH2_HUMAN (Q9BSH2) MARVELD3 protein (Fragment), partial (6%) [THC2703660]		-1.02015	-10.4749	1.71539e-18
2318848	A_33_P3380647	FRAS1	Homo sapiens cDNA FLJ34763 fis, clone NT2NE2002186. [AK092082]	AK092082	-1.01925	-10.4533	4.24338e-08
2325556	A_33_P3311371	PDLIM2	Homo sapiens PDZ and LIM domain 2 (mystique) (PDLIM2), transcript variant 3, mRNA [NM_198042]	NM_198042	-1.01915	-10.4508	2.71956e-19
1161590	A_23_P139028	POU2F3	Homo sapiens POU class 2 homeobox 3 (POU2F3), transcript variant 1, mRNA [NM_014352]	NM_014352	-1.01887	-10.4441	1.21323e-14
879099	A_23_P110571	MAST4	Homo sapiens microtubule associated serine/threonine kinase family member 4 (MAST4), transcript variant 3, mRNA [NM_001164664]	NM_001164664	-1.01874	-10.4409	2.27248e-19
2328805	A_19_P00324844		lincRNA:chr6:126693482-126703082 forward strand		-1.01856	-10.4366	4.53053e-08
2321990	A_33_P3372074	LLGL2	Homo sapiens lethal giant larvae homolog 2 (Drosophila) (LLGL2), transcript variant 3, mRNA [NM_001031803]	NM_001031803	-1.01839	-10.4326	2.25824e-19
2314697	A_19_P00320663		lincRNA:chr3:158458223-158461125 forward strand		-1.01803	-10.424	9.9841e-18
2321639	A_19_P00316731		lincRNA:chr8:38627589-38630415 forward strand		-1.01721	-10.4042	5.51032e-19
2334314	A_19_P00321866		lincRNA:chr1:208039465-208042417 reverse strand		-1.01712	-10.4021	2.24723e-16
1167823	A_23_P133438	FAM105A	Homo sapiens family with sequence similarity 105, member A (FAM105A), mRNA [NM_019018]	NM_019018	-1.01694	-10.3977	5.69262e-19
886965	A_23_P62607	IL22RA1	Homo sapiens interleukin 22 receptor, alpha 1 (IL22RA1), mRNA [NM_021258]	NM_021258	-1.01498	-10.3509	7.36581e-35
2314521	A_19_P00330911		lincRNA:chr2:133030255-133039274 forward strand		-1.01462	-10.3424	2.48054e-19
2322313	A_33_P3286864	ATP8A2	Homo sapiens ATPase, aminophospholipid transporter, class I, type 8A, member 2 (ATP8A2), mRNA [NM_016529]	NM_016529	-1.01311	-10.3065	3.28159e-19
869971	A_23_P24104	PLAU	Homo sapiens plasminogen activator, urokinase (PLAU), transcript variant 1, mRNA [NM_002658]	NM_002658	-1.01292	-10.3019	0
2328120	A_19_P00322895	XLOC_002736	BROAD lincRNAs version v2 (http://www.broadinstitute.org/genome_bio/human_lincrnas/)		-1.01172	-10.2735	4.13283e-18
2329336	A_33_P3233608	SPANXB2	Homo sapiens SPANX family, member B2 (SPANXB2), mRNA [NM_145664]	NM_145664	-1.01125	-10.2625	9.33059e-18
885955	A_24_P931443	GPR68	Homo sapiens G protein-coupled receptor 68 (GPR68), transcript variant 2, mRNA [NM_003485]	NM_003485	-1.01051	-10.2451	3.07734e-14
2314380	A_19_P00318113	XLOC_003491	BROAD lincRNAs version v2 (http://www.broadinstitute.org/genome_bio/human_lincrnas/)		-1.01028	-10.2395	6.24064e-08
888364	A_23_P257365	GFI1	Homo sapiens growth factor independent 1 transcription repressor (GFI1), transcript variant 1, mRNA [NM_005263]	NM_005263	-1.00926	-10.2155	2.11348e-27
1166762	A_32_P138032	C1orf61	Homo sapiens chromosome 1 open reading frame 61 (C1orf61), mRNA [NM_006365]	NM_006365	-1.00853	-10.1983	1.63778e-18
1147994	A_23_P36888	FAM113B	Homo sapiens family with sequence similarity 113, member B (FAM113B), mRNA [NM_138371]	NM_138371	-1.00781	-10.1815	2.85259e-19
2318654	A_33_P3313864		Unknown		-1.00725	-10.1683	4.81976e-18
1138523	A_23_P94754	TNFSF15	Homo sapiens tumor necrosis factor (ligand) superfamily, member 15 (TNFSF15), transcript variant 1, mRNA [NM_005118]	NM_005118	-1.00666	-10.1546	1.13635e-22
2334246	A_33_P3540725	FLJ25917	Homo sapiens cDNA FLJ25917 fis, clone CBR04926. [AK098783]	AK098783	-1.00658	-10.1527	3.26037e-19
2331586	A_33_P3395008	ACOXL	Homo sapiens acyl-CoA oxidase-like (ACOXL), mRNA [NM_001142807]	NM_001142807	-1.00582	-10.1349	4.96071e-19
888514	A_23_P24903	P2RY2	Homo sapiens purinergic receptor P2Y, G-protein coupled, 2 (P2RY2), transcript variant 1, mRNA [NM_176072]	NM_176072	-1.00354	-10.082	6.11797e-30
885814	A_23_P53390	PTPRB	Homo sapiens protein tyrosine phosphatase, receptor type, B (PTPRB), transcript variant 2, mRNA [NM_002837]	NM_002837	-1.0034	-10.0786	2.6343e-33
2326300	A_33_P3406796		Q9NP08_HUMAN (Q9NP08) H6 homeodomain protein, partial (6%) [THC2659841]		-1.00299	-10.069	3.00777e-14
1163064	A_23_P54291	DUOX1	Homo sapiens dual oxidase 1 (DUOX1), transcript variant 1, mRNA [NM_017434]	NM_017434	-1.00156	-10.0359	5.81201e-14
1146802	A_24_P43810	FAM83A	Homo sapiens family with sequence similarity 83, member A (FAM83A), transcript variant 2, mRNA [NM_207006]	NM_207006	-1.00014	-10.0033	6.46812e-15
1164306	A_23_P205031	COL4A2	Homo sapiens collagen, type IV, alpha 2 (COL4A2), mRNA [NM_001846]	NM_001846	-0.99918	-9.98122	9.86408e-37
2327319	A_19_P00316467	XLOC_002736	BROAD lincRNAs version v2 (http://www.broadinstitute.org/genome_bio/human_lincrnas/)		-0.99917	-9.98092	3.18986e-16
2322026	A_33_P3245126		Unknown		-0.99913	-9.97997	1.37679e-18
1161701	A_23_P211878	FLNB	Homo sapiens filamin B, beta (FLNB), transcript variant 2, mRNA [NM_001457]	NM_001457	-0.9982	-9.95872	1.07148e-36
1152346	A_24_P340247	IZUMO1	Homo sapiens izumo sperm-egg fusion 1 (IZUMO1), mRNA [NM_182575]	NM_182575	-0.9981	-9.95644	1.29195e-07
1163998	A_23_P28246	SLC23A3	Homo sapiens solute carrier family 23 (nucleobase transporters), member 3 (SLC23A3), transcript variant 1, mRNA [NM_144712]	NM_144712	-0.99806	-9.95546	2.68844e-18
882064	A_23_P359245	MET	Homo sapiens met proto-oncogene (hepatocyte growth factor receptor) (MET), transcript variant 2, mRNA [NM_000245]	NM_000245	-0.99776	-9.94859	0
2312518	A_33_P3409090	CNTN1	Homo sapiens contactin 1 (CNTN1), transcript variant 1, mRNA [NM_001843]	NM_001843	-0.99569	-9.9012	7.36759e-19
1145250	A_23_P320261	DMKN	Homo sapiens dermokine (DMKN), transcript variant 1, mRNA [NM_001035516]	NM_001035516	-0.99462	-9.87687	3.82852e-19
888818	A_24_P411749	GPR126	Homo sapiens G protein-coupled receptor 126 (GPR126), transcript variant a1, mRNA [NM_020455]	NM_020455	-0.99362	-9.8541	2.50289e-36
2330792	A_19_P00321868		lincRNA:chr1:208039465-208042417 reverse strand		-0.99341	-9.84944	2.93132e-18
2321631	A_33_P3382276	ST6GAL1	ST6 beta-galactosamide alpha-2,6-sialyltranferase 1 [Source:HGNC Symbol;Acc:10860] [ENST00000468614]		-0.99317	-9.84387	1.9023e-07
2336003	A_33_P3281985	CR2	Homo sapiens complement component (3d/Epstein Barr virus) receptor 2 (CR2), transcript variant 1, mRNA [NM_001006658]	NM_001006658	-0.99295	-9.83892	1.02502e-23
2313887	A_33_P3396886	C11orf52	Homo sapiens chromosome 11 open reading frame 52 (C11orf52), mRNA [NM_080659]	NM_080659	-0.99091	-9.79296	2.15051e-18
2327419	A_19_P00319269		lincRNA:chr18:37321093-37380224 reverse strand		-0.99063	-9.78648	1.97998e-18
883137	A_23_P257111	FBP1	Homo sapiens fructose-1,6-bisphosphatase 1 (FBP1), transcript variant 1, mRNA [NM_000507]	NM_000507	-0.99032	-9.77968	3.2818e-36
1141716	A_23_P132057	LINC00158	Homo sapiens long intergenic non-protein coding RNA 158 (LINC00158), non-coding RNA [NR_024027]	NR_024027	-0.98846	-9.73787	6.36603e-17
880726	A_23_P15146	IL32	Homo sapiens interleukin 32 (IL32), transcript variant 1, mRNA [NM_001012631]	NM_001012631	-0.98833	-9.73487	1.60417e-36
2327546	A_33_P3378056	TFAP2A	transcription factor AP-2 alpha (activating enhancer binding protein 2 alpha) [Source:HGNC Symbol;Acc:11742] [ENST00000478375]	M61156	-0.98656	-9.69525	5.92516e-19
2314226	A_33_P3527721	LOC284219	Homo sapiens cDNA FLJ37117 fis, clone BRACE2022270. [AK094436]	AK094436	-0.98521	-9.66512	4.93496e-19
888465	A_23_P206626	SCNN1G	Homo sapiens sodium channel, nonvoltage-gated 1, gamma (SCNN1G), mRNA [NM_001039]	NM_001039	-0.9851	-9.66266	7.33993e-10
2328520	A_33_P3243332	ARHGAP42	Homo sapiens Rho GTPase activating protein 42 (ARHGAP42), mRNA [NM_152432]	NM_152432	-0.98508	-9.66227	3.66178e-17
1144439	A_23_P348227	ZNF135	Homo sapiens zinc finger protein 135 (ZNF135), transcript variant 2, mRNA [NM_003436]	NM_003436	-0.98507	-9.66205	2.53077e-07
2335780	A_33_P3346826	IL32	Homo sapiens interleukin 32 (IL32), transcript variant 4, mRNA [NM_001012633]	NM_001012633	-0.98449	-9.64906	1.97525e-36
885347	A_23_P36825	GPRC5A	Homo sapiens G protein-coupled receptor, family C, group 5, member A (GPRC5A), mRNA [NM_003979]	NM_003979	-0.98335	-9.62387	2.09752e-36
886245	A_23_P157117	CREB5	Homo sapiens cAMP responsive element binding protein 5 (CREB5), transcript variant 1, mRNA [NM_182898]	NM_182898	-0.98217	-9.59784	5.47702e-16
1151337	A_23_P65240	COL4A1	Homo sapiens collagen, type IV, alpha 1 (COL4A1), mRNA [NM_001845]	NM_001845	-0.9815	-9.58304	2.33598e-35
882074	A_32_P46571	RHBDL2	Homo sapiens rhomboid, veinlet-like 2 (Drosophila) (RHBDL2), mRNA [NM_017821]	NM_017821	-0.98067	-9.56471	4.57566e-12
2324415	A_33_P3357658	HMGA2	Homo sapiens high mobility group AT-hook 2 (HMGA2), transcript variant 2, mRNA [NM_003484]	NM_003484	-0.97696	-9.48322	5.36093e-36
1152530	A_23_P394043	CAMSAP3	Homo sapiens calmodulin regulated spectrin-associated protein family, member 3 (CAMSAP3), transcript variant 1, mRNA [NM_001080429]	NM_001080429	-0.97386	-9.41587	1.35933e-18
2328941	A_33_P3415350	KCNB2	Homo sapiens potassium voltage-gated channel, Shab-related subfamily, member 2 (KCNB2), mRNA [NM_004770]	NM_004770	-0.9735	-9.408	4.21506e-07
1136981	A_23_P201687	HES2	hairy and enhancer of split 2 (Drosophila) [Source:HGNC Symbol;Acc:16005] [ENST00000377836]	BC012091	-0.97343	-9.40646	3.70264e-07
2321087	A_33_P3384045	NSAP11	PREDICTED: Homo sapiens nervous system abundant protein 11 (NSAP11), miscRNA [XR_110862]	XR_110862	-0.97299	-9.397	3.3822e-10
1157653	A_23_P303671	ECM2	Homo sapiens extracellular matrix protein 2, female organ and adipocyte specific (ECM2), transcript variant 1, mRNA [NM_001393]	NM_001393	-0.97031	-9.33912	8.37199e-19
2316375	A_33_P3296497	PTPRK	protein tyrosine phosphatase, receptor type, K [Source:HGNC Symbol;Acc:9674] [ENST00000495748]	BC063596	-0.96995	-9.33156	8.40441e-19
2333137	A_33_P3226832	F3	Homo sapiens coagulation factor III (thromboplastin, tissue factor) (F3), transcript variant 1, mRNA [NM_001993]	NM_001993	-0.96935	-9.31848	3.85815e-36
2327092	A_19_P00811251		lincRNA:chr8:118761334-118761831 reverse strand		-0.96907	-9.31254	5.93603e-18
879122	A_32_P33434	ZNF812	Homo sapiens zinc finger protein 812 (ZNF812), mRNA [NM_001199814]	NM_001199814	-0.9684	-9.29831	1.87931e-18
2335604	A_33_P3230558	EML5	Homo sapiens echinoderm microtubule associated protein like 5 (EML5), mRNA [NM_183387]	NM_183387	-0.96827	-9.29536	6.24708e-07
2331439	A_33_P3388646	ABLIM1	Homo sapiens actin binding LIM protein 1 (ABLIM1), transcript variant 3, mRNA [NM_001003408]	NM_001003408	-0.96817	-9.29333	2.57724e-11
2328605	A_33_P3390097		Unknown		-0.96778	-9.28485	6.24983e-09
888868	A_24_P13381	TRPV4	Homo sapiens transient receptor potential cation channel, subfamily V, member 4 (TRPV4), transcript variant 2, mRNA [NM_147204]	NM_147204	-0.96729	-9.27448	1.25793e-33
1142457	A_23_P47282	ST14	Homo sapiens suppression of tumorigenicity 14 (colon carcinoma) (ST14), mRNA [NM_021978]	NM_021978	-0.96679	-9.26378	4.54822e-36
879927	A_23_P12363	ROR1	Homo sapiens receptor tyrosine kinase-like orphan receptor 1 (ROR1), transcript variant 1, mRNA [NM_005012]	NM_005012	-0.96632	-9.25374	0
2336052	A_33_P3288614		Unknown		-0.96614	-9.24998	8.80636e-19
1138136	A_23_P212042	MFI2	Homo sapiens antigen p97 (melanoma associated) identified by monoclonal antibodies 133.2 and 96.5 (MFI2), transcript variant 1, mRNA [NM_005929]	NM_005929	-0.96604	-9.24773	1.6677e-26
1140861	A_23_P385126	DEPDC7	Homo sapiens DEP domain containing 7 (DEPDC7), transcript variant 2, mRNA [NM_139160]	NM_139160	-0.96494	-9.22447	8.27648e-19
1155210	A_23_P7250	CDS1	Homo sapiens CDP-diacylglycerol synthase (phosphatidate cytidylyltransferase) 1 (CDS1), mRNA [NM_001263]	NM_001263	-0.96484	-9.22237	9.92699e-19
2322190	A_19_P00317350		lincRNA:chr14:92224252-92224737 reverse strand		-0.96473	-9.21999	5.73236e-07
2333398	A_33_P3708658	FLJ39051	Homo sapiens cDNA FLJ39051 fis, clone NT2RP7011452. [AK096370]	AK096370	-0.96466	-9.21841	5.45885e-18
1147697	A_23_P104438	MYPN	Homo sapiens myopalladin (MYPN), mRNA [NM_032578]	NM_032578	-0.96425	-9.2097	0
2317686	A_19_P00329169		lincRNA:chr11:129133890-129145940 reverse strand		-0.96314	-9.18621	7.11478e-10
887220	A_23_P48414	CCNA1	Homo sapiens cyclin A1 (CCNA1), transcript variant 1, mRNA [NM_003914]	NM_003914	-0.96297	-9.18263	5.99252e-36
2335793	A_19_P00315502	XLOC_008373	BROAD lincRNAs version v2 (http://www.broadinstitute.org/genome_bio/human_lincrnas/)		-0.96282	-9.17946	8.19758e-19
1157408	A_23_P337689	WT1-AS	Homo sapiens WT1 antisense RNA (non-protein coding) (WT1-AS), non-coding RNA [NR_023920]	NR_023920	-0.96256	-9.17406	8.48868e-19
1138669	A_23_P45304	XK	Homo sapiens X-linked Kx blood group (McLeod syndrome) (XK), mRNA [NM_021083]	NM_021083	-0.96225	-9.16749	8.99571e-30
1147512	A_24_P79403	PF4	Homo sapiens platelet factor 4 (PF4), mRNA [NM_002619]	NM_002619	-0.96216	-9.16554	6.14309e-36
2319090	A_33_P3401701	EDNRA	Homo sapiens endothelin receptor type A (EDNRA), transcript variant 1, mRNA [NM_001957]	NM_001957	-0.96173	-9.15658	1.35645e-13
2331669	A_33_P3284345	NRG1	Homo sapiens neuregulin 1 (NRG1), transcript variant HRG-gamma, mRNA [NM_004495]	NM_004495	-0.9616	-9.15387	2.24223e-34
1157154	A_23_P134058	GFOD1	Homo sapiens glucose-fructose oxidoreductase domain containing 1 (GFOD1), transcript variant 4, mRNA [NM_001242629]	NM_001242629	-0.96113	-9.14381	1.37886e-18
1167459	A_23_P154358	PROM2	Homo sapiens prominin 2 (PROM2), transcript variant 3, mRNA [NM_144707]	NM_144707	-0.95983	-9.11646	8.82308e-19
1146815	A_24_P926960	MEGF6	Homo sapiens multiple EGF-like-domains 6 (MEGF6), mRNA [NM_001409]	NM_001409	-0.95909	-9.10098	1.55084e-18
889026	A_32_P119033	PLCXD3	Homo sapiens phosphatidylinositol-specific phospholipase C, X domain containing 3 (PLCXD3), mRNA [NM_001005473]	NM_001005473	-0.95901	-9.09929	2.21761e-18
2312553	A_33_P3325502	ARHGAP29	Homo sapiens Rho GTPase activating protein 29 (ARHGAP29), mRNA [NM_004815]	NM_004815	-0.95876	-9.09414	1.63252e-18
887182	A_23_P217341	MAGEB1	Homo sapiens melanoma antigen family B, 1 (MAGEB1), transcript variant 1, mRNA [NM_002363]	NM_002363	-0.9585	-9.08863	1.08126e-06
1165146	A_23_P400298	PRSS22	Homo sapiens protease, serine, 22 (PRSS22), mRNA [NM_022119]	NM_022119	-0.95772	-9.07237	1.16896e-18
2318276	A_19_P00322405		lincRNA:chr18:37270455-37331917 forward strand		-0.95755	-9.06871	1.0367e-18
2319052	A_33_P3763412		Homo sapiens cDNA FLJ40109 fis, clone TESTI2007685. [AK097428]	AK097428	-0.95669	-9.05088	1.45053e-11
1139383	A_23_P317324	MECOM	Homo sapiens MDS1 and EVI1 complex locus (MECOM), transcript variant 2, mRNA [NM_005241]	NM_005241	-0.95556	-9.02744	2.05754e-17
881292	A_23_P35617	PLCE1	Homo sapiens phospholipase C, epsilon 1 (PLCE1), transcript variant 1, mRNA [NM_016341]	NM_016341	-0.95497	-9.01501	8.50067e-36
1165295	A_23_P315815	NRG1	Homo sapiens neuregulin 1 (NRG1), transcript variant HRG-gamma, mRNA [NM_004495]	NM_004495	-0.95481	-9.01168	4.92929e-34
1167144	A_23_P30069	DDX60L	Homo sapiens DEAD (Asp-Glu-Ala-Asp) box polypeptide 60-like (DDX60L), mRNA [NM_001012967]	NM_001012967	-0.95437	-9.0027	1.3877e-18
2335993	A_19_P00331182		lincRNA:chr18:37074477-37375327 reverse strand		-0.95314	-8.97712	2.05624e-18
1145345	A_32_P4018	ROR1	receptor tyrosine kinase-like orphan receptor 1 [Source:HGNC Symbol;Acc:10256] [ENST00000371079]	AK000776	-0.95292	-8.97267	5.33494e-32
2326074	A_33_P3246883	DMKN	Homo sapiens dermokine (DMKN), transcript variant 2, mRNA [NM_033317]	NM_033317	-0.9515	-8.94328	1.07944e-18
2328004	A_19_P00330734		lincRNA:chr5:92825244-92835469 reverse strand		-0.95005	-8.91352	9.36809e-07
1151192	A_24_P307869	LLGL2	Homo sapiens lethal giant larvae homolog 2 (Drosophila) (LLGL2), transcript variant 2, mRNA [NM_001015002]	NM_001015002	-0.9499	-8.91038	1.1629e-18
2330602	A_19_P00811369		lincRNA:chr2:165531204-165538379 reverse strand		-0.94894	-8.89074	1.70646e-10
2333394	A_19_P00328070		lincRNA:chr11:128923190-128939765 reverse strand		-0.94856	-8.88305	1.72594e-11
2328478	A_19_P00812444		lincRNA:chr8:118763328-118763702 reverse strand		-0.94675	-8.84599	2.19506e-14
2331522	A_33_P3259775	DOCK5	Homo sapiens dedicator of cytokinesis 5 (DOCK5), mRNA [NM_024940]	NM_024940	-0.94674	-8.84588	1.79612e-18
2316982	A_33_P3397955	ITPK1-AS1	Homo sapiens ITPK1 antisense RNA 1 (non-protein coding) (ITPK1-AS1), non-coding RNA [NR_002808]	NR_002808	-0.94605	-8.83188	6.271e-11
2325451	A_33_P3421118	IL20RA	interleukin 20 receptor, alpha [Source:HGNC Symbol;Acc:6003] [ENST00000367746]	AK098312	-0.94552	-8.82106	4.24056e-16
2319969	A_33_P3306078	MYH16	Homo sapiens myosin, heavy chain 16 pseudogene (MYH16), non-coding RNA [NR_002147]	NR_002147	-0.94541	-8.8189	1.36291e-06
1158133	A_24_P462853	LINC00202	Homo sapiens long intergenic non-protein coding RNA 202 (LINC00202), non-coding RNA [NR_026795]	NR_026795	-0.94538	-8.81827	1.36604e-06
888467	A_23_P74290	GBP5	Homo sapiens guanylate binding protein 5 (GBP5), transcript variant 1, mRNA [NM_052942]	NM_052942	-0.944	-8.79019	6.44391e-15
2330706	A_33_P3245679	LOC100129940	PREDICTED: Homo sapiens hypothetical LOC100129940 (LOC100129940), miscRNA [XR_110372]	XR_110372	-0.94341	-8.7782	2.99194e-18
2316731	A_33_P3415808		Unknown		-0.94262	-8.76227	4.53987e-07
2329097	A_33_P3254320	SH2D3A	Homo sapiens SH2 domain containing 3A (SH2D3A), mRNA [NM_005490]	NM_005490	-0.94251	-8.76012	1.35269e-18
2330239	A_33_P3650224	CXorf49B	Homo sapiens chromosome X open reading frame 49B (CXorf49B), mRNA [NM_001145139]	NM_001145139	-0.9409	-8.72773	1.39298e-09
879668	A_23_P114299	CXCR3	Homo sapiens chemokine (C-X-C motif) receptor 3 (CXCR3), transcript variant 1, mRNA [NM_001504]	NM_001504	-0.94047	-8.71912	0
885241	A_23_P167121	GABRA2	Homo sapiens gamma-aminobutyric acid (GABA) A receptor, alpha 2 (GABRA2), transcript variant 1, mRNA [NM_000807]	NM_000807	-0.93915	-8.69256	4.30086e-33
1146947	A_23_P102634	WFDC6	Homo sapiens WAP four-disulfide core domain 6 (WFDC6), mRNA [NM_080827]	NM_080827	-0.9391	-8.69153	0
2330043	A_19_P00319385		lincRNA:chr2:139228654-139231605 reverse strand		-0.93893	-8.68822	2.11321e-06
1141709	A_23_P302787	LOC375295	Homo sapiens uncharacterized LOC375295 (LOC375295), non-coding RNA [NR_040001]	NR_040001	-0.93881	-8.68572	1.21429e-06
1153697	A_24_P304154	AMPD3	Homo sapiens adenosine monophosphate deaminase 3 (AMPD3), transcript variant 3, mRNA [NM_001025390]	NM_001025390	-0.93866	-8.68287	8.31038e-31
1168308	A_32_P925529		Q9BTU1_HUMAN (Q9BTU1) C1GALT1 protein (Fragment), partial (67%) [THC2771198]		-0.9372	-8.65364	2.43801e-06
1157826	A_23_P19624	BMP6	Homo sapiens bone morphogenetic protein 6 (BMP6), mRNA [NM_001718]	NM_001718	-0.9368	-8.64567	1.40098e-22
1137823	A_23_P421526	ODF4	Homo sapiens outer dense fiber of sperm tails 4 (ODF4), mRNA [NM_153007]	NM_153007	-0.93601	-8.63002	2.10479e-06
2331848	A_33_P3338300	CASZ1	Homo sapiens castor zinc finger 1 (CASZ1), transcript variant 1, mRNA [NM_001079843]	NM_001079843	-0.93588	-8.62733	7.00414e-18
2327910	A_33_P3260317	NR6A1	Homo sapiens nuclear receptor subfamily 6, group A, member 1 (NR6A1), transcript variant 1, mRNA [NM_033334]	NM_033334	-0.93586	-8.62703	3.41565e-20
2314872	A_33_P3356776	GOLGA7B	Homo sapiens golgin A7 family, member B (GOLGA7B), mRNA [NM_001010917]	NM_001010917	-0.93561	-8.62211	4.10689e-17
880056	A_23_P502413	SERPINB4	Homo sapiens serpin peptidase inhibitor, clade B (ovalbumin), member 4 (SERPINB4), mRNA [NM_002974]	NM_002974	-0.93277	-8.56577	2.55807e-35
2326436	A_19_P00802746		lincRNA:chr2:133030255-133039255 forward strand		-0.93155	-8.54179	2.23824e-18
2318915	A_19_P00802154		lincRNA:chr6:56749266-56765891 reverse strand		-0.93138	-8.53843	6.59276e-18
1150537	A_23_P85441	IGSF9	Homo sapiens immunoglobulin superfamily, member 9 (IGSF9), transcript variant 2, mRNA [NM_020789]	NM_020789	-0.93031	-8.51753	1.87088e-18
2335707	A_19_P00329883		lincRNA:chr16:14398724-14425271 forward strand		-0.92956	-8.50284	4.06177e-13
1164916	A_23_P151907	PCSK6	Homo sapiens proprotein convertase subtilisin/kexin type 6 (PCSK6), transcript variant 1, mRNA [NM_002570]	NM_002570	-0.92943	-8.50025	1.4829e-34
2329281	A_33_P3278649	ENTPD2	Homo sapiens ectonucleoside triphosphate diphosphohydrolase 2 (ENTPD2), transcript variant 1, mRNA [NM_203468]	NM_203468	-0.9286	-8.48408	3.73042e-35
1166385	A_23_P110851	TERT	Homo sapiens telomerase reverse transcriptase (TERT), transcript variant 1, mRNA [NM_198253]	NM_198253	-0.92808	-8.47381	0
1168414	A_23_P100220	ESRP2	Homo sapiens epithelial splicing regulatory protein 2 (ESRP2), mRNA [NM_024939]	NM_024939	-0.92645	-8.44212	0
2319141	A_33_P3299081	C1orf159	chromosome 1 open reading frame 159 [Source:HGNC Symbol;Acc:26062] [ENST00000379319]		-0.9263	-8.43909	1.22809e-10
1152167	A_23_P255328	PRDM8	Homo sapiens PR domain containing 8 (PRDM8), transcript variant 1, mRNA [NM_020226]	NM_020226	-0.9251	-8.41598	6.36968e-14
2329622	A_33_P3302075	UGT1A8	Homo sapiens UDP glucuronosyltransferase 1 family, polypeptide A8 (UGT1A8), mRNA [NM_019076]	NM_019076	-0.92498	-8.41351	5.99668e-11
1158664	A_23_P140475	NOX5	Homo sapiens NADPH oxidase, EF-hand calcium binding domain 5 (NOX5), transcript variant 1, mRNA [NM_024505]	NM_024505	-0.92491	-8.41217	4.22566e-35
2322325	A_33_P3388651	ABLIM1	Homo sapiens actin binding LIM protein 1 (ABLIM1), transcript variant 3, mRNA [NM_001003408]	NM_001003408	-0.92487	-8.41139	3.45464e-18
1167666	A_32_P52153	LOC728978	Homo sapiens uncharacterized LOC728978 (LOC728978), non-coding RNA [NR_038453]	NR_038453	-0.92472	-8.40845	8.32725e-12
2324407	A_33_P3395028	LOC152225	Homo sapiens uncharacterized LOC152225 (LOC152225), non-coding RNA [NR_026934]	NR_026934	-0.92437	-8.40181	3.71608e-06
2327543	A_33_P3288995	AP1S3	adaptor-related protein complex 1, sigma 3 subunit [Source:HGNC Symbol;Acc:18971] [ENST00000396653]		-0.92353	-8.38561	3.36433e-06
2319987	A_33_P3376454	LOC100133299	PREDICTED: Homo sapiens GALI1870 (LOC100133299), miscRNA [XR_108564]	XR_108564	-0.92317	-8.37853	3.25298e-18
2330473	A_33_P3262124	MMP25	Homo sapiens matrix metallopeptidase 25 (MMP25), mRNA [NM_022468]	NM_022468	-0.92279	-8.37122	1.81648e-17
2325517	A_33_P3296230		HUMPTHL parathyroid-like protein precursor {Homo sapiens} (exp=-1; wgp=0; cg=0), partial (11%) [THC2730443]		-0.92244	-8.36443	3.38244e-06
2322211	A_19_P00811936		lincRNA:chr14:92220122-92237072 reverse strand		-0.92051	-8.32733	4.76451e-06
2317643	A_33_P3240244	C2CD4D	Homo sapiens C2 calcium-dependent domain containing 4D (C2CD4D), mRNA [NM_001136003]	NM_001136003	-0.91954	-8.30875	4.88261e-15
888052	A_23_P340171	TP53AIP1	Homo sapiens tumor protein p53 regulated apoptosis inducing protein 1 (TP53AIP1), nuclear gene encoding mitochondrial protein, transcript variant 4, mRNA [NM_001251964]	NM_001251964	-0.91888	-8.2962	8.36707e-11
2323703	A_33_P3227990	MBP	Homo sapiens myelin basic protein (MBP), transcript variant 7, mRNA [NM_001025101]	NM_001025101	-0.91882	-8.29505	4.51132e-25
2331407	A_19_P00319931		lincRNA:chr2:208110159-208111981 reverse strand		-0.91878	-8.29435	8.48423e-16
886518	A_32_P24376	LOC730755	Homo sapiens keratin associated protein 2-4-like (LOC730755), mRNA [NM_001165252]	NM_001165252	-0.91856	-8.29014	8.56173e-11
2336248	A_19_P00800990		lincRNA:chr2:133030255-133039255 reverse strand		-0.91764	-8.27255	3.14447e-18
2326703	A_19_P00320572		lincRNA:chr10:6829847-6830125 forward strand		-0.91705	-8.26137	3.43309e-18
2315933	A_33_P3252954	NKD2	naked cuticle homolog 2 (Drosophila) [Source:HGNC Symbol;Acc:17046] [ENST00000382730]	AK129677	-0.917	-8.26035	7.83751e-18
1138274	A_24_P53215	UNC13D	Homo sapiens unc-13 homolog D (C. elegans) (UNC13D), mRNA [NM_199242]	NM_199242	-0.91405	-8.20454	7.1203e-35
2324737	A_19_P00809750		lincRNA:chr3:185675306-185681306 reverse strand		-0.91403	-8.20413	5.50356e-06
2326547	A_19_P00320483		lincRNA:chr7:77280657-77281918 forward strand		-0.91356	-8.19522	7.70113e-08
1168081	A_32_P10133	PRINS	Homo sapiens psoriasis associated RNA induced by stress (non-protein coding) (PRINS), non-coding RNA [NR_023388]	NR_023388	-0.91227	-8.1709	1.58935e-17
1159589	A_24_P329487	FAM84B	Homo sapiens family with sequence similarity 84, member B (FAM84B), mRNA [NM_174911]	NM_174911	-0.91213	-8.16826	4.09964e-18
2312952	A_19_P00811843		lincRNA:chr11:128923190-129025740 reverse strand		-0.91192	-8.16434	3.29702e-18
2314080	A_33_P3423700	LOC100131829	Homo sapiens cDNA FLJ42008 fis, clone SPLEN2031724. [AK124002]	AK124002	-0.91152	-8.15676	3.42834e-18
1152037	A_24_P106363	MARVELD2	Homo sapiens MARVEL domain containing 2 (MARVELD2), transcript variant 1, mRNA [NM_001038603]	NM_001038603	-0.91121	-8.151	1.75825e-34
2312818	A_33_P3417339	SHROOM3	Homo sapiens shroom family member 3 (SHROOM3), mRNA [NM_020859]	NM_020859	-0.91094	-8.14584	1.05187e-17
2312836	A_33_P3289005	AP1S3	Homo sapiens adaptor-related protein complex 1, sigma 3 subunit (AP1S3), mRNA [NM_001039569]	NM_001039569	-0.90945	-8.1181	1.42597e-17
2314028	A_33_P3251940	LOC100131608	PREDICTED: Homo sapiens hypothetical protein LOC100131608 (LOC100131608), mRNA [XM_001715126]	XM_001715126	-0.90835	-8.09741	7.75282e-06
2334933	A_33_P3396956	C1orf172	Homo sapiens chromosome 1 open reading frame 172 (C1orf172), mRNA [NM_152365]	NM_152365	-0.90713	-8.07481	1.58521e-17
1148256	A_24_P226108	RBM47	Homo sapiens RNA binding motif protein 47 (RBM47), transcript variant 2, mRNA [NM_019027]	NM_019027	-0.90683	-8.06917	1.04166e-14
878935	A_24_P134850	PLEKHH1	Homo sapiens pleckstrin homology domain containing, family H (with MyTH4 domain) member 1 (PLEKHH1), mRNA [NM_020715]	NM_020715	-0.90548	-8.04408	7.55933e-06
2319280	A_33_P3263569	AKNAD1	Homo sapiens AKNA domain containing 1 (AKNAD1), mRNA [NM_152763]	NM_152763	-0.90478	-8.03113	8.4874e-06
881498	A_23_P139919	CHST11	Homo sapiens carbohydrate (chondroitin 4) sulfotransferase 11 (CHST11), transcript variant 1, mRNA [NM_018413]	NM_018413	-0.90309	-7.99997	6.23211e-18
1145076	A_24_P541831	LINC00264	Homo sapiens long intergenic non-protein coding RNA 264 (LINC00264), non-coding RNA [NR_026793]	NR_026793	-0.90282	-7.99504	4.33049e-06
883903	A_23_P138680	IL15RA	Homo sapiens interleukin 15 receptor, alpha (IL15RA), transcript variant 2, mRNA [NM_172200]	NM_172200	-0.90183	-7.9769	5.08305e-34
1139794	A_24_P93736	FLJ40292	Homo sapiens uncharacterized LOC643210 (FLJ40292), non-coding RNA [NR_024341]	NR_024341	-0.90164	-7.97341	1.19975e-06
869653	A_24_P300777	ADAM8	Homo sapiens ADAM metallopeptidase domain 8 (ADAM8), transcript variant 1, mRNA [NM_001109]	NM_001109	-0.90131	-7.96735	1.363e-34
2312842	A_33_P3215647	FAM113B	Homo sapiens family with sequence similarity 113, member B (FAM113B), mRNA [NM_138371]	NM_138371	-0.90118	-7.96491	5.71348e-18
1148845	A_23_P250212	SGK223	Homo sapiens homolog of rat pragma of Rnd2 (SGK223), mRNA [NM_001080826]	NM_001080826	-0.90116	-7.96449	4.1121e-18
2330568	A_19_P00322453		lincRNA:chr3:156470851-156534851 reverse strand		-0.89873	-7.92013	1.01361e-07
2331723	A_33_P3382100	IGFN1	Homo sapiens immunoglobulin-like and fibronectin type III domain containing 1 (IGFN1), mRNA [NM_001164586]	NM_001164586	-0.89842	-7.91452	5.01844e-06
885353	A_23_P157793	CA9	Homo sapiens carbonic anhydrase IX (CA9), mRNA [NM_001216]	NM_001216	-0.89834	-7.91296	1.59555e-34
2316837	A_19_P00318940		lincRNA:chr14:98411873-98412333 reverse strand		-0.89745	-7.89687	2.23398e-14
2331242	A_33_P3346669	PLCE1	Homo sapiens phospholipase C, epsilon 1 (PLCE1), transcript variant 1, mRNA [NM_016341]	NM_016341	-0.89599	-7.87028	5.30261e-18
879296	A_23_P214079	SPINK1	Homo sapiens serine peptidase inhibitor, Kazal type 1 (SPINK1), mRNA [NM_003122]	NM_003122	-0.89473	-7.8474	2.98711e-10
1143554	A_24_P228611	FER1L4	Homo sapiens fer-1-like 4 (C. elegans) pseudogene (FER1L4), non-coding RNA [NR_024377]	NR_024377	-0.89455	-7.8443	1.87563e-14
888047	A_23_P312565	ANKRD19P	Homo sapiens ankyrin repeat domain 19, pseudogene (ANKRD19P), non-coding RNA [NR_026868]	NR_026868	-0.89366	-7.82816	5.24678e-18
2321548	A_33_P3397443	PKMYT1	Homo sapiens protein kinase, membrane associated tyrosine/threonine 1 (PKMYT1), transcript variant 2, mRNA [NM_182687]	NM_182687	-0.89348	-7.82484	2.05234e-34
2314085	A_19_P00321339		lincRNA:chr3:158458205-158461305 forward strand		-0.89343	-7.82397	9.54001e-18
2320405	A_19_P00812772		lincRNA:chr2:184032455-184084780 reverse strand		-0.89305	-7.81718	1e-05
2332361	A_19_P00321597	XLOC_011117	BROAD lincRNAs version v2 (http://www.broadinstitute.org/genome_bio/human_lincrnas/)		-0.89253	-7.8079	4.79675e-06
2321638	A_19_P00803948		lincRNA:chr14:71175122-71180872 forward strand		-0.89234	-7.80433	1e-05
2313701	A_33_P3365995	MAST4	microtubule associated serine/threonine kinase family member 4 [Source:HGNC Symbol;Acc:19037] [ENST00000405643]	AK299538	-0.8921	-7.80002	2e-05
1143991	A_23_P215549	PON3	Homo sapiens paraoxonase 3 (PON3), mRNA [NM_000940]	NM_000940	-0.89162	-7.79141	2.68073e-34
1143909	A_23_P55632	SERPINB3	Homo sapiens serpin peptidase inhibitor, clade B (ovalbumin), member 3 (SERPINB3), mRNA [NM_006919]	NM_006919	-0.8914	-7.78754	2.47222e-34
1149571	A_24_P938614	CDS1	Homo sapiens CDP-diacylglycerol synthase (phosphatidate cytidylyltransferase) 1 (CDS1), mRNA [NM_001263]	NM_001263	-0.89097	-7.77978	6.13847e-18
883824	A_23_P17053	IL36G	Homo sapiens interleukin 36, gamma (IL36G), mRNA [NM_019618]	NM_019618	-0.89097	-7.77977	3.67388e-16
1147298	A_24_P23546	SP8	Homo sapiens Sp8 transcription factor (SP8), transcript variant 2, mRNA [NM_198956]	NM_198956	-0.89058	-7.77284	9.18175e-17
1146386	A_23_P86195	SLC44A3	Homo sapiens solute carrier family 44, member 3 (SLC44A3), transcript variant 2, mRNA [NM_152369]	NM_152369	-0.89052	-7.77169	1.72751e-17
880307	A_23_P30254	PLK2	Homo sapiens polo-like kinase 2 (PLK2), transcript variant 1, mRNA [NM_006622]	NM_006622	-0.89046	-7.77075	2.63724e-34
2333549	A_33_P3326777	CAGE1	Homo sapiens cancer antigen 1 (CAGE1), transcript variant 1, mRNA [NM_001170692]	NM_001170692	-0.89002	-7.7629	1.04579e-17
879474	A_23_P154526	GRB14	Homo sapiens growth factor receptor-bound protein 14 (GRB14), mRNA [NM_004490]	NM_004490	-0.8885	-7.73575	2.73292e-34
2325882	A_33_P3300022		Unknown		-0.88848	-7.73532	3e-05
1152466	A_24_P385732	OSTalpha	Homo sapiens organic solute transporter alpha (OSTalpha), mRNA [NM_152672]	NM_152672	-0.88836	-7.73315	1e-05
2314176	A_19_P00319528	XLOC_007053	BROAD lincRNAs version v2 (http://www.broadinstitute.org/genome_bio/human_lincrnas/)		-0.88803	-7.72741	6.65671e-12
2334130	A_33_P3277575	CDCA5	cell division cycle associated 5 [Source:HGNC Symbol;Acc:14626] [ENST00000404147]		-0.88791	-7.72513	3.34586e-08
1142467	A_23_P302672	DDIT4L	Homo sapiens DNA-damage-inducible transcript 4-like, mRNA (cDNA clone MGC:9960 IMAGE:3877854), complete cds. [BC013592]	BC013592	-0.88767	-7.72094	3.39347e-07
2329564	A_33_P3346688	HSPA8	heat shock 70kDa protein 8 [Source:HGNC Symbol;Acc:5241] [ENST00000527983]	AK310467	-0.8875	-7.71799	5.26795e-17
1161635	A_24_P365506	FERMT1	Homo sapiens fermitin family member 1 (FERMT1), mRNA [NM_017671]	NM_017671	-0.88728	-7.71395	8.84725e-18
2333336	A_19_P00317149		lincRNA:chr8:134375415-134376909 reverse strand		-0.88727	-7.7139	2.17355e-16
887463	A_23_P14986	HSD11B2	Homo sapiens hydroxysteroid (11-beta) dehydrogenase 2 (HSD11B2), mRNA [NM_000196]	NM_000196	-0.88723	-7.71309	3.22188e-34
885516	A_24_P11315	OLFML3	Homo sapiens olfactomedin-like 3 (OLFML3), mRNA [NM_020190]	NM_020190	-0.88617	-7.69438	2.24774e-17
2335809	A_33_P3364646	RASGEF1B	Homo sapiens RasGEF domain family, member 1B (RASGEF1B), mRNA [NM_152545]	NM_152545	-0.88547	-7.6819	2e-05
2332396	A_33_P3264193	OR2D2	Homo sapiens olfactory receptor, family 2, subfamily D, member 2 (OR2D2), mRNA [NM_003700]	NM_003700	-0.88487	-7.67126	1e-05
2321206	A_19_P00318957		lincRNA:chr4:16974897-17075526 reverse strand		-0.8834	-7.64544	2e-05
1158368	A_32_P331052	C20orf151	Homo sapiens chromosome 20 open reading frame 151 (C20orf151), mRNA [NM_080833]	NM_080833	-0.88322	-7.64226	2e-05
2326782	A_19_P00328165		lincRNA:chr12:123614572-123628947 reverse strand		-0.88254	-7.63035	1.29191e-17
1157977	A_32_P153071	VIPR2	Homo sapiens vasoactive intestinal peptide receptor 2 (VIPR2), mRNA [NM_003382]	NM_003382	-0.8825	-7.62957	1.63918e-12
2334677	A_33_P3367356		Homo sapiens chromosome 15 open reading frame 45, mRNA (cDNA clone MGC:168991 IMAGE:9021368), complete cds. [BC137370]	BC137370	-0.88206	-7.62192	2e-05
1140872	A_23_P140434	MYO5C	Homo sapiens myosin VC (MYO5C), mRNA [NM_018728]	NM_018728	-0.88182	-7.61759	8.26837e-18
1145794	A_23_P329962	SUN3	Homo sapiens Sad1 and UNC84 domain containing 3 (SUN3), transcript variant 1, mRNA [NM_001030019]	NM_001030019	-0.88156	-7.61305	3e-05
884268	A_32_P440768	ALOX12P2	Homo sapiens arachidonate 12-lipoxygenase pseudogene 2 (ALOX12P2), non-coding RNA [NR_002710]	NR_002710	-0.88147	-7.61147	7.96119e-18
883427	A_23_P401361	PITPNM2	Homo sapiens phosphatidylinositol transfer protein, membrane-associated 2 (PITPNM2), mRNA [NM_020845]	NM_020845	-0.88123	-7.60733	1.88197e-17
2331912	A_33_P3378514	PDE5A	Homo sapiens phosphodiesterase 5A, cGMP-specific (PDE5A), transcript variant 1, mRNA [NM_001083]	NM_001083	-0.88008	-7.58725	1.28361e-32
886217	A_23_P339240	PLCH1	Homo sapiens phospholipase C, eta 1 (PLCH1), transcript variant 2, mRNA [NM_014996]	NM_014996	-0.87984	-7.58297	2e-05
2335169	A_33_P3240612	LOC100652797	PREDICTED: Homo sapiens hypothetical protein LOC100652797 (LOC100652797), mRNA [XM_003403476]	XM_003403476	-0.87968	-7.58016	1e-05
884971	A_23_P161686	ARHGAP32	Homo sapiens Rho GTPase activating protein 32 (ARHGAP32), transcript variant 2, mRNA [NM_014715]	NM_014715	-0.87849	-7.55938	7.90601e-18
2335231	A_33_P3382629		PREDICTED: Homo sapiens cytokine receptor CRL2 (LOC100287290), mRNA [XM_002342405]	XM_002342405	-0.8783	-7.55618	2.99574e-17
2331187	A_19_P00801386		lincRNA:chr4:128758375-128769050 reverse strand		-0.87819	-7.55423	2.00064e-16
1162125	A_24_P63380	BMPR1B	Homo sapiens bone morphogenetic protein receptor, type IB (BMPR1B), mRNA [NM_001203]	NM_001203	-0.87667	-7.5279	3.51388e-09
2315725	A_33_P3268224	SPATA5	Homo sapiens spermatogenesis associated 5 (SPATA5), mRNA [NM_145207]	NM_145207	-0.8764	-7.52309	1.35005e-10
1142486	A_23_P307536	SH3D21	SH3 domain containing 21 [Source:HGNC Symbol;Acc:26236] [ENST00000480549]	AK056459	-0.87567	-7.51054	8.95821e-18
1152666	A_24_P68311	SYNE2	Homo sapiens spectrin repeat containing, nuclear envelope 2 (SYNE2), transcript variant 1, mRNA [NM_015180]	NM_015180	-0.87527	-7.50363	9.99793e-18
2332948	A_33_P3227400	COL4A4	Homo sapiens collagen, type IV, alpha 4 (COL4A4), mRNA [NM_000092]	NM_000092	-0.8746	-7.49202	2.37938e-33
2325623	A_33_P3389286	SFN	Homo sapiens stratifin (SFN), mRNA [NM_006142]	NM_006142	-0.87387	-7.47946	6.25791e-34
2319783	A_19_P00316475		lincRNA:chr10:47135046-47136463 reverse strand		-0.87367	-7.47605	9.18136e-18
2317350	A_33_P3353941	PIK3CD	Homo sapiens phosphoinositide-3-kinase, catalytic, delta polypeptide (PIK3CD), mRNA [NM_005026]	NM_005026	-0.87279	-7.46085	1.60204e-12
2336229	A_33_P3420466	MATN3	Homo sapiens matrilin 3 (MATN3), mRNA [NM_002381]	NM_002381	-0.87152	-7.43903	2.71015e-09
1150670	A_23_P155969	PLK4	Homo sapiens polo-like kinase 4 (PLK4), transcript variant 1, mRNA [NM_014264]	NM_014264	-0.87117	-7.43312	1.0663e-33
2316241	A_33_P3411744	EGOT	Homo sapiens eosinophil granule ontogeny transcript (non-protein coding) (EGOT), non-coding RNA [NR_004428]	NR_004428	-0.87058	-7.42303	1.13293e-06
882400	A_23_P39799	LOXL3	Homo sapiens lysyl oxidase-like 3 (LOXL3), mRNA [NM_032603]	NM_032603	-0.86999	-7.41296	1.43597e-16
2319143	A_33_P3242793	C1orf81	Homo sapiens C1orf81 mRNA, partial sequence. [DQ983818]	DQ983818	-0.86956	-7.40565	3e-05
2330471	A_33_P3342448	ANK3	ankyrin 3, node of Ranvier (ankyrin G) [Source:HGNC Symbol;Acc:494] [ENST00000510382]	AK172736	-0.86919	-7.39924	4e-05
1145552	A_23_P58706	SPINK13	Homo sapiens serine peptidase inhibitor, Kazal type 13 (putative) (SPINK13), mRNA [NM_001040129]	NM_001040129	-0.86687	-7.35989	4e-05
2326143	A_33_P3415336	ALS2	amyotrophic lateral sclerosis 2 (juvenile) [Source:HGNC Symbol;Acc:443] [ENST00000462747]		-0.86671	-7.35708	3e-05
2331419	A_33_P3238856	FARP1	Homo sapiens FERM, RhoGEF (ARHGEF) and pleckstrin domain protein 1 (chondrocyte-derived) (FARP1), transcript variant 2, mRNA [NM_001001715]	NM_001001715	-0.86661	-7.35547	4e-05
1161639	A_23_P369641	C8orf73	Homo sapiens chromosome 8 open reading frame 73 (C8orf73), mRNA [NM_001100878]	NM_001100878	-0.86655	-7.35442	1.16795e-17
2325419	A_33_P3406030	LRRC8C	Homo sapiens leucine rich repeat containing 8 family, member C (LRRC8C), mRNA [NM_032270]	NM_032270	-0.86573	-7.34059	3.34397e-12
2329028	A_19_P00316047		lincRNA:chr18:37236595-37243620 reverse strand		-0.86502	-7.32864	1.40282e-17
1138902	A_23_P141730	DSG2	Homo sapiens desmoglein 2 (DSG2), mRNA [NM_001943]	NM_001943	-0.86492	-7.32694	1.10915e-33
2326138	A_33_P3361067	ABCG2	Homo sapiens ATP-binding cassette, sub-family G (WHITE), member 2 (ABCG2), mRNA [NM_004827]	NM_004827	-0.86473	-7.32364	2.48958e-21
2323198	A_19_P00320939		lincRNA:chr6:22135185-22147422 reverse strand		-0.86458	-7.32123	7e-05
881656	A_32_P219660	SPANXA1	Homo sapiens sperm protein associated with the nucleus, X-linked, family member A1 (SPANXA1), mRNA [NM_013453]	NM_013453	-0.86422	-7.31503	1.60159e-15
2326992	A_33_P3282963	TJP2	tight junction protein 2 (zona occludens 2) [Source:HGNC Symbol;Acc:11828] [ENST00000377259]		-0.86388	-7.30935	1.66768e-12
879533	A_23_P255104	LHFPL2	Homo sapiens lipoma HMGIC fusion partner-like 2 (LHFPL2), mRNA [NM_005779]	NM_005779	-0.86368	-7.30598	1.23885e-17
1147113	A_24_P299474	ODZ2	Homo sapiens odz, odd Oz/ten-m homolog 2 (Drosophila) (ODZ2), mRNA [NM_001122679]	NM_001122679	-0.86363	-7.30524	1.24936e-17
2331682	A_19_P00330198		lincRNA:chr2:208360030-208378555 reverse strand		-0.86328	-7.29932	2.76006e-16
2331761	A_19_P00319262		lincRNA:chr1:159931062-159947153 forward strand		-0.86236	-7.28385	5e-05
1144502	A_23_P64372	TCN1	Homo sapiens transcobalamin I (vitamin B12 binding protein, R binder family) (TCN1), mRNA [NM_001062]	NM_001062	-0.86146	-7.26872	1.15269e-29
2320764	A_19_P00330079		lincRNA:chr13:80156624-80205424 forward strand		-0.86087	-7.25885	5e-05
2332247	A_33_P3355921	LOC100130894	Homo sapiens uncharacterized LOC100130894 (LOC100130894), non-coding RNA [NR_034083]	NR_034083	-0.86049	-7.25256	4.64497e-11
2323827	A_19_P00811316		lincRNA:chr13:20177675-20199525 forward strand		-0.86012	-7.24635	1.85786e-17
2322388	A_33_P3340454		Unknown		-0.86004	-7.24504	5.26733e-08
2313210	A_33_P3300600	OR7G1	Homo sapiens olfactory receptor, family 7, subfamily G, member 1 (OR7G1), mRNA [NM_001005192]	NM_001005192	-0.85975	-7.24014	7.45525e-07
2330352	A_19_P00316780		lincRNA:chr5:131694766-131695812 forward strand		-0.85961	-7.23787	2.34139e-15
1163357	A_24_P334456	ADAMTS6	Homo sapiens ADAM metallopeptidase with thrombospondin type 1 motif, 6 (ADAMTS6), mRNA [NM_197941]	NM_197941	-0.85945	-7.23526	1.29657e-07
2319469	A_33_P3307980		Homo sapiens cDNA FLJ16364 fis, clone THYMU2032976. [AK131345]	AK131345	-0.8592	-7.231	2.05003e-17
1146393	A_32_P179138	GUCY1A3	Homo sapiens guanylate cyclase 1, soluble, alpha 3 (GUCY1A3), transcript variant 3, mRNA [NM_001130683]	NM_001130683	-0.85699	-7.19428	7.54911e-09
2316393	A_33_P3296707	FAM127C	Homo sapiens family with sequence similarity 127, member C (FAM127C), mRNA [NM_001078173]	NM_001078173	-0.85643	-7.18511	1e-05
2335090	A_33_P3245218	ODZ2	Homo sapiens odz, odd Oz/ten-m homolog 2 (Drosophila) (ODZ2), mRNA [NM_001122679]	NM_001122679	-0.85607	-7.17918	1.82003e-17
879600	A_23_P204947	GJB2	Homo sapiens gap junction protein, beta 2, 26kDa (GJB2), mRNA [NM_004004]	NM_004004	-0.85592	-7.17657	2.37403e-33
1156120	A_23_P94103	SCARA5	Homo sapiens scavenger receptor class A, member 5 (putative) (SCARA5), mRNA [NM_173833]	NM_173833	-0.85556	-7.1707	2.35897e-17
2319746	A_33_P3386344	FANCA	Homo sapiens Fanconi anemia, complementation group A (FANCA), transcript variant 2, mRNA [NM_001018112]	NM_001018112	-0.85464	-7.15557	2.20177e-33
2335891	A_33_P3423949	CBX2	Homo sapiens chromobox homolog 2 (CBX2), transcript variant 1, mRNA [NM_005189]	NM_005189	-0.85458	-7.15458	2.11433e-33
887323	A_23_P115022	TMEM125	Homo sapiens transmembrane protein 125 (TMEM125), mRNA [NM_144626]	NM_144626	-0.85407	-7.14618	1.66135e-17
1143289	A_23_P93269	ZNF165	Homo sapiens zinc finger protein 165 (ZNF165), mRNA [NM_003447]	NM_003447	-0.85404	-7.14566	1.63544e-17
885285	A_23_P256312	MST1R	Homo sapiens macrophage stimulating 1 receptor (c-met-related tyrosine kinase) (MST1R), transcript variant 1, mRNA [NM_002447]	NM_002447	-0.8535	-7.13672	2.11792e-33
2314405	A_33_P3405429	VWA5B1	von Willebrand factor A domain containing 5B1 [Source:HGNC Symbol;Acc:26538] [ENST00000473325]	AK125833	-0.85178	-7.1085	6e-05
2328792	A_33_P3300312	DMBT1	Homo sapiens deleted in malignant brain tumors 1 (DMBT1), transcript variant 2, mRNA [NM_007329]	NM_007329	-0.85087	-7.09364	1.93793e-17
2316193	A_19_P00322932		lincRNA:chr9:132251329-132265784 forward strand		-0.84962	-7.07332	1.97501e-17
1142364	A_24_P376120	MYPN	Homo sapiens myopalladin (MYPN), mRNA [NM_032578]	NM_032578	-0.84888	-7.06129	8e-05
1138528	A_23_P43898	EPHX4	Homo sapiens epoxide hydrolase 4 (EPHX4), mRNA [NM_173567]	NM_173567	-0.84852	-7.05531	2.43641e-17
1150639	A_24_P259607	SUSD4	Homo sapiens sushi domain containing 4 (SUSD4), transcript variant 1, mRNA [NM_017982]	NM_017982	-0.84839	-7.05327	7.61591e-07
2331945	A_33_P3414561		Unknown		-0.84802	-7.04718	8e-05
2324521	A_33_P3291959		Unknown		-0.84714	-7.03304	1.52984e-12
2332325	A_33_P3235078	TRIM17	Homo sapiens tripartite motif containing 17 (TRIM17), transcript variant 4, mRNA [NM_001134855]	NM_001134855	-0.84712	-7.03262	2.3093e-13
2313251	A_33_P3417328	SHROOM3	shroom family member 3 [Source:HGNC Symbol;Acc:30422] [ENST00000380735]	AK127929	-0.84686	-7.02842	1.47166e-14
1155433	A_23_P150903	FAR2	Homo sapiens fatty acyl CoA reductase 2 (FAR2), mRNA [NM_018099]	NM_018099	-0.84683	-7.02805	1.60272e-13
1159264	A_23_P19754	CPA4	Homo sapiens carboxypeptidase A4 (CPA4), transcript variant 1, mRNA [NM_016352]	NM_016352	-0.84586	-7.01228	8e-05
2331768	A_19_P00332534		lincRNA:chr5:86405094-86425344 reverse strand		-0.84569	-7.00962	8e-05
883530	A_23_P79155	GPR39	Homo sapiens G protein-coupled receptor 39 (GPR39), mRNA [NM_001508]	NM_001508	-0.84532	-7.00365	2.99004e-17
1142141	A_32_P62211		Homo sapiens mRNA; cDNA DKFZp686J1595 (from clone DKFZp686J1595) [BX538057]	BX538057	-0.84468	-6.99323	4.12351e-17
2314860	A_19_P00812343		lincRNA:chr7:99236464-99242614 forward strand		-0.84431	-6.98733	0.0001
2325877	A_33_P3824237	LOC439990	Homo sapiens uncharacterized LOC439990 (LOC439990), non-coding RNA [NR_038464]	NR_038464	-0.84424	-6.9862	1e-05
2333192	A_33_P3376321	ANK1	Homo sapiens ankyrin 1, erythrocytic (ANK1), transcript variant 2, mRNA [NM_020477]	NM_020477	-0.8437	-6.97745	0.0001
886208	A_24_P350245	DOCK5	Homo sapiens dedicator of cytokinesis 5 (DOCK5), mRNA [NM_024940]	NM_024940	-0.84346	-6.97359	2.78554e-17
2313668	A_19_P00810976		lincRNA:chr1:159932201-159959351 forward strand		-0.84218	-6.9531	5.25413e-09
2320420	A_33_P3460460	MGC20647	Homo sapiens hypothetical protein MGC20647, mRNA (cDNA clone IMAGE:3355596), partial cds. [BC008289]	BC008289	-0.84196	-6.94964	1.77466e-16
2321421	A_33_P3888629	MECOM	Homo sapiens MDS1 and EVI1 complex locus (MECOM), transcript variant 6, mRNA [NM_001164000]	NM_001164000	-0.84167	-6.94503	7.87274e-30
2334749	A_33_P3368358	NEDD9	Homo sapiens neural precursor cell expressed, developmentally down-regulated 9 (NEDD9), transcript variant 2, mRNA [NM_182966]	NM_182966	-0.84061	-6.92808	5.16721e-09
1164000	A_24_P170234	RNF148	Homo sapiens ring finger protein 148 (RNF148), mRNA [NM_198085]	NM_198085	-0.84053	-6.92672	0.00022
2330412	A_33_P3290303	LOC100128278	PREDICTED: Homo sapiens hypothetical LOC100128278 (LOC100128278), miscRNA [XR_110306]	XR_110306	-0.84023	-6.92193	4.67628e-17
2330717	A_33_P3733417	DRD2	Homo sapiens dopamine receptor D2 (DRD2), transcript variant 1, mRNA [NM_000795]	NM_000795	-0.83966	-6.91291	5.70201e-08
883096	A_24_P157926	TNFAIP3	Homo sapiens tumor necrosis factor, alpha-induced protein 3 (TNFAIP3), mRNA [NM_006290]	NM_006290	-0.83864	-6.89661	7.30885e-33
1160102	A_23_P86599	DMBT1	Homo sapiens deleted in malignant brain tumors 1 (DMBT1), transcript variant 2, mRNA [NM_007329]	NM_007329	-0.83859	-6.89591	5.37343e-33
2325120	A_33_P3329043		Homo sapiens cDNA clone IMAGE:6086903, partial cds. [BC073826]	BC073826	-0.8385	-6.89444	5.41047e-17
1155918	A_23_P95851	TUBAL3	Homo sapiens tubulin, alpha-like 3 (TUBAL3), transcript variant 1, mRNA [NM_024803]	NM_024803	-0.83831	-6.89145	7.13638e-10
880465	A_23_P25155	GPR84	Homo sapiens G protein-coupled receptor 84 (GPR84), mRNA [NM_020370]	NM_020370	-0.8373	-6.8755	6.7056e-10
1148589	A_32_P107644	MIR137HG	Homo sapiens cDNA FLJ35409 fis, clone SKNSH2009435. [AK092728]	AK092728	-0.83704	-6.87127	0.00011
882644	A_23_P26024	C15orf48	Homo sapiens chromosome 15 open reading frame 48 (C15orf48), transcript variant 2, mRNA [NM_032413]	NM_032413	-0.8369	-6.86913	2.91541e-17
1159998	A_23_P396917	C11orf63	Homo sapiens chromosome 11 open reading frame 63 (C11orf63), transcript variant 2, mRNA [NM_199124]	NM_199124	-0.83689	-6.86893	1.04034e-06
2335485	A_19_P00318845		lincRNA:chr10:4284540-4284771 reverse strand		-0.83675	-6.86668	0.0001
880427	A_23_P54144	BMP4	Homo sapiens bone morphogenetic protein 4 (BMP4), transcript variant 1, mRNA [NM_001202]	NM_001202	-0.83608	-6.85607	9.23062e-33
886800	A_32_P51237	KANK4	Homo sapiens KN motif and ankyrin repeat domains 4 (KANK4), mRNA [NM_181712]	NM_181712	-0.83528	-6.84346	0.00012
2333958	A_19_P00812805		lincRNA:chr1:145689868-145694918 reverse strand		-0.83492	-6.8379	0.00011
879868	A_23_P84596	MZB1	Homo sapiens marginal zone B and B1 cell-specific protein (MZB1), mRNA [NM_016459]	NM_016459	-0.83453	-6.83169	3.18517e-12
2315668	A_33_P3405068	NAV1	Homo sapiens neuron navigator 1 (NAV1), transcript variant 1, mRNA [NM_020443]	NM_020443	-0.83453	-6.83167	6.80261e-17
2325648	A_33_P3350343	MLL	Homo sapiens cDNA FLJ11783 fis, clone HEMBA1006005. [AK021845]	AK021845	-0.8345	-6.8313	4.92521e-15
2317296	A_33_P3380086	PXN	paxillin [Source:HGNC Symbol;Acc:9718] [ENST00000323871]	AK026695	-0.83399	-6.82318	1.16952e-16
1164494	A_23_P53193	SYTL2	Homo sapiens synaptotagmin-like 2 (SYTL2), transcript variant c, mRNA [NM_206927]	NM_206927	-0.83346	-6.81484	1.39686e-29
2332558	A_33_P3322450	RAB3IP	RAB3A interacting protein (rabin3) [Source:HGNC Symbol;Acc:16508] [ENST00000378815]	BC059358	-0.83331	-6.8126	0.00011
2326347	A_33_P3327200	ATP2B4	Homo sapiens ATPase, Ca++ transporting, plasma membrane 4 (ATP2B4), transcript variant 1, mRNA [NM_001001396]	NM_001001396	-0.83246	-6.79916	1.93547e-32
2321893	A_33_P3356392	RGL3	Homo sapiens ral guanine nucleotide dissociation stimulator-like 3 (RGL3), transcript variant 1, mRNA [NM_001161616]	NM_001161616	-0.83181	-6.78914	0.00013
887878	A_23_P408996	MBOAT1	Homo sapiens membrane bound O-acyltransferase domain containing 1 (MBOAT1), mRNA [NM_001080480]	NM_001080480	-0.83103	-6.77686	3.41578e-17
2326053	A_19_P00315799		lincRNA:chrX:45707508-45710920 forward strand		-0.83048	-6.76825	7.44617e-08
882144	A_23_P45536	MCF2	Homo sapiens MCF.2 cell line derived transforming sequence (MCF2), transcript variant 2, mRNA [NM_005369]	NM_005369	-0.83031	-6.76567	9.45865e-33
879561	A_23_P29953	IL15	Homo sapiens interleukin 15 (IL15), transcript variant 2, mRNA [NM_172175]	NM_172175	-0.83031	-6.76565	1.55806e-32
2332870	A_33_P3210278	SYNE2	Homo sapiens spectrin repeat containing, nuclear envelope 2 (SYNE2), transcript variant 5, mRNA [NM_182914]	NM_182914	-0.83017	-6.76355	9.41415e-33
2324668	A_19_P00327008		lincRNA:chr6:56723191-56734391 reverse strand		-0.82961	-6.75478	1.97453e-10
2313516	A_33_P3300147	C9orf170	Homo sapiens chromosome 9 open reading frame 170 (C9orf170), mRNA [NM_001001709]	NM_001001709	-0.82827	-6.73399	0.00018
1157736	A_23_P106761	CORO1A	Homo sapiens coronin, actin binding protein, 1A (CORO1A), transcript variant 2, mRNA [NM_007074]	NM_007074	-0.82818	-6.7325	1.42697e-32
1162140	A_23_P359214	LOC643650	Homo sapiens uncharacterized LOC643650 (LOC643650), non-coding RNA [NR_033957]	NR_033957	-0.82799	-6.72963	3.76714e-17
869252	A_32_P87013	IL8	Homo sapiens interleukin 8 (IL8), mRNA [NM_000584]	NM_000584	-0.8279	-6.72822	4.88874e-28
1138599	A_23_P401076	SUSD3	Homo sapiens sushi domain containing 3 (SUSD3), mRNA [NM_145006]	NM_145006	-0.82771	-6.72522	3.77727e-17
2316547	A_19_P00321073		lincRNA:chr11:129103672-129153059 reverse strand		-0.8272	-6.71739	6.06439e-17
1141637	A_23_P77529	MSLN	Homo sapiens mesothelin (MSLN), transcript variant 1, mRNA [NM_005823]	NM_005823	-0.82714	-6.71639	1.14512e-32
2331126	A_19_P00805141		lincRNA:chr13:40648600-40655200 forward strand		-0.82469	-6.67872	3.93971e-13
2326348	A_33_P3276282	PTPRF	protein tyrosine phosphatase, receptor type, F [Source:HGNC Symbol;Acc:9670] [ENST00000436724]	BC048416	-0.82405	-6.66888	4.43686e-17
2334027	A_33_P3372099	DDIT4L	Homo sapiens DNA-damage-inducible transcript 4-like (DDIT4L), mRNA [NM_145244]	NM_145244	-0.82367	-6.66306	0.00017
2333504	A_33_P3376031		PREDICTED: Homo sapiens hypothetical LOC100128770 (LOC100128770), miscRNA [XR_109245]	XR_109245	-0.82321	-6.65588	6.39309e-08
2334624	A_19_P00322995		lincRNA:chr3:156503913-156504373 reverse strand		-0.8224	-6.64359	6.79087e-17
2317788	A_33_P3442605	LOC389641	Homo sapiens uncharacterized LOC389641 (LOC389641), non-coding RNA [NR_033928]	NR_033928	-0.82238	-6.64326	6.6617e-09
2323060	A_33_P3419026	DLG2	Homo sapiens discs, large homolog 2 (Drosophila) (DLG2), transcript variant 3, mRNA [NM_001142700]	NM_001142700	-0.82185	-6.63517	0.00019
2326524	A_33_P3211569	ERBB3	Homo sapiens v-erb-b2 erythroblastic leukemia viral oncogene homolog 3 (avian) (ERBB3), transcript variant s, mRNA [NM_001005915]	NM_001005915	-0.82135	-6.6275	3.89683e-32
1149114	A_23_P306215	FAM84A	Homo sapiens family with sequence similarity 84, member A (FAM84A), mRNA [NM_145175]	NM_145175	-0.82097	-6.62169	2.78996e-15
2319902	A_19_P00323819		lincRNA:chr1:205404902-205417676 reverse strand		-0.82001	-6.60705	5.00284e-17
2332130	A_33_P3330958	NXN	Homo sapiens nucleoredoxin, mRNA (cDNA clone IMAGE:4689777), complete cds. [BC104634]	BC104634	-0.81993	-6.60589	0.00021
2317172	A_33_P3317387	DNAJC3	Homo sapiens DnaJ (Hsp40) homolog, subfamily C, member 3, mRNA (cDNA clone IMAGE:5218144), with apparent retained intron. [BC033823]	BC033823	-0.81958	-6.60058	1e-05
2332079	A_19_P00323965		lincRNA:chr3:156477781-156539131 reverse strand		-0.81952	-6.5996	1.51325e-11
2325190	A_33_P3344204	ZDHHC11	Homo sapiens zinc finger, DHHC-type containing 11 (ZDHHC11), mRNA [NM_024786]	NM_024786	-0.81908	-6.59298	4.97465e-17
2313669	A_33_P3397940		Homo sapiens cDNA FLJ46692 fis, clone TRACH3012718. [AK128534]	AK128534	-0.81838	-6.58227	0.00015
1141535	A_24_P110365		HCG1980662Uncharacterized protein [Source:UniProtKB/TrEMBL;Acc:Q86VH3] [ENST00000446344]	AY251274	-0.81777	-6.57303	7e-05
2333678	A_33_P3423420	ZNF750	Homo sapiens zinc finger protein 750 (ZNF750), mRNA [NM_024702]	NM_024702	-0.81717	-6.56406	0.00024
2334781	A_33_P3358277	KCNK1	potassium channel, subfamily K, member 1 [Source:HGNC Symbol;Acc:6272] [ENST00000366620]	AK090902	-0.81681	-6.55864	4.07086e-14
2324471	A_33_P3234697	LXN	Homo sapiens latexin (LXN), mRNA [NM_020169]	NM_020169	-0.8156	-6.54037	5.61286e-17
1148028	A_23_P155463	LRRC2	Homo sapiens leucine rich repeat containing 2 (LRRC2), mRNA [NM_024512]	NM_024512	-0.81544	-6.53798	3.41005e-13
2319218	A_33_P3266744	SYTL1	Homo sapiens synaptotagmin-like 1 (SYTL1), transcript variant 2, mRNA [NM_032872]	NM_032872	-0.81493	-6.53019	5.71552e-17
2322137	A_33_P3325671	LOC100132731	Uncharacterized protein FLJ43738 [Source:UniProtKB/Swiss-Prot;Acc:Q6ZUG5] [ENST00000508239]	XM_003403421	-0.81483	-6.52871	0.00024
884193	A_23_P215505	RAPGEF5	Homo sapiens Rap guanine nucleotide exchange factor (GEF) 5 (RAPGEF5), mRNA [NM_012294]	NM_012294	-0.81454	-6.52434	0.00023
2318335	A_33_P3311750	CCDC144A	Homo sapiens coiled-coil domain containing 144A (CCDC144A), mRNA [NM_014695]	NM_014695	-0.81409	-6.51764	0.00026
1136996	A_23_P205738	BCL11B	Homo sapiens B-cell CLL/lymphoma 11B (zinc finger protein) (BCL11B), transcript variant 1, mRNA [NM_138576]	NM_138576	-0.81406	-6.51718	6.62937e-32
2312473	A_33_P3831566		Homo sapiens HSFE-1 mRNA, partial cds. [AF072164]	AF072164	-0.81399	-6.51607	8.81761e-17
2318618	A_19_P00331848		lincRNA:chr18:14075250-14102850 forward strand		-0.81342	-6.50752	5.69951e-08
1153338	A_23_P26511	GDPD3	Homo sapiens glycerophosphodiester phosphodiesterase domain containing 3 (GDPD3), mRNA [NM_024307]	NM_024307	-0.81306	-6.50216	9.84669e-17
2314818	A_33_P3340560		Unknown		-0.81245	-6.49304	0.00027
2315769	A_19_P00321080		lincRNA:chr18:37270457-37331950 reverse strand		-0.81228	-6.49054	1.54146e-16
878993	A_23_P88095	TBC1D4	Homo sapiens TBC1 domain family, member 4 (TBC1D4), mRNA [NM_014832]	NM_014832	-0.81223	-6.48974	5.9296e-32
2325182	A_19_P00322065		lincRNA:chr8:129001437-129108900 reverse strand		-0.81189	-6.48474	0.00027
2332440	A_33_P3240976		Homo sapiens cDNA: FLJ23556 fis, clone LNG09443. [AK027209]	AK027209	-0.81176	-6.48271	0.00021
2320032	A_19_P00324216		lincRNA:chr16:14398724-14425271 reverse strand		-0.81165	-6.48115	0.00025
1158313	A_23_P90453	KRTDAP	Homo sapiens keratinocyte differentiation-associated protein (KRTDAP), transcript variant 1, mRNA [NM_207392]	NM_207392	-0.81051	-6.46407	4.61228e-09
1137328	A_24_P85850	BNIPL	Homo sapiens BCL2/adenovirus E1B 19kD interacting protein like (BNIPL), transcript variant 1, mRNA [NM_138278]	NM_138278	-0.8101	-6.45803	0.00031
2317440	A_33_P3367615	KLF6	Homo sapiens Kruppel-like factor 6 (KLF6), transcript variant B, mRNA [NM_001160124]	NM_001160124	-0.80961	-6.4508	1.83059e-09
1152974	A_24_P77082	KMO	Homo sapiens kynurenine 3-monooxygenase (kynurenine 3-hydroxylase) (KMO), mRNA [NM_003679]	NM_003679	-0.80836	-6.43222	1.13816e-12
888677	A_32_P352743	FAM19A3	Homo sapiens family with sequence similarity 19 (chemokine (C-C motif)-like), member A3 (FAM19A3), transcript variant 2, mRNA [NM_001004440]	NM_001004440	-0.80834	-6.43198	0.00023
2319190	A_19_P00323600		lincRNA:chr3:63087310-63110960 reverse strand		-0.80744	-6.41861	0.00029
2334126	A_19_P00324274		lincRNA:chr12:66166633-66206633 forward strand		-0.80735	-6.41723	2.27724e-06
1167598	A_24_P177553		AGENCOURT_10615922 NIH_MGC_141 Homo sapiens cDNA clone IMAGE:6744194 5', mRNA sequence [BU963192]	BU963192	-0.80727	-6.41604	4.67213e-13
2315825	A_33_P3375869	LOC100128950	Homo sapiens cDNA FLJ42204 fis, clone THYMU2035400. [AK124198]	AK124198	-0.80674	-6.40822	0.00045
885899	A_24_P19677	IL28RA	Homo sapiens interleukin 28 receptor, alpha (interferon, lambda receptor) (IL28RA), transcript variant 3, mRNA [NM_173065]	NM_173065	-0.80661	-6.40641	1.48676e-14
2318835	A_33_P3397835	RFPL4B	Homo sapiens ret finger protein-like 4B (RFPL4B), mRNA [NM_001013734]	NM_001013734	-0.80645	-6.40392	0.00031
2328985	A_33_P3221613		Unknown		-0.80634	-6.40229	1.81774e-11
1165322	A_23_P219117	EPB49	Homo sapiens erythrocyte membrane protein band 4.9 (dematin) (EPB49), transcript variant 1, mRNA [NM_001978]	NM_001978	-0.80525	-6.38635	1.74041e-06
2330341	A_19_P00329166		lincRNA:chrX:107264119-107280819 forward strand		-0.80478	-6.37943	4.19145e-15
884690	A_24_P182620	CELSR2	Homo sapiens cadherin, EGF LAG seven-pass G-type receptor 2 (flamingo homolog, Drosophila) (CELSR2), mRNA [NM_001408]	NM_001408	-0.80443	-6.37426	5.65383e-32
2316778	A_19_P00326588		lincRNA:chr4:6664099-6683749 reverse strand		-0.80359	-6.36199	9.40298e-06
2330425	A_33_P3398386	ECM2	Homo sapiens extracellular matrix protein 2, female organ and adipocyte specific (ECM2), transcript variant 3, mRNA [NM_001197296]	NM_001197296	-0.8032	-6.35622	0.00027
2326653	A_33_P3390580	CCDC144A	Homo sapiens coiled-coil domain containing 144A (CCDC144A), mRNA [NM_014695]	NM_014695	-0.80271	-6.34909	1.69743e-06
881155	A_23_P104798	IL18	Homo sapiens interleukin 18 (interferon-gamma-inducing factor) (IL18), transcript variant 1, mRNA [NM_001562]	NM_001562	-0.8014	-6.32991	0
886751	A_23_P347468	FZD3	Homo sapiens frizzled family receptor 3 (FZD3), transcript variant 1, mRNA [NM_017412]	NM_017412	-0.80083	-6.32166	1.72276e-31
1165298	A_24_P51375		Homo sapiens UG0651E06 mRNA, complete cds. [AF351612]	AF351612	-0.80076	-6.32061	4.64699e-15
2330449	A_33_P3213707	PDCD1LG2	Homo sapiens programmed cell death 1 ligand 2 (PDCD1LG2), mRNA [NM_025239]	NM_025239	-0.79998	-6.30924	0.0004
1141030	A_23_P60599	UGT1A6	Homo sapiens UDP glucuronosyltransferase 1 family, polypeptide A6 (UGT1A6), transcript variant 1, mRNA [NM_001072]	NM_001072	-0.79933	-6.29982	7.81078e-29
1142724	A_23_P217528	KLF8	Homo sapiens Kruppel-like factor 8 (KLF8), transcript variant 1, mRNA [NM_007250]	NM_007250	-0.79931	-6.2996	1.36462e-06
2323986	A_19_P00802794		lincRNA:chr12:93956069-93961669 reverse strand		-0.79812	-6.28238	7.70317e-12
2312482	A_33_P3253812		Unknown		-0.79807	-6.28158	1.5811e-16
2315021	A_33_P3303850	VPS37A	vacuolar protein sorting 37 homolog A (S. cerevisiae) [Source:HGNC Symbol;Acc:24928] [ENST00000324815]	AL834189	-0.79793	-6.27952	0.00045
1137739	A_24_P7121	NSUN7	Homo sapiens NOP2/Sun domain family, member 7 (NSUN7), mRNA [NM_024677]	NM_024677	-0.79759	-6.27463	3.42813e-16
2322463	A_33_P3218905	FAM13A-AS1	Homo sapiens FAM13A antisense RNA 1 (non-protein coding) (FAM13A-AS1), non-coding RNA [NR_002806]	NR_002806	-0.79741	-6.27212	2.39367e-14
1161150	A_24_P229164	HIP1R	Homo sapiens huntingtin interacting protein 1 related (HIP1R), mRNA [NM_003959]	NM_003959	-0.79616	-6.25407	1.25951e-31
2325723	A_19_P00321033		lincRNA:chr3:171506056-171528740 reverse strand		-0.79603	-6.25215	2.18173e-16
2318650	A_19_P00809566		lincRNA:chr11:124916790-124925765 forward strand		-0.79593	-6.25073	1.10908e-14
1153893	A_24_P233488	LIF	Homo sapiens leukemia inhibitory factor (cholinergic differentiation factor) (LIF), mRNA [NM_002309]	NM_002309	-0.79555	-6.2453	0.00045
2317785	A_19_P00800894		lincRNA:chr7:158392139-158413389 reverse strand		-0.79554	-6.24505	3e-05
886166	A_23_P127460	SIPA1	Homo sapiens signal-induced proliferation-associated 1 (SIPA1), transcript variant 1, mRNA [NM_153253]	NM_153253	-0.79501	-6.23751	4.63575e-31
2313917	A_33_P3289000	AP1S3	adaptor-related protein complex 1, sigma 3 subunit [Source:HGNC Symbol;Acc:18971] [ENST00000409375]		-0.79484	-6.23498	1.47254e-16
2329913	A_19_P00331767		lincRNA:chr3:158451481-158469681 forward strand		-0.7947	-6.23307	2.58079e-11
2327738	A_33_P3338634	SYT14	Homo sapiens synaptotagmin XIV (SYT14), transcript variant 1, mRNA [NM_001146261]	NM_001146261	-0.7946	-6.23155	1.28663e-16
884516	A_23_P330461	TMC4	Homo sapiens transmembrane channel-like 4 (TMC4), transcript variant 2, mRNA [NM_144686]	NM_144686	-0.79459	-6.23149	1.14838e-16
2317263	A_33_P3380793	C22orf34	Homo sapiens chromosome 22 open reading frame 34 (C22orf34), non-coding RNA [NR_026997]	NR_026997	-0.79458	-6.23132	4.55232e-09
1162130	A_23_P137856	MUC1	Homo sapiens mucin 1, cell surface associated (MUC1), transcript variant 1, mRNA [NM_002456]	NM_002456	-0.79409	-6.22429	1.09825e-31
1165204	A_23_P121976	POU4F3	Homo sapiens POU class 4 homeobox 3 (POU4F3), mRNA [NM_002700]	NM_002700	-0.79398	-6.22273	9.30252e-07
1145606	A_23_P56505	ITGA4	Homo sapiens integrin, alpha 4 (antigen CD49D, alpha 4 subunit of VLA-4 receptor) (ITGA4), mRNA [NM_000885]	NM_000885	-0.79295	-6.20796	0.0005
1142850	A_23_P31064	MOXD1	Homo sapiens monooxygenase, DBH-like 1 (MOXD1), transcript variant 2, mRNA [NM_015529]	NM_015529	-0.79276	-6.20525	3.21443e-16
2312557	A_19_P00329018		lincRNA:chr12:96998894-97004069 forward strand		-0.79274	-6.20496	0.00075
1137921	A_24_P153456	ZDHHC11	Homo sapiens zinc finger, DHHC-type containing 11 (ZDHHC11), mRNA [NM_024786]	NM_024786	-0.79253	-6.20193	1.22605e-16
883558	A_23_P216108	ANK1	Homo sapiens ankyrin 1, erythrocytic (ANK1), transcript variant 3, mRNA [NM_000037]	NM_000037	-0.79245	-6.20083	2.05428e-28
2331142	A_33_P3237719		Unknown		-0.79167	-6.18969	0.00047
2333982	A_33_P3296499	PTPRK	Homo sapiens protein tyrosine phosphatase, receptor type, K (PTPRK), transcript variant 2, mRNA [NM_002844]	NM_002844	-0.79158	-6.18838	1.49584e-16
1137269	A_23_P369994	DCLK1	Homo sapiens doublecortin-like kinase 1 (DCLK1), transcript variant 1, mRNA [NM_004734]	NM_004734	-0.79127	-6.18403	2.20911e-08
881594	A_32_P189781	C14orf34	Homo sapiens chromosome 14 open reading frame 34 (C14orf34), transcript variant 1, non-coding RNA [NR_026796]	NR_026796	-0.79123	-6.1835	0.00045
1147534	A_23_P398294	HIP1R	Homo sapiens huntingtin interacting protein 1 related (HIP1R), mRNA [NM_003959]	NM_003959	-0.79105	-6.18093	1.29049e-16
2314196	A_33_P3336700	SHROOM3	Homo sapiens shroom family member 3 (SHROOM3), mRNA [NM_020859]	NM_020859	-0.79033	-6.17058	1.46188e-16
1146142	A_23_P63432	RHBDL2	Homo sapiens rhomboid, veinlet-like 2 (Drosophila) (RHBDL2), mRNA [NM_017821]	NM_017821	-0.78967	-6.16132	4.81813e-09
2326367	A_19_P00800237		lincRNA:chr19:53149513-53154883 reverse strand		-0.78873	-6.14796	1.41729e-16
2314291	A_19_P00320530		lincRNA:chr22:43383554-43391216 reverse strand		-0.78871	-6.1477	0.00061
887412	A_23_P30126	FGFBP1	Homo sapiens fibroblast growth factor binding protein 1 (FGFBP1), mRNA [NM_005130]	NM_005130	-0.78843	-6.14375	1.52034e-31
2322132	A_33_P3272412	FLJ45482	Homo sapiens cDNA FLJ45482 fis, clone BRTHA2001953. [AK127393]	AK127393	-0.7878	-6.13473	2.37625e-14
2316883	A_33_P3209772	POU4F1	Homo sapiens POU class 4 homeobox 1 (POU4F1), mRNA [NM_006237]	NM_006237	-0.78726	-6.12723	0.00056
2317119	A_19_P00319650		lincRNA:chr11:130714094-130732005 reverse strand		-0.78685	-6.12139	2e-05
2318058	A_33_P3214586	ARTN	Homo sapiens artemin (ARTN), transcript variant 4, mRNA [NM_057090]	NM_057090	-0.78635	-6.11439	2.11725e-31
2324379	A_19_P00807638		lincRNA:chr8:118762879-118763140 reverse strand		-0.78622	-6.11248	1.20224e-14
2320381	A_33_P3383075		Unknown		-0.78556	-6.10327	0.00067
2335614	A_33_P3394883		DA144367 BRAMY2 Homo sapiens cDNA clone BRAMY2000575 5', mRNA sequence [DA144367]	DA144367	-0.78533	-6.10003	0.00059
2332384	A_33_P3381870	EPB49	Homo sapiens erythrocyte membrane protein band 4.9 (dematin) (EPB49), transcript variant 1, mRNA [NM_001978]	NM_001978	-0.78532	-6.0999	1.9722e-31
885049	A_24_P410605	ROR1	Homo sapiens receptor tyrosine kinase-like orphan receptor 1 (ROR1), transcript variant 2, mRNA [NM_001083592]	NM_001083592	-0.78515	-6.09745	2.52276e-28
1146932	A_23_P346390	CXorf36	Homo sapiens chromosome X open reading frame 36 (CXorf36), transcript variant 1, mRNA [NM_176819]	NM_176819	-0.78515	-6.09743	0.00058
2328742	A_19_P00808957		lincRNA:chr8:90618650-90619014 reverse strand		-0.78446	-6.08781	0.00062
882365	A_23_P34700	TNNT2	Homo sapiens troponin T type 2 (cardiac) (TNNT2), transcript variant 1, mRNA [NM_000364]	NM_000364	-0.78353	-6.07479	1.64479e-06
1137436	A_23_P148990	HMCN1	Homo sapiens hemicentin 1 (HMCN1), mRNA [NM_031935]	NM_031935	-0.78315	-6.06941	1.48325e-13
885535	A_23_P94412	PDCD1LG2	Homo sapiens programmed cell death 1 ligand 2 (PDCD1LG2), mRNA [NM_025239]	NM_025239	-0.78268	-6.06296	1.47415e-06
879232	A_23_P76488	EMP1	Homo sapiens epithelial membrane protein 1 (EMP1), mRNA [NM_001423]	NM_001423	-0.78263	-6.06225	2.31832e-31
1138252	A_23_P418785	STXBP5L	Homo sapiens syntaxin binding protein 5-like (STXBP5L), mRNA [NM_014980]	NM_014980	-0.78204	-6.05398	2.20152e-13
2325264	A_33_P3245434	TBC1D3	TBC1 domain family, member 3 [Source:HGNC Symbol;Acc:19031] [ENST00000519496]	AK122833	-0.78192	-6.05226	0.00073
883711	A_23_P91850	IL20RB	Homo sapiens interleukin 20 receptor beta (IL20RB), mRNA [NM_144717]	NM_144717	-0.7818	-6.05056	1.78814e-16
2318151	A_33_P3417086	NIPAL1	Homo sapiens NIPA-like domain containing 1 (NIPAL1), mRNA [NM_207330]	NM_207330	-0.78175	-6.04997	4.20891e-16
2333465	A_33_P3620087	LOC400756	Homo sapiens hypothetical gene supported by BC030752, mRNA (cDNA clone IMAGE:4796358). [BC030752]	BC030752	-0.7815	-6.04643	4e-05
886374	A_23_P7866	GPR115	Homo sapiens G protein-coupled receptor 115 (GPR115), mRNA [NM_153838]	NM_153838	-0.78124	-6.04278	0.00039
884214	A_24_P317708	SDR16C5	Homo sapiens short chain dehydrogenase/reductase family 16C, member 5 (SDR16C5), mRNA [NM_138969]	NM_138969	-0.78117	-6.04185	4.11606e-13
2314355	A_33_P3376444	ZDHHC23	Homo sapiens cDNA FLJ45327 fis, clone BRHIP3006950. [AK127260]	AK127260	-0.78088	-6.03778	0.00078
2328956	A_33_P3327567	TMEM41A	transmembrane protein 41A [Source:HGNC Symbol;Acc:30544] [ENST00000467061]	AK172748	-0.78074	-6.03583	0.00032
2328918	A_33_P3557274	LOC644686	Homo sapiens cDNA FLJ26926 fis, clone RCT05265. [AK130436]	AK130436	-0.78074	-6.03581	1.91173e-16
2320316	A_33_P3306898	C11orf41	Homo sapiens chromosome 11 open reading frame 41 (C11orf41), mRNA [NM_012194]	NM_012194	-0.78048	-6.03224	0.0008
886686	A_23_P101013	TMC6	Homo sapiens transmembrane channel-like 6 (TMC6), transcript variant 2, mRNA [NM_007267]	NM_007267	-0.77972	-6.02165	0
2335717	A_33_P3216625	LOC100128482	PREDICTED: Homo sapiens hypothetical LOC100128482 (LOC100128482), miscRNA [XR_112792]	XR_112792	-0.77971	-6.02163	1.73075e-07
879532	A_23_P213102	PALLD	Homo sapiens palladin, cytoskeletal associated protein (PALLD), transcript variant 2, mRNA [NM_016081]	NM_016081	-0.7794	-6.01722	2.98196e-31
1149905	A_23_P250358	HERC6	Homo sapiens hect domain and RLD 6 (HERC6), transcript variant 1, mRNA [NM_017912]	NM_017912	-0.77918	-6.01425	0.00074
2322980	A_33_P3296482	PTPRK	Homo sapiens protein tyrosine phosphatase, receptor type, K (PTPRK), transcript variant 2, mRNA [NM_002844]	NM_002844	-0.77837	-6.00303	4.2541e-16
1161437	A_23_P110196	HERC5	Homo sapiens hect domain and RLD 5 (HERC5), mRNA [NM_016323]	NM_016323	-0.77832	-6.00239	0
1159709	A_24_P333532	C8orf75	Homo sapiens chromosome 8 open reading frame 75 (C8orf75), non-coding RNA [NR_026765]	NR_026765	-0.77745	-5.99034	0.00074
1138392	A_32_P34003	FIGN	fidgetin [Source:HGNC Symbol;Acc:13285] [ENST00000333129]		-0.77718	-5.98664	7.06628e-16
1154118	A_23_P348264	LETM2	Homo sapiens leucine zipper-EF-hand containing transmembrane protein 2 (LETM2), nuclear gene encoding mitochondrial protein, transcript variant 2, mRNA [NM_144652]	NM_144652	-0.77694	-5.98333	5.76703e-16
2331199	A_19_P00330550		lincRNA:chr7:7285875-7300475 reverse strand		-0.77615	-5.97246	0.00082
886629	A_23_P150325	TMEM133	Homo sapiens transmembrane protein 133 (TMEM133), mRNA [NM_032021]	NM_032021	-0.77532	-5.96106	4.84902e-12
882719	A_23_P386268	C4orf26	Homo sapiens chromosome 4 open reading frame 26 (C4orf26), transcript variant 2, mRNA [NM_178497]	NM_178497	-0.77517	-5.95892	4.72613e-14
887239	A_23_P201731	TRAF5	Homo sapiens TNF receptor-associated factor 5 (TRAF5), transcript variant 1, mRNA [NM_004619]	NM_004619	-0.77484	-5.95444	4.14896e-31
1151944	A_24_P20630	LEF1	Homo sapiens lymphoid enhancer-binding factor 1 (LEF1), transcript variant 1, mRNA [NM_016269]	NM_016269	-0.77465	-5.95185	4.679e-31
881570	A_23_P64792	KCNMB4	Homo sapiens potassium large conductance calcium-activated channel, subfamily M, beta member 4 (KCNMB4), mRNA [NM_014505]	NM_014505	-0.77384	-5.9407	4.70297e-31
1157602	A_23_P108501	EPHA4	Homo sapiens EPH receptor A4 (EPHA4), mRNA [NM_004438]	NM_004438	-0.77352	-5.93636	0
886934	A_23_P107612	RAB27B	Homo sapiens RAB27B, member RAS oncogene family (RAB27B), mRNA [NM_004163]	NM_004163	-0.77352	-5.93635	0
2321911	A_19_P00316410		lincRNA:chr4:89641073-89641764 forward strand		-0.77294	-5.92848	0.00094
2328924	A_19_P00316686		lincRNA:chr1:205410835-205411291 reverse strand		-0.77293	-5.92831	2.53972e-16
1138127	A_23_P379945	CCDC88C	Homo sapiens coiled-coil domain containing 88C (CCDC88C), mRNA [NM_001080414]	NM_001080414	-0.77278	-5.92622	2.77055e-16
1161554	A_23_P30243	ERAP2	Homo sapiens endoplasmic reticulum aminopeptidase 2 (ERAP2), transcript variant 1, mRNA [NM_022350]	NM_022350	-0.77276	-5.92598	4.75726e-31
2313146	A_19_P00800206	XLOC_002130	BROAD lincRNAs version v2 (http://www.broadinstitute.org/genome_bio/human_lincrnas/)		-0.77252	-5.92269	2.59134e-16
2327433	A_33_P3393650	PLEKHA5	Homo sapiens pleckstrin homology domain containing, family A member 5 (PLEKHA5), transcript variant 1, mRNA [NM_019012]	NM_019012	-0.77215	-5.91766	3.14193e-16
1147551	A_24_P46953	SGK3	Homo sapiens serum/glucocorticoid regulated kinase family, member 3 (SGK3), transcript variant 1, mRNA [NM_013257]	NM_013257	-0.77134	-5.90661	5.9386e-30
885340	A_23_P148047	PTGER4	Homo sapiens prostaglandin E receptor 4 (subtype EP4) (PTGER4), mRNA [NM_000958]	NM_000958	-0.77062	-5.89688	1.38019e-30
1163553	A_23_P386320	MFI2	Homo sapiens antigen p97 (melanoma associated) identified by monoclonal antibodies 133.2 and 96.5 (MFI2), transcript variant 2, mRNA [NM_033316]	NM_033316	-0.77007	-5.88942	7.97341e-31
879441	A_23_P50678	MATK	Homo sapiens megakaryocyte-associated tyrosine kinase (MATK), transcript variant 1, mRNA [NM_139355]	NM_139355	-0.76996	-5.88785	2.64078e-30
1162857	A_23_P433218	OR7E91P	Homo sapiens olfactory receptor, family 7, subfamily E, member 91 pseudogene (OR7E91P), non-coding RNA [NR_002185]	NR_002185	-0.76989	-5.88697	5.6695e-16
1168044	A_23_P88626	ANPEP	Homo sapiens alanyl (membrane) aminopeptidase (ANPEP), mRNA [NM_001150]	NM_001150	-0.76982	-5.88601	5.61168e-31
879040	A_23_P28485	GCA	Homo sapiens grancalcin, EF-hand calcium binding protein (GCA), mRNA [NM_012198]	NM_012198	-0.76981	-5.88587	1.61291e-28
870038	A_23_P144348	SLIT2	fidgetin [Source:HGNC Symbol;Acc:13285] [ENST00000333129]	NM_004787	-0.76912	-5.87656	6.1843e-31
1145239	A_32_P46840	LOC729680	Homo sapiens cDNA FLJ33345 fis, clone BRACE2003713. [AK090664]	AK090664	-0.76896	-5.87437	3.00906e-16
1165731	A_24_P363583	AGFG2	Homo sapiens ArfGAP with FG repeats 2 (AGFG2), mRNA [NM_006076]	NM_006076	-0.76888	-5.87327	3.58412e-10
2317991	A_19_P00316988		lincRNA:chr17:70400662-70441259 reverse strand		-0.7682	-5.86403	1.34503e-07
1143645	A_24_P221092		Homo sapiens clone pp9953 unknown mRNA. [AF289615]	AF289615	-0.76808	-5.86247	4.44823e-16
2317510	A_33_P3242508	ZNF365	Homo sapiens zinc finger protein 365 (ZNF365), transcript variant B, mRNA [NM_199450]	NM_199450	-0.76802	-5.8616	1.45536e-12
2325211	A_33_P3403867	PMEPA1	Homo sapiens prostate transmembrane protein, androgen induced 1 (PMEPA1), transcript variant 1, mRNA [NM_020182]	NM_020182	-0.76797	-5.86093	6.4912e-31
2327381	A_33_P3345643		zinc finger, DHHC-type containing 11B [Source:HGNC Symbol;Acc:32962] [ENST00000522356]	XM_003403780	-0.76753	-5.85504	2.99089e-16
1155532	A_24_P406060	RNF144B	Homo sapiens ring finger protein 144B (RNF144B), mRNA [NM_182757]	NM_182757	-0.7675	-5.85468	3.6203e-14
2334583	A_33_P3302344	LOC100128320	Homo sapiens cDNA FLJ43449 fis, clone OCBBF2032671. [AK125438]	AK125438	-0.76726	-5.85144	0.00093
2330474	A_19_P00318826		lincRNA:chr2:220933881-221315049 forward strand		-0.76691	-5.84667	0.00108
2326211	A_19_P00328103		lincRNA:chr11:72446627-72462602 reverse strand		-0.76657	-5.84208	4.0714e-16
881903	A_24_P942969	FUT2	Homo sapiens fucosyltransferase 2 (secretor status included) (FUT2), transcript variant 1, mRNA [NM_000511]	NM_000511	-0.76644	-5.84036	1.46761e-21
1154701	A_24_P911607	WNT7B	Homo sapiens wingless-type MMTV integration site family, member 7B (WNT7B), mRNA [NM_058238]	NM_058238	-0.76598	-5.83424	0.00112
2331537	A_33_P3246885	DMKN	Homo sapiens dermokine (DMKN), transcript variant 9, mRNA [NM_001190348]	NM_001190348	-0.76568	-5.83013	3.22812e-16
886023	A_23_P11800	CAMK2N1	Homo sapiens calcium/calmodulin-dependent protein kinase II inhibitor 1 (CAMK2N1), mRNA [NM_018584]	NM_018584	-0.76508	-5.82206	0
879287	A_23_P202520	ABLIM1	Homo sapiens actin binding LIM protein 1 (ABLIM1), transcript variant 3, mRNA [NM_001003408]	NM_001003408	-0.76261	-5.78912	3.62891e-16
2317863	A_33_P3356525	FLJ45482	Homo sapiens cDNA FLJ45482 fis, clone BRTHA2001953. [AK127393]	AK127393	-0.76209	-5.78216	3.68782e-16
2319370	A_19_P00323073		lincRNA:chr6:126693482-126703082 forward strand		-0.76175	-5.77767	0.00117
1146173	A_23_P363255	CCDC68	Homo sapiens coiled-coil domain containing 68 (CCDC68), transcript variant 1, mRNA [NM_025214]	NM_025214	-0.7617	-5.77697	0.00036
1143473	A_23_P401675	MARVELD2	MARVEL domain containing 2 [Source:HGNC Symbol;Acc:26401] [ENST00000454295]	AK055094	-0.76123	-5.77072	1.11717e-30
2319835	A_33_P3344956	TXNL1	thioredoxin-like 1 [Source:HGNC Symbol;Acc:12436] [ENST00000540155]	AK094926	-0.7612	-5.77028	0.00124
1159622	A_24_P935682	LOC100131541	PREDICTED: Homo sapiens hypothetical LOC100131541 (LOC100131541), miscRNA [XR_110905]	XR_110905	-0.76111	-5.76915	5.67452e-16
1156836	A_24_P257579	EPB41L4A	Homo sapiens erythrocyte membrane protein band 4.1 like 4A (EPB41L4A), mRNA [NM_022140]	NM_022140	-0.76007	-5.75527	1.74744e-13
2325944	A_33_P3252834	PHLDA3	Homo sapiens pleckstrin homology-like domain, family A, member 3 (PHLDA3), mRNA [NM_012396]	NM_012396	-0.76003	-5.75482	4.00901e-16
2321090	A_19_P00803667		lincRNA:chr7:116032764-116048889 reverse strand		-0.75973	-5.75087	4.20799e-16
1156723	A_24_P289170	CCDC88C	Homo sapiens coiled-coil domain containing 88C (CCDC88C), mRNA [NM_001080414]	NM_001080414	-0.75945	-5.74706	5.01969e-15
1148051	A_23_P149189	ZP4	Homo sapiens zona pellucida glycoprotein 4 (ZP4), mRNA [NM_021186]	NM_021186	-0.75932	-5.74543	6.52242e-06
2327722	A_33_P3321697	EPB41L4A	Homo sapiens erythrocyte membrane protein band 4.1 like 4A (EPB41L4A), mRNA [NM_022140]	NM_022140	-0.75855	-5.73527	1.03439e-15
2318648	A_19_P00322855		lincRNA:chr6:22146709-22147336 reverse strand		-0.75735	-5.71936	0.00131
2321898	A_19_P00329229		lincRNA:chr9:2207775-2298675 reverse strand		-0.75655	-5.7089	0.00136
1159938	A_23_P433229	PHYHIP	Homo sapiens phytanoyl-CoA 2-hydroxylase interacting protein (PHYHIP), transcript variant 2, mRNA [NM_014759]	NM_014759	-0.75642	-5.7072	0.0013
2330042	A_33_P3696965		nl83g08.s1 NCI_CGAP_Br2 Homo sapiens cDNA clone IMAGE:1057310 3' similar to contains L1.t2 L1 repetitive element ;, mRNA sequence [AA593742]	AA593742	-0.75608	-5.70271	0.00144
1139956	A_23_P22134	BNC1	Homo sapiens basonuclin 1 (BNC1), mRNA [NM_001717]	NM_001717	-0.7559	-5.70032	1.62164e-30
1166629	A_23_P31407	AGR2	Homo sapiens anterior gradient homolog 2 (Xenopus laevis) (AGR2), mRNA [NM_006408]	NM_006408	-0.75561	-5.69647	3.15553e-23
2334030	A_19_P00810815		lincRNA:chr8:107613724-107623124 reverse strand		-0.75536	-5.69327	0.0004
2322750	A_33_P3217731	TLE1	transducin-like enhancer of split 1 (E(sp1) homolog, Drosophila) [Source:HGNC Symbol;Acc:11837] [ENST00000376484]		-0.75479	-5.68574	2.48822e-08
2319161	A_19_P00800166		lincRNA:chr2:177494316-177502302 reverse strand		-0.75435	-5.68004	0.00098
2330579	A_33_P3462692	SNORA58	hz67c08.x1 NCI_CGAP_Lu24 Homo sapiens cDNA clone IMAGE:3213038 3', mRNA sequence [BE467637]	BE467637	-0.75426	-5.6789	0.00091
2333155	A_33_P3369885	HEATR7A	Homo sapiens HEAT repeat containing 7A (HEATR7A), transcript variant 2, mRNA [NM_001099280]	NM_001099280	-0.75362	-5.67049	5.91266e-16
1139786	A_23_P255653	TNFRSF10A	Homo sapiens tumor necrosis factor receptor superfamily, member 10a (TNFRSF10A), mRNA [NM_003844]	NM_003844	-0.75354	-5.66939	2.00223e-30
883190	A_24_P233786	FAM129A	Homo sapiens family with sequence similarity 129, member A (FAM129A), transcript variant 2, mRNA [NM_052966]	NM_052966	-0.75342	-5.66788	5.09395e-16
886415	A_24_P377775	RGS3	Homo sapiens regulator of G-protein signaling 3 (RGS3), transcript variant 3, mRNA [NM_017790]	NM_017790	-0.75303	-5.66283	9.17342e-20
1145470	A_23_P147786	RIMS2	Homo sapiens regulating synaptic membrane exocytosis 2 (RIMS2), transcript variant 2, mRNA [NM_014677]	NM_014677	-0.75235	-5.65386	6.99893e-16
1152461	A_23_P368067	TAP2	Homo sapiens transporter 2, ATP-binding cassette, sub-family B (MDR/TAP) (TAP2), transcript variant 2, mRNA [NM_018833]	NM_018833	-0.75219	-5.65181	3.05857e-19
2316170	A_33_P3319680	RNF165	Homo sapiens ring finger protein 165 (RNF165), mRNA [NM_152470]	NM_152470	-0.75195	-5.64873	4.81778e-15
2325793	A_33_P3280385	COL6A3	Homo sapiens collagen, type VI, alpha 3 (COL6A3), transcript variant 3, mRNA [NM_057165]	NM_057165	-0.75194	-5.64865	0.00163
2323365	A_33_P3275630	LOC100131820	Homo sapiens cDNA FLJ43625 fis, clone SPLEN2024127. [AK125613]	AK125613	-0.75061	-5.63134	0.00068
1158116	A_23_P142389	LSR	Homo sapiens lipolysis stimulated lipoprotein receptor (LSR), transcript variant 2, mRNA [NM_205834]	NM_205834	-0.75034	-5.62787	5.7073e-16
887209	A_23_P256561	TLR6	Homo sapiens toll-like receptor 6 (TLR6), mRNA [NM_006068]	NM_006068	-0.74972	-5.61982	5.53507e-16
882868	A_23_P331928	CD109	Homo sapiens CD109 molecule (CD109), transcript variant 1, mRNA [NM_133493]	NM_133493	-0.74929	-5.61428	2.59087e-30
2317473	A_19_P00811533		lincRNA:chr1:43431263-43452013 forward strand		-0.74903	-5.61089	1.03225e-10
1149913	A_24_P925737	C1orf226	Homo sapiens chromosome 1 open reading frame 226 (C1orf226), transcript variant 1, mRNA [NM_001135240]	NM_001135240	-0.74902	-5.61074	0.00167
2322327	A_33_P3578477	LOC641467	Homo sapiens uncharacterized LOC641467 (LOC641467), non-coding RNA [NR_038381]	NR_038381	-0.74895	-5.60986	5e-05
2322528	A_19_P00319043		lincRNA:chr8:52808516-52808934 forward strand		-0.74887	-5.60876	0.00204
2328696	A_19_P00811331		lincRNA:chr5:135519476-135525376 reverse strand		-0.74878	-5.60761	1e-05
2323350	A_33_P3224495		KCNQ5 intronic transcript 1 (non-protein coding) [Source:HGNC Symbol;Acc:41354] [ENST00000445310]	XM_003118553	-0.74871	-5.60675	6.24318e-16
2322490	A_33_P3416797	OVOS2	Homo sapiens mRNA; cDNA DKFZp434C0631 (from clone DKFZp434C0631). [AL831947]	AL831947	-0.74847	-5.60359	2.77728e-10
1144384	A_23_P163467	C15orf52	Homo sapiens chromosome 15 open reading frame 52 (C15orf52), mRNA [NM_207380]	NM_207380	-0.74802	-5.59781	6.18691e-16
2315830	A_19_P00803506		lincRNA:chr3:174162031-174531856 reverse strand		-0.74797	-5.59719	4.41384e-09
1145708	A_32_P213831	FAM40B	Homo sapiens family with sequence similarity 40, member B (FAM40B), transcript variant 1, mRNA [NM_020704]	NM_020704	-0.74774	-5.59419	7.19103e-16
2332324	A_19_P00327420		lincRNA:chr15:80121545-80132020 forward strand		-0.74744	-5.5904	0.00063
2334998	A_33_P3354084	RPF1	ribosome production factor 1 homolog (S. cerevisiae) [Source:HGNC Symbol;Acc:30350] [ENST00000370656]		-0.74739	-5.58969	0.00133
2327119	A_19_P00321921		lincRNA:chr4:108752833-108754183 forward strand		-0.74735	-5.58918	4.26621e-14
2316287	A_19_P00322333	XLOC_012197	BROAD lincRNAs version v2 (http://www.broadinstitute.org/genome_bio/human_lincrnas/)		-0.74724	-5.58781	6.65356e-16
2321122	A_19_P00802678		lincRNA:chr18:9701875-9707225 forward strand		-0.74685	-5.58283	0.00139
1163126	A_23_P167096	VEGFC	Homo sapiens vascular endothelial growth factor C (VEGFC), mRNA [NM_005429]	NM_005429	-0.74668	-5.5806	3.10769e-30
884085	A_23_P101054	KRT34	Homo sapiens keratin 34 (KRT34), mRNA [NM_021013]	NM_021013	-0.74652	-5.57849	0
1164390	A_24_P254949	PGM5	Homo sapiens phosphoglucomutase 5 (PGM5), mRNA [NM_021965]	NM_021965	-0.74648	-5.57806	9.43618e-16
882238	A_23_P390518	TNFRSF11A	Homo sapiens tumor necrosis factor receptor superfamily, member 11a, NFKB activator (TNFRSF11A), mRNA [NM_003839]	NM_003839	-0.7464	-5.57696	3.80631e-13
2329875	A_33_P3324687		Unknown		-0.74608	-5.57284	4.83347e-15
2330964	A_33_P3314031	TMEM154	Homo sapiens transmembrane protein 154 (TMEM154), mRNA [NM_152680]	NM_152680	-0.74603	-5.57227	1.30279e-10
2336121	A_19_P00323165		lincRNA:chrX:138956132-138968259 forward strand		-0.746	-5.57184	0.00196
2316604	A_19_P00322332	XLOC_012197	BROAD lincRNAs version v2 (http://www.broadinstitute.org/genome_bio/human_lincrnas/)		-0.74584	-5.56979	6.75533e-16
2335243	A_19_P00316782		lincRNA:chr5:131694766-131695812 forward strand		-0.74511	-5.5604	3.6608e-10
880234	A_23_P410965	KIAA1522	Homo sapiens KIAA1522 (KIAA1522), transcript variant 1, mRNA [NM_020888]	NM_020888	-0.74469	-5.5551	7.0255e-16
1153511	A_23_P41942	POLR3G	Homo sapiens polymerase (RNA) III (DNA directed) polypeptide G (32kD) (POLR3G), mRNA [NM_006467]	NM_006467	-0.74457	-5.55359	7.41715e-16
2315047	A_33_P3259938	LOC100130547	PREDICTED: Homo sapiens hypothetical LOC100130547 (LOC100130547), miscRNA [XR_113275]	XR_113275	-0.74455	-5.5533	7.32533e-16
1150075	A_23_P211909	PLS1	Homo sapiens plastin 1 (PLS1), transcript variant 2, mRNA [NM_002670]	NM_002670	-0.74449	-5.55255	1.17544e-15
2321719	A_33_P3374443	L1CAM	Homo sapiens L1 cell adhesion molecule (L1CAM), transcript variant 2, mRNA [NM_024003]	NM_024003	-0.7441	-5.54754	1.20398e-15
2335295	A_33_P3423979	PALLD	Homo sapiens palladin, cytoskeletal associated protein (PALLD), transcript variant 3, mRNA [NM_001166109]	NM_001166109	-0.74368	-5.54213	7.70039e-16
1151159	A_24_P88763	LOXL3	Homo sapiens lysyl oxidase-like 3 (LOXL3), mRNA [NM_032603]	NM_032603	-0.74317	-5.53571	4.20864e-30
2335495	A_33_P3267822	MICAL3	Homo sapiens microtubule associated monoxygenase, calponin and LIM domain containing 3 (MICAL3), transcript variant 3, mRNA [NM_001122731]	NM_001122731	-0.74294	-5.53278	1.76338e-12
2317821	A_19_P00317953	XLOC_012197	BROAD lincRNAs version v2 (http://www.broadinstitute.org/genome_bio/human_lincrnas/)		-0.74152	-5.51465	7.95747e-16
2329514	A_19_P00804833		lincRNA:chr6:72071404-72129621 reverse strand		-0.74125	-5.5112	2.7211e-14
2312470	A_19_P00811378		lincRNA:chr6:138901082-139020207 reverse strand		-0.74003	-5.49582	0.00245
2319604	A_33_P3326210	ESCO2	Homo sapiens establishment of cohesion 1 homolog 2 (S. cerevisiae) (ESCO2), mRNA [NM_001017420]	NM_001017420	-0.73995	-5.49472	1.19613e-15
2328439	A_33_P3257042	ZNF850	Homo sapiens zinc finger protein 850 (ZNF850), mRNA [NM_001193552]	NM_001193552	-0.73991	-5.49429	2e-05
881232	A_24_P98047	SLC16A10	Homo sapiens solute carrier family 16, member 10 (aromatic amino acid transporter) (SLC16A10), mRNA [NM_018593]	NM_018593	-0.73935	-5.48715	0.0024
1160088	A_24_P143189	TMSB4X	Homo sapiens thymosin beta 4, X-linked (TMSB4X), mRNA [NM_021109]	NM_021109	-0.73824	-5.47316	5.95712e-30
887667	A_23_P201939	PPM1J	Homo sapiens protein phosphatase, Mg2+/Mn2+ dependent, 1J (PPM1J), mRNA [NM_005167]	NM_005167	-0.73821	-5.47281	1.0619e-15
2331157	A_33_P3258923	MKRN3	Homo sapiens makorin ring finger protein 3 (MKRN3), mRNA [NM_005664]	NM_005664	-0.73784	-5.46816	9.49278e-16
1167643	A_23_P309837	STON2	Homo sapiens stonin 2 (STON2), mRNA [NM_033104]	NM_033104	-0.7368	-5.45511	3e-05
2333804	A_33_P3713357	ALCAM	Homo sapiens activated leukocyte cell adhesion molecule (ALCAM), transcript variant 1, mRNA [NM_001627]	NM_001627	-0.73671	-5.45397	6.80252e-30
2320433	A_19_P00803864		lincRNA:chr5:14611325-14616925 forward strand		-0.73665	-5.4532	0.00263
880600	A_23_P303455	GPR161	Homo sapiens G protein-coupled receptor 161 (GPR161), transcript variant 2, mRNA [NM_153832]	NM_153832	-0.73659	-5.45242	1.27586e-15
2318760	A_19_P00800758		lincRNA:chr1:117586727-117592852 reverse strand		-0.73632	-5.44903	0.0003
880649	A_24_P183150	CXCL3	Homo sapiens chemokine (C-X-C motif) ligand 3 (CXCL3), mRNA [NM_002090]	NM_002090	-0.73621	-5.44772	7.10672e-30
1167978	A_23_P206441	FANCA	Homo sapiens Fanconi anemia, complementation group A (FANCA), transcript variant 1, mRNA [NM_000135]	NM_000135	-0.73553	-5.43918	0
2313710	A_19_P00812083		lincRNA:chr6:106858857-106926507 forward strand		-0.73516	-5.43452	0.00109
2335424	A_19_P00326492		lincRNA:chr2:111960179-112010479 forward strand		-0.7344	-5.42504	6.42769e-09
1154604	A_23_P161968	SLC22A10	Homo sapiens solute carrier family 22, member 10 (SLC22A10), mRNA [NM_001039752]	NM_001039752	-0.73342	-5.41282	0.00022
880443	A_24_P119609	MYO1D	Homo sapiens myosin ID (MYO1D), mRNA [NM_015194]	NM_015194	-0.73311	-5.40888	9.76749e-10
2334248	A_19_P00317324		lincRNA:chr6:21965726-21967577 forward strand		-0.73301	-5.4077	0.0028
1140391	A_32_P150891	DIAPH3	Homo sapiens diaphanous homolog 3 (Drosophila) (DIAPH3), transcript variant 1, mRNA [NM_001042517]	NM_001042517	-0.73292	-5.40658	1.11264e-15
2327886	A_19_P00325682		lincRNA:chr14:61529972-61553247 forward strand		-0.73278	-5.4048	1.17272e-15
2317154	A_33_P3406072	FRMD3	Homo sapiens FERM domain containing 3 (FRMD3), transcript variant 2, mRNA [NM_001244959]	NM_001244959	-0.73157	-5.38975	2.45419e-11
2334252	A_19_P00321456		lincRNA:chr8:129082403-129108902 reverse strand		-0.73139	-5.38748	0.0029
1164329	A_24_P102821	PTAFR	Homo sapiens platelet-activating factor receptor (PTAFR), transcript variant 3, mRNA [NM_000952]	NM_000952	-0.73105	-5.38332	1.76485e-27
2317006	A_19_P00806816		lincRNA:chr13:36789625-36798125 reverse strand		-0.73028	-5.37383	0.00013
2321786	A_33_P3861385		Homo sapiens cDNA FLJ38840 fis, clone MESAN2003490. [AK096159]	AK096159	-0.72958	-5.36508	1.44866e-14
2313784	A_33_P3315979	OR4Q3	Homo sapiens olfactory receptor, family 4, subfamily Q, member 3 (OR4Q3), mRNA [NM_172194]	NM_172194	-0.72944	-5.36345	0.00275
2326286	A_19_P00808655		lincRNA:chr22:18419450-18467225 reverse strand		-0.7293	-5.36166	0.00291
2323956	A_19_P00805319		lincRNA:chr14:50103025-50109525 reverse strand		-0.72919	-5.3603	0.00202
2315959	A_33_P3396339		Unknown		-0.72915	-5.35976	1.00619e-06
1168232	A_23_P42718	NFE2L3	Homo sapiens nuclear factor (erythroid-derived 2)-like 3 (NFE2L3), mRNA [NM_004289]	NM_004289	-0.72909	-5.35911	1.33104e-15
2312924	A_19_P00319959		lincRNA:chr6:107181854-107187961 reverse strand		-0.7288	-5.35555	0.00322
1143267	A_23_P216556	EPB41L4B	Homo sapiens erythrocyte membrane protein band 4.1 like 4B (EPB41L4B), transcript variant 1, mRNA [NM_018424]	NM_018424	-0.72862	-5.35329	1.40762e-15
2315148	A_19_P00810712		lincRNA:chr9:14589050-14589899 reverse strand		-0.72633	-5.32507	2.06067e-12
2327796	A_33_P3255794	POLE	Homo sapiens polymerase (DNA directed), epsilon (POLE), mRNA [NM_006231]	NM_006231	-0.72623	-5.32394	2.57534e-15
2323550	A_33_P3404052	TNFAIP8	Homo sapiens tumor necrosis factor, alpha-induced protein 8 (TNFAIP8), transcript variant 1, mRNA [NM_014350]	NM_014350	-0.72622	-5.32379	4.84817e-15
2327745	A_19_P00327277		lincRNA:chr9:125875154-125883803 reverse strand		-0.72583	-5.31901	3.95868e-06
1156567	A_32_P397824	FIGN	Homo sapiens fidgetin (FIGN), mRNA [NM_018086]	NM_018086	-0.72565	-5.31684	4.59718e-10
1156189	A_23_P25475	SOAT2	Homo sapiens sterol O-acyltransferase 2 (SOAT2), mRNA [NM_003578]	NM_003578	-0.72527	-5.31219	1.90208e-22
2320996	A_33_P3226550	SLC4A8	Homo sapiens cDNA FLJ46462 fis, clone THYMU3021755. [AK128321]	AK128321	-0.72447	-5.30241	1e-05
1162585	A_23_P216052	FAM83A	Homo sapiens family with sequence similarity 83, member A (FAM83A), transcript variant 1, mRNA [NM_032899]	NM_032899	-0.72368	-5.29276	1.63777e-14
1145266	A_24_P55496	OSR2	Homo sapiens odd-skipped related 2 (Drosophila) (OSR2), transcript variant 2, mRNA [NM_053001]	NM_053001	-0.7235	-5.29049	2.14045e-15
2315756	A_33_P3381513	CD274	Homo sapiens CD274 molecule (CD274), mRNA [NM_014143]	NM_014143	-0.72309	-5.28549	0.0034
2334775	A_33_P3265467		growth differentiation factor 5 opposite strand [Source:HGNC Symbol;Acc:33435] [ENST00000374375]	XR_109597	-0.72184	-5.27031	0.00346
2333799	A_19_P00321032		lincRNA:chr3:171506056-171528740 reverse strand		-0.72182	-5.27015	4.26272e-15
2315980	A_19_P00322076		lincRNA:chr15:40356515-40357902 reverse strand		-0.72165	-5.26806	0.00376
882775	A_23_P76901	PLEKHG3	Homo sapiens pleckstrin homology domain containing, family G (with RhoGef domain) member 3 (PLEKHG3), mRNA [NM_015549]	NM_015549	-0.72162	-5.2677	1.73039e-15
878977	A_23_P76078	IL23A	Homo sapiens interleukin 23, alpha subunit p19 (IL23A), mRNA [NM_016584]	NM_016584	-0.72161	-5.26751	2.42062e-29
880542	A_23_P145096	PLA2G7	Homo sapiens phospholipase A2, group VII (platelet-activating factor acetylhydrolase, plasma) (PLA2G7), transcript variant 1, mRNA [NM_005084]	NM_005084	-0.72143	-5.26544	8.36476e-10
881800	A_23_P132910	RBM47	Homo sapiens RNA binding motif protein 47 (RBM47), transcript variant 2, mRNA [NM_019027]	NM_019027	-0.72126	-5.26334	1.85192e-15
1152076	A_32_P78623	LOC401098	Homo sapiens hypothetical LOC401098, mRNA (cDNA clone IMAGE:4821395). [BC034803]	BC034803	-0.72087	-5.25857	0.00349
1142068	A_23_P304450	GATA6	Homo sapiens GATA binding protein 6 (GATA6), mRNA [NM_005257]	NM_005257	-0.72064	-5.25585	1.38379e-28
1155097	A_32_P234184	HES5	Homo sapiens hairy and enhancer of split 5 (Drosophila) (HES5), mRNA [NM_001010926]	NM_001010926	-0.71998	-5.24789	0.00344
2333526	A_19_P00322413		lincRNA:chr18:46544042-46546147 reverse strand		-0.71984	-5.24619	2.45657e-15
2319456	A_19_P00315493		lincRNA:chr14:71954577-71956430 forward strand		-0.71978	-5.24545	1.96941e-15
2314828	A_33_P3304427	IDAS	Homo sapiens Idas protein (IDAS), mRNA [NM_001190787]	NM_001190787	-0.71977	-5.24534	1.26281e-12
2327614	A_33_P3228455	FXYD3	Homo sapiens FXYD domain containing ion transport regulator 3 (FXYD3), transcript variant 5, mRNA [NM_001136009]	NM_001136009	-0.71928	-5.23933	4e-05
2328479	A_19_P00316842		lincRNA:chr4:8191907-8194788 forward strand		-0.71922	-5.23863	0.00381
1165449	A_23_P109636	LRIG1	Homo sapiens leucine-rich repeats and immunoglobulin-like domains 1 (LRIG1), mRNA [NM_015541]	NM_015541	-0.71881	-5.23377	0
2313296	A_33_P3400107	FLJ41941	Homo sapiens uncharacterized LOC100192420 (FLJ41941), non-coding RNA [NR_024417]	NR_024417	-0.71866	-5.23187	0.00375
881557	A_23_P215525	OSBPL3	Homo sapiens oxysterol binding protein-like 3 (OSBPL3), transcript variant 1, mRNA [NM_015550]	NM_015550	-0.7183	-5.22756	2.98234e-29
1149944	A_24_P374516	TMSB4X	Homo sapiens thymosin beta 4, X-linked (TMSB4X), mRNA [NM_021109]	NM_021109	-0.71802	-5.22424	2.01416e-15
886749	A_24_P166663	CDK6	Homo sapiens cyclin-dependent kinase 6 (CDK6), transcript variant 1, mRNA [NM_001259]	NM_001259	-0.71794	-5.22328	2.91731e-29
1162599	A_24_P272160	NBEAL2	neurobeachin-like 2 [Source:HGNC Symbol;Acc:31928] [ENST00000296147]	AK092871	-0.71793	-5.22307	0.00088
2313626	A_33_P3310301	SLC7A8	Homo sapiens solute carrier family 7 (amino acid transporter light chain, L system), member 8 (SLC7A8), transcript variant 2, mRNA [NM_182728]	NM_182728	-0.71751	-5.21813	0.00411
2316986	A_33_P3798989	FLJ45950	Homo sapiens cDNA FLJ45950 fis, clone PLACE7008136. [AK127847]	AK127847	-0.71748	-5.21772	5.87269e-11
2314147	A_33_P3282641	LOC344887	Homo sapiens NmrA-like family domain containing 1 pseudogene (LOC344887), non-coding RNA [NR_033752]	NR_033752	-0.71746	-5.21746	4.9663e-14
2333878	A_33_P3420545	KCNV1	Homo sapiens potassium channel, subfamily V, member 1 (KCNV1), mRNA [NM_014379]	NM_014379	-0.71742	-5.21697	4.06006e-08
1164076	A_23_P320829	CEP128	Homo sapiens centrosomal protein 128kDa (CEP128), mRNA [NM_152446]	NM_152446	-0.71707	-5.2128	4.89258e-15
1148250	A_23_P147822	EPS8L2	Homo sapiens EPS8-like 2 (EPS8L2), mRNA [NM_022772]	NM_022772	-0.71672	-5.20853	2.16299e-15
1161710	A_32_P190416	MAP7	Homo sapiens microtubule-associated protein 7 (MAP7), transcript variant 4, mRNA [NM_003980]	NM_003980	-0.71574	-5.19685	1.9192e-24
1140135	A_24_P207995	L1CAM	Homo sapiens L1 cell adhesion molecule (L1CAM), transcript variant 1, mRNA [NM_000425]	NM_000425	-0.71531	-5.19175	3.79097e-29
882493	A_23_P85800	CD52	Homo sapiens CD52 molecule (CD52), mRNA [NM_001803]	NM_001803	-0.71509	-5.18902	5e-05
2317000	A_33_P3626360	LOC280665	Homo sapiens putative anti-CNG alpha 1 cation channel translation product mRNA, complete cds. [AF547222]	AF547222	-0.71481	-5.18567	2e-05
883255	A_24_P103264	UGT8	Homo sapiens UDP glycosyltransferase 8 (UGT8), transcript variant 2, mRNA [NM_003360]	NM_003360	-0.71477	-5.18524	3.90732e-29
882518	A_23_P128215	SOCS2	Homo sapiens suppressor of cytokine signaling 2 (SOCS2), mRNA [NM_003877]	NM_003877	-0.71438	-5.18063	3.99698e-29
1162659	A_24_P184555	PXN	Homo sapiens paxillin (PXN), transcript variant 1, mRNA [NM_002859]	NM_002859	-0.71432	-5.17986	3.85491e-29
2323518	A_33_P3377888		Homo sapiens cDNA FLJ41261 fis, clone BRAMY2034920. [AK123255]	AK123255	-0.71401	-5.1762	3.0842e-11
886683	A_32_P54274	DRD5	Homo sapiens dopamine receptor D5 (DRD5), mRNA [NM_000798]	NM_000798	-0.7134	-5.16896	1.13968e-09
2330045	A_33_P3267356	GLS	glutaminase [Source:HGNC Symbol;Acc:4331] [ENST00000338435]	AF097492	-0.71322	-5.16674	2.44139e-15
2328399	A_33_P3241621	LOC100129171	Homo sapiens cDNA FLJ16203 fis, clone CTONG2015633. [AK131268]	AK131268	-0.7129	-5.16303	0.00477
2323412	A_19_P00802081		lincRNA:chrX:130647144-130658480 forward strand		-0.71244	-5.15753	0.00203
2321532	A_33_P3318661	E2F7	Homo sapiens E2F transcription factor 7 (E2F7), mRNA [NM_203394]	NM_203394	-0.71244	-5.1575	2.33994e-14
2313451	A_19_P00318131		lincRNA:chr8:67834229-67837776 reverse strand		-0.71236	-5.15651	3.83029e-15
2335423	A_33_P3286937	PPP1R9A	Homo sapiens protein phosphatase 1, regulatory subunit 9A (PPP1R9A), transcript variant 5, mRNA [NM_001166163]	NM_001166163	-0.71226	-5.15543	2.20031e-11
2319731	A_19_P00327745		lincRNA:chr13:80504124-80514749 forward strand		-0.71209	-5.15337	0.00417
2312468	A_33_P3734981	C9orf148	PREDICTED: Homo sapiens chromosome 9 open reading frame 148 (C9orf148), miscRNA [XR_108994]	XR_108994	-0.71195	-5.15173	6.16468e-10
2321514	A_33_P3363537		Unknown		-0.7119	-5.15107	1.32359e-14
2312798	A_33_P3334000		Unknown		-0.7115	-5.14638	0.0077
2332937	A_19_P00806810		lincRNA:chr1:84106887-84316837 reverse strand		-0.71036	-5.13289	8.93385e-10
879966	A_24_P131589	CD86	Homo sapiens CD86 molecule (CD86), transcript variant 2, mRNA [NM_006889]	NM_006889	-0.7102	-5.13099	6.92136e-29
1147060	A_23_P80048	FER1L4	Homo sapiens fer-1-like 4 (C. elegans) pseudogene (FER1L4), non-coding RNA [NR_024377]	NR_024377	-0.71019	-5.13082	2.73938e-15
1152278	A_24_P359030	LINC00167	Homo sapiens long intergenic non-protein coding RNA 167 (LINC00167), non-coding RNA [NR_024233]	NR_024233	-0.7094	-5.12151	0.0048
1152453	A_23_P126888	KIF21B	Homo sapiens kinesin family member 21B (KIF21B), transcript variant 2, mRNA [NM_017596]	NM_017596	-0.70894	-5.11611	5.79708e-15
1155186	A_23_P69941	FLJ11235	Homo sapiens uncharacterized FLJ11235 (FLJ11235), non-coding RNA [NR_027706]	NR_027706	-0.70892	-5.11593	0.00523
2314726	A_19_P00326008		lincRNA:chr1:247117452-247127827 reverse strand		-0.70856	-5.11165	3.16362e-15
2324672	A_33_P3283126	CCDC64	coiled-coil domain containing 64 [Source:HGNC Symbol;Acc:28095] [ENST00000357093]	AK129960	-0.70847	-5.11053	0.00493
2327203	A_19_P00319896		lincRNA:chr9:14588794-14590063 reverse strand		-0.70816	-5.10694	3.42421e-15
2336180	A_19_P00318846		lincRNA:chr10:4284540-4284771 reverse strand		-0.70796	-5.10462	0.00393
1160740	A_23_P5903	SLCO4A1	Homo sapiens solute carrier organic anion transporter family, member 4A1 (SLCO4A1), mRNA [NM_016354]	NM_016354	-0.70775	-5.10212	3.02791e-15
1146698	A_32_P123255	ANKRD58	Homo sapiens ankyrin repeat domain 58 (ANKRD58), mRNA [NM_001105576]	NM_001105576	-0.70775	-5.10207	1.196e-14
1160357	A_23_P84344	SIGIRR	Homo sapiens single immunoglobulin and toll-interleukin 1 receptor (TIR) domain (SIGIRR), transcript variant 3, mRNA [NM_021805]	NM_021805	-0.70743	-5.09838	3.08162e-15
2312764	A_19_P00812635		lincRNA:chr2:134983105-134992130 reverse strand		-0.70674	-5.09032	0.00463
2315065	A_33_P3809328	PRO0471	Homo sapiens PRO0471 mRNA, complete cds. [AF111846]	AF111846	-0.70672	-5.09007	0.00273
1156373	A_24_P352637	TSSK4	Homo sapiens testis-specific serine kinase 4 (TSSK4), transcript variant 2, mRNA [NM_174944]	NM_174944	-0.70661	-5.08871	0.00031
1139488	A_23_P79794	TGIF2	Homo sapiens TGFB-induced factor homeobox 2 (TGIF2), transcript variant 2, mRNA [NM_021809]	NM_021809	-0.7064	-5.08627	6.5495e-09
2333720	A_33_P3303617		Homo sapiens clone HQ0255 PRO0255 mRNA, complete cds. [AF090909]	AF090909	-0.70613	-5.08309	0.00409
2322521	A_33_P3298111	SPATA13	spermatogenesis associated 13 [Source:HGNC Symbol;Acc:23222] [ENST00000466831]	AK092754	-0.70534	-5.07389	1.58796e-11
1167046	A_32_P711043		Uncharacterized proteincDNA FLJ40144 fis, clone TESTI2013012 [Source:UniProtKB/TrEMBL;Acc:Q8N811] [ENST00000326348]	AK097463	-0.7053	-5.07339	1.17762e-09
2327761	A_33_P3250555		chromosome 18 open reading frame 2 [Source:HGNC Symbol;Acc:1225] [ENST00000269201]	AF295728	-0.70528	-5.07314	0.00498
2333599	A_33_P3376419	LOC256483	PREDICTED: Homo sapiens hypothetical protein LOC256483 (LOC256483), mRNA [XM_001725689]	XM_001725689	-0.7049	-5.06875	0.00428
2335500	A_33_P3229370	ID4	Homo sapiens inhibitor of DNA binding 4, dominant negative helix-loop-helix protein (ID4), mRNA [NM_001546]	NM_001546	-0.7047	-5.06641	2.57416e-28
2324995	A_19_P00330858		lincRNA:chr6:126693482-126703082 forward strand		-0.70441	-5.06301	0.00514
2317201	A_33_P3412384	MUC2	Homo sapiens mucin 2, oligomeric mucus/gel-forming (MUC2), mRNA [NM_002457]	NM_002457	-0.7043	-5.06175	9.97999e-07
1153296	A_23_P354297	CHTF18	Homo sapiens CTF18, chromosome transmission fidelity factor 18 homolog (S. cerevisiae) (CHTF18), mRNA [NM_022092]	NM_022092	-0.70363	-5.05399	3.58049e-15
1145319	A_24_P141629	FAM111A	Homo sapiens family with sequence similarity 111, member A (FAM111A), transcript variant 1, mRNA [NM_022074]	NM_022074	-0.70362	-5.05378	3.74907e-15
2322309	A_19_P00801865		lincRNA:chr2:113916204-113927704 forward strand		-0.70351	-5.05257	0.00578
2314244	A_33_P3311145	CEP164	Homo sapiens centrosomal protein 164kDa (CEP164), mRNA [NM_014956]	NM_014956	-0.70338	-5.051	0.00559
1161888	A_23_P338410	WFDC9	Homo sapiens WAP four-disulfide core domain 9 (WFDC9), mRNA [NM_147198]	NM_147198	-0.70261	-5.04206	0.00629
1154964	A_24_P98109	SNX10	Homo sapiens sorting nexin 10 (SNX10), transcript variant 2, mRNA [NM_013322]	NM_013322	-0.70248	-5.0406	8.28544e-15
2333213	A_19_P00322339	XLOC_008374	BROAD lincRNAs version v2 (http://www.broadinstitute.org/genome_bio/human_lincrnas/)		-0.7024	-5.03968	4.88776e-15
2332138	A_33_P3238335	MCOLN3	mucolipin 3 [Source:HGNC Symbol;Acc:13358] [ENST00000370587]	BC060765	-0.7023	-5.03851	4.00849e-15
2329065	A_19_P00319843		lincRNA:chr7:92484222-92546490 forward strand		-0.70192	-5.03411	1.06332e-13
1154739	A_24_P265265	KIAA1804	Mitogen-activated protein kinase kinase kinase MLK4 [Source:UniProtKB/Swiss-Prot;Acc:Q5TCX8] [ENST00000366623]	AJ311797	-0.70169	-5.03141	1.29608e-14
2329334	A_19_P00807310		lincRNA:chr6:116759632-116767182 reverse strand		-0.70155	-5.02978	0.00549
2321062	A_19_P00325499		lincRNA:chr5:141839041-141871766 forward strand		-0.70151	-5.02937	0.00538
2335043	A_33_P3355493		Uncharacterized proteincDNA FLJ40589 fis, clone THYMU2009596 [Source:UniProtKB/TrEMBL;Acc:Q8N1K4] [ENST00000450721]	AK097908	-0.70145	-5.02867	0.00474
879630	A_24_P105733	TNS1	Homo sapiens tensin 1 (TNS1), mRNA [NM_022648]	NM_022648	-0.70129	-5.0268	0.00031
1146783	A_23_P420863	NOD2	Homo sapiens nucleotide-binding oligomerization domain containing 2 (NOD2), mRNA [NM_022162]	NM_022162	-0.70062	-5.01898	1.70556e-28
2326882	A_33_P3746549	PLEKHG4B	Homo sapiens pleckstrin homology domain containing, family G (with RhoGef domain) member 4B (PLEKHG4B), mRNA [NM_052909]	NM_052909	-0.70056	-5.01831	0.00139
1161053	A_24_P7143	MYO1B	Homo sapiens myosin IB (MYO1B), transcript variant 2, mRNA [NM_012223]	NM_012223	-0.70033	-5.01571	1.25819e-14
2329496	A_33_P3337609		GB		-0.70002	-5.01208	1.4094e-06
880359	A_24_P929388	TMEM169	Homo sapiens transmembrane protein 169 (TMEM169), transcript variant 3, mRNA [NM_138390]	NM_138390	-0.69987	-5.01042	8e-05
2329265	A_19_P00325274		lincRNA:chr5:92850844-92856719 reverse strand		-0.69973	-5.00878	6.40921e-06
1161120	A_23_P371076	KLF12	Kruppel-like factor 12 [Source:HGNC Symbol;Acc:6346] [ENST00000472022]	AF113122	-0.69967	-5.00808	8.71422e-15
879793	A_32_P147078	SLC8A1	Homo sapiens solute carrier family 8 (sodium/calcium exchanger), member 1 (SLC8A1), transcript variant A, mRNA [NM_021097]	NM_021097	-0.69958	-5.00705	3.26295e-28
2316811	A_19_P00331281		lincRNA:chr4:11431452-11452602 reverse strand		-0.69957	-5.00686	1.13593e-09
1136670	A_23_P348183	C6orf223	Homo sapiens chromosome 6 open reading frame 223 (C6orf223), transcript variant 1, mRNA [NM_153246]	NM_153246	-0.69947	-5.00578	0.00562
2314629	A_33_P3226735	STL	Homo sapiens six-twelve leukemia (STL), non-coding RNA [NR_026876]	NR_026876	-0.69916	-5.00214	9.82226e-06
1159678	A_23_P44942	CCDC15	Homo sapiens coiled-coil domain containing 15 (CCDC15), mRNA [NM_025004]	NM_025004	-0.69878	-4.99779	7.25211e-15
2313041	A_19_P00804575		lincRNA:chrX:102100797-102152594 reverse strand		-0.69852	-4.99479	0.00605
2318046	A_19_P00805106		lincRNA:chr4:71571686-71581686 forward strand		-0.69838	-4.99324	4.67563e-15
2319894	A_33_P3398411	RASSF3	Homo sapiens Ras association (RalGDS/AF-6) domain family member 3 (RASSF3), transcript variant 1, mRNA [NM_178169]	NM_178169	-0.6983	-4.99231	0.00635
2327314	A_33_P3738458	TNS1	Homo sapiens tensin 1 (TNS1), mRNA [NM_022648]	NM_022648	-0.69758	-4.98402	1.8609e-28
2324823	A_33_P3323463	HSPA8	heat shock 70kDa protein 8 [Source:HGNC Symbol;Acc:5241] [ENST00000532091]		-0.69742	-4.98217	7.84702e-15
2322768	A_19_P00810351		lincRNA:chr14:98359372-99053972 forward strand		-0.69713	-4.97891	1e-05
880656	A_23_P3371	RASGRF1	Homo sapiens Ras protein-specific guanine nucleotide-releasing factor 1 (RASGRF1), transcript variant 1, mRNA [NM_002891]	NM_002891	-0.69705	-4.97797	3.35598e-12
878865	A_23_P53588	WNT5B	Homo sapiens wingless-type MMTV integration site family, member 5B (WNT5B), transcript variant 2, mRNA [NM_030775]	NM_030775	-0.69681	-4.9752	3.79336e-22
882477	A_24_P68908	LOC344887	Homo sapiens NmrA-like family domain containing 1 pseudogene (LOC344887), non-coding RNA [NR_033752]	NR_033752	-0.69674	-4.9744	4.85579e-15
2336301	A_33_P3351264		Putative transcription factor Ovo-like 2-like [Source:UniProtKB/Swiss-Prot;Acc:O00110] [ENST00000262637]	XM_003403706	-0.6965	-4.9716	0.0053
887548	A_23_P500799	CASP6	Homo sapiens caspase 6, apoptosis-related cysteine peptidase (CASP6), transcript variant alpha, mRNA [NM_001226]	NM_001226	-0.69619	-4.96805	1.8976e-28
2330554	A_33_P3375002	LOC144481	Homo sapiens uncharacterized LOC144481 (LOC144481), non-coding RNA [NR_038263]	NR_038263	-0.69564	-4.96179	1.00752e-14
887054	A_24_P289139	SH3KBP1	Homo sapiens SH3-domain kinase binding protein 1 (SH3KBP1), transcript variant 2, mRNA [NM_001024666]	NM_001024666	-0.69471	-4.9512	5.56438e-15
2330715	A_33_P3377750	KLC3	Homo sapiens kinesin light chain 3 (KLC3), mRNA [NM_177417]	NM_177417	-0.69462	-4.95014	4.96886e-14
2335439	A_33_P3304212	PLEKHG3	Homo sapiens pleckstrin homology domain containing, family G (with RhoGef domain) member 3 (PLEKHG3), mRNA [NM_015549]	NM_015549	-0.69449	-4.94874	5.24665e-15
1153058	A_23_P304652	NME9	Homo sapiens NME gene family member 9 (NME9), mRNA [NM_178130]	NM_178130	-0.69444	-4.94817	0.00544
2315305	A_19_P00316375	XLOC_006702	BROAD lincRNAs version v2 (http://www.broadinstitute.org/genome_bio/human_lincrnas/)		-0.69434	-4.947	1.55472e-10
2318102	A_33_P3275233	LOC100131792	Homo sapiens cDNA FLJ36242 fis, clone THYMU2001727. [AK093561]	AK093561	-0.69421	-4.94545	2.40494e-13
1141998	A_24_P16610	ZNRF1	Homo sapiens zinc and ring finger 1 (ZNRF1), mRNA [NM_032268]	NM_032268	-0.69324	-4.93451	2.7229e-14
2312437	A_33_P3417150	P2RY1	Homo sapiens purinergic receptor P2Y, G-protein coupled, 1 (P2RY1), mRNA [NM_002563]	NM_002563	-0.69313	-4.93319	7.67322e-10
2323692	A_33_P3226755	FLNA	Homo sapiens cDNA FLJ43642 fis, clone STOMA2004925. [AK125630]	AK125630	-0.69296	-4.93133	9.40556e-15
1147356	A_23_P95930	HMGA2	Homo sapiens high mobility group AT-hook 2 (HMGA2), transcript variant 1, mRNA [NM_003483]	NM_003483	-0.6929	-4.93063	2.495e-28
2325755	A_33_P3408837		PREDICTED: Homo sapiens hypothetical LOC100506484 (LOC100506484), miscRNA [XR_108364]	XR_108364	-0.69278	-4.92921	1.63122e-14
2313839	A_33_P3339625	IL17C	Homo sapiens interleukin 17C (IL17C), mRNA [NM_013278]	NM_013278	-0.69246	-4.92559	6.55881e-06
1150894	A_23_P200976	HYI	Homo sapiens hydroxypyruvate isomerase (putative) (HYI), transcript variant 3, mRNA [NM_001190880]	NM_001190880	-0.69244	-4.92537	5.70413e-15
2316537	A_33_P3753757	LOC158402	Homo sapiens cDNA FLJ38333 fis, clone FCBBF3025674. [AK095652]	AK095652	-0.69242	-4.92519	0.00661
2321720	A_33_P3343800	TSSC1	tumor suppressing subtransferable candidate 1 [Source:HGNC Symbol;Acc:12383] [ENST00000443925]		-0.69227	-4.92343	0.00762
879418	A_32_P108156	MIR155HG	Homo sapiens MIR155 host gene (non-protein coding) (MIR155HG), non-coding RNA [NR_001458]	NR_001458	-0.69209	-4.92143	2.31662e-19
2313093	A_19_P00319456		lincRNA:chr19:53151418-53152966 reverse strand		-0.69203	-4.92078	5.82227e-15
2324373	A_19_P00321710		lincRNA:chr7:32957013-32961211 forward strand		-0.69185	-4.91866	3.74941e-10
2316178	A_19_P00804546		lincRNA:chrX:133675909-133683184 reverse strand		-0.69166	-4.91655	2.16599e-14
1141927	A_23_P315836	BAIAP2	Homo sapiens BAI1-associated protein 2 (BAIAP2), transcript variant 2, mRNA [NM_017451]	NM_017451	-0.69081	-4.90694	3.07908e-28
2331337	A_19_P00318708		lincRNA:chr17:70442671-70443408 reverse strand		-0.6904	-4.90226	6.30293e-15
2316633	A_33_P3694746	FLJ32224	Homo sapiens cDNA FLJ32224 fis, clone PLACE6004336. [AK056786]	AK056786	-0.68975	-4.89499	3.14957e-14
883735	A_24_P88696	SCG2	Homo sapiens secretogranin II (SCG2), mRNA [NM_003469]	NM_003469	-0.68943	-4.89136	8.12186e-26
2332695	A_33_P3332547	IQCJ-SCHIP1	Homo sapiens IQCJ-SCHIP1 readthrough (IQCJ-SCHIP1), transcript variant 1, mRNA [NM_001197113]	NM_001197113	-0.68934	-4.89036	7.30434e-15
887632	A_24_P413126	PMEPA1	Homo sapiens prostate transmembrane protein, androgen induced 1 (PMEPA1), transcript variant 1, mRNA [NM_020182]	NM_020182	-0.68794	-4.87465	3.41836e-28
1162491	A_23_P65618	TGM1	Homo sapiens transglutaminase 1 (K polypeptide epidermal type I, protein-glutamine-gamma-glutamyltransferase) (TGM1), mRNA [NM_000359]	NM_000359	-0.68772	-4.87216	4.26539e-28
1156550	A_32_P210872	HEPN1	Homo sapiens hepatocellular carcinoma, down-regulated 1 (HEPN1), mRNA [NM_001037558]	NM_001037558	-0.68771	-4.872	0.00761
2327824	A_33_P3361267	LOC100128386	Homo sapiens cDNA FLJ42335 fis, clone TUTER2001286. [AK124326]	AK124326	-0.68758	-4.87056	0.00546
2315356	A_19_P00812492		lincRNA:chr9:2452800-2552025 forward strand		-0.68752	-4.86994	0.00715
2326559	A_19_P00324389		lincRNA:chr18:65925195-65936620 reverse strand		-0.6874	-4.86852	0.00603
2328757	A_33_P3216467	FAM83E	Homo sapiens family with sequence similarity 83, member E (FAM83E), mRNA [NM_017708]	NM_017708	-0.68729	-4.86732	2.8442e-10
1158217	A_23_P54116	DAAM1	Homo sapiens dishevelled associated activator of morphogenesis 1 (DAAM1), mRNA [NM_014992]	NM_014992	-0.68676	-4.86137	6.74443e-28
2329183	A_33_P3275707	AP1S3	Homo sapiens adaptor-related protein complex 1, sigma 3 subunit (AP1S3), mRNA [NM_001039569]	NM_001039569	-0.68622	-4.8554	7.57381e-15
2326752	A_33_P3317761		Unknown		-0.68614	-4.8545	1.08639e-14
2314552	A_33_P3396527	POLR3G	Homo sapiens polymerase (RNA) III (DNA directed) polypeptide G (32kD) (POLR3G), mRNA [NM_006467]	NM_006467	-0.68597	-4.85251	7.61101e-15
2329275	A_33_P3355703	C14orf182	Homo sapiens chromosome 14 open reading frame 182 (C14orf182), mRNA [NM_001012706]	NM_001012706	-0.6857	-4.84953	0.00875
2335566	A_19_P00800553		lincRNA:chr2:135936305-135941655 forward strand		-0.68566	-4.84906	0.00765
2328770	A_33_P3589543		PREDICTED: Homo sapiens hypothetical locus LOC692247 (LOC692247), miscRNA [XR_109057]	XR_109057	-0.68527	-4.84474	8.03707e-15
1167671	A_24_P335620	SLC7A5	Homo sapiens solute carrier family 7 (amino acid transporter light chain, L system), member 5 (SLC7A5), mRNA [NM_003486]	NM_003486	-0.68523	-4.84427	4.47255e-28
2334616	A_33_P3274209		Unknown		-0.68522	-4.84419	0.00715
882534	A_23_P310460	MDGA1	Homo sapiens MAM domain containing glycosylphosphatidylinositol anchor 1 (MDGA1), mRNA [NM_153487]	NM_153487	-0.68514	-4.84334	6.55076e-08
2314420	A_19_P00323928		lincRNA:chr21:37802955-37823180 forward strand		-0.68514	-4.84326	0.00065
1164837	A_23_P116280	WT1	Homo sapiens Wilms tumor 1 (WT1), transcript variant D, mRNA [NM_024426]	NM_024426	-0.68512	-4.84311	0
1142038	A_23_P344568	FAM124A	Homo sapiens family with sequence similarity 124A (FAM124A), transcript variant 1, mRNA [NM_145019]	NM_145019	-0.68504	-4.84218	2.0574e-06
884931	A_23_P24716	TMEM132A	Homo sapiens transmembrane protein 132A (TMEM132A), transcript variant 1, mRNA [NM_017870]	NM_017870	-0.68407	-4.83134	8.12763e-15
2331684	A_19_P00319448		lincRNA:chr19:53151411-53151829 reverse strand		-0.68387	-4.8291	8.22969e-15
2323720	A_19_P00318140		lincRNA:chr3:158458229-158460872 forward strand		-0.68359	-4.82602	4.74676e-14
879730	A_23_P408285	PRICKLE1	Homo sapiens prickle homolog 1 (Drosophila) (PRICKLE1), transcript variant 1, mRNA [NM_153026]	NM_153026	-0.68331	-4.82293	5.16166e-28
2327665	A_19_P00810291		lincRNA:chr6:154718233-154725333 forward strand		-0.68319	-4.82156	0.00837
883758	A_32_P305888	SH3TC2	Homo sapiens SH3 domain and tetratricopeptide repeats 2 (SH3TC2), mRNA [NM_024577]	NM_024577	-0.68313	-4.82096	2.74436e-24
1162932	A_23_P135722	BTC	Homo sapiens betacellulin (BTC), mRNA [NM_001729]	NM_001729	-0.68305	-4.82006	4.59463e-20
1140517	A_23_P210503	SPINLW1-WFDC6	Homo sapiens SPINLW1-WFDC6 readthrough (SPINLW1-WFDC6), mRNA [NM_001198986]	NM_001198986	-0.6827	-4.81616	0.00907
1167764	A_23_P328600	SLC24A6	Homo sapiens solute carrier family 24 (sodium/potassium/calcium exchanger), member 6 (SLC24A6), mRNA [NM_024959]	NM_024959	-0.68247	-4.81361	8.73137e-15
2331809	A_33_P3214052	LOC729178	Homo sapiens cDNA clone IMAGE:5266307. [BC035182]	BC035182	-0.68247	-4.8136	0.00859
2313591	A_19_P00320229		lincRNA:chr6:139015526-139018164 forward strand		-0.68228	-4.81151	5.11366e-14
2314554	A_33_P3216568	MUC5AC	mucin 5AC, oligomeric mucus/gel-forming [Source:HGNC Symbol;Acc:7515] [ENST00000356191]	XM_003403450	-0.68188	-4.80706	0.00791
2318039	A_33_P3315263	KRT79	Homo sapiens keratin 79 (KRT79), mRNA [NM_175834]	NM_175834	-0.68178	-4.80598	0.00845
1141099	A_24_P242581	SLC5A9	Homo sapiens solute carrier family 5 (sodium/glucose cotransporter), member 9 (SLC5A9), transcript variant 2, mRNA [NM_001011547]	NM_001011547	-0.68145	-4.80227	0.00933
1160651	A_24_P341674	DIO2	Homo sapiens deiodinase, iodothyronine, type II (DIO2), transcript variant 1, mRNA [NM_013989]	NM_013989	-0.68137	-4.80138	0.00893
1144845	A_23_P500998	HOXA9	Homo sapiens homeobox A9 (HOXA9), mRNA [NM_152739]	NM_152739	-0.68088	-4.79605	6.91953e-28
2316713	A_33_P3250356	SH3D21	Homo sapiens SH3 domain containing 21 (SH3D21), transcript variant 1, mRNA [NM_001162530]	NM_001162530	-0.68053	-4.79209	1.62714e-14
1152342	A_23_P8240	FAM50B	Homo sapiens family with sequence similarity 50, member B (FAM50B), mRNA [NM_012135]	NM_012135	-0.68024	-4.78891	1.06994e-14
2331763	A_33_P3337500		T cell receptor alpha variable 22 [Source:HGNC Symbol;Acc:12119] [ENST00000390450]	AB305710	-0.68023	-4.78879	0.00872
2327472	A_33_P3404221		Unknown		-0.6802	-4.78847	1.72166e-14
2329184	A_33_P3383796	GOLGA7B	Homo sapiens golgin A7 family, member B (GOLGA7B), mRNA [NM_001010917]	NM_001010917	-0.68015	-4.788	0.00547
1157338	A_32_P142440	PCSK9	Homo sapiens proprotein convertase subtilisin/kexin type 9 (PCSK9), mRNA [NM_174936]	NM_174936	-0.67993	-4.78557	6.62947e-28
2321824	A_33_P3436646	LOC151657	Homo sapiens cDNA FLJ33795 fis, clone CTONG1000097. [AK091114]	AK091114	-0.67969	-4.78285	1.75644e-11
1142550	A_24_P236235	FLRT2	Homo sapiens fibronectin leucine rich transmembrane protein 2 (FLRT2), mRNA [NM_013231]	NM_013231	-0.67948	-4.78057	0.00894
1165377	A_24_P932416	TMEM14E	Homo sapiens transmembrane protein 14E (TMEM14E), mRNA [NM_001123228]	NM_001123228	-0.67938	-4.77946	1.10191e-09
1164111	A_23_P571	SLC2A1	Homo sapiens solute carrier family 2 (facilitated glucose transporter), member 1 (SLC2A1), mRNA [NM_006516]	NM_006516	-0.67917	-4.7772	7.07081e-28
1158953	A_24_P272313	C2orf55	Homo sapiens chromosome 2 open reading frame 55 (C2orf55), mRNA [NM_207362]	NM_207362	-0.67912	-4.77661	0.0011
2318726	A_19_P00324187		lincRNA:chr12:32597733-32653233 reverse strand		-0.67912	-4.77656	8.07944e-08
2326400	A_19_P00321750		lincRNA:chr6:21666674-22196049 forward strand		-0.67822	-4.76669	0.00892
2322071	A_33_P3315779	HERC6	Homo sapiens hect domain and RLD 6 (HERC6), transcript variant 2, mRNA [NM_001165136]	NM_001165136	-0.67815	-4.76592	0.00012
2333826	A_33_P3415240	LOC730091	Homo sapiens uncharacterized LOC730091 (LOC730091), non-coding RNA [NR_038387]	NR_038387	-0.6776	-4.75987	0.00876
2315515	A_33_P3780572	LOC401164	Homo sapiens cDNA FLJ38649 fis, clone HHDPC2007302. [AK095968]	AK095968	-0.67753	-4.7591	0.00504
1152773	A_24_P190472	SLPI	Homo sapiens secretory leukocyte peptidase inhibitor (SLPI), mRNA [NM_003064]	NM_003064	-0.67683	-4.75147	8.73198e-28
2315117	A_33_P3340324	LOC345051	PREDICTED: Homo sapiens hCG38984 (LOC345051), miscRNA [XR_109844]	XR_109844	-0.67647	-4.74751	1.08221e-07
879456	A_23_P205489	SLC7A8	Homo sapiens solute carrier family 7 (amino acid transporter light chain, L system), member 8 (SLC7A8), transcript variant 2, mRNA [NM_182728]	NM_182728	-0.67628	-4.74552	2.72199e-22
1145772	A_23_P59005	TAP1	Homo sapiens transporter 1, ATP-binding cassette, sub-family B (MDR/TAP) (TAP1), mRNA [NM_000593]	NM_000593	-0.67617	-4.74433	9.25064e-28
1148859	A_23_P102117	WNT10A	Homo sapiens wingless-type MMTV integration site family, member 10A (WNT10A), mRNA [NM_025216]	NM_025216	-0.67617	-4.74432	0
2322680	A_33_P3415828		Synthetic construct Homo sapiens gateway clone IMAGE:100016753 3' read PLA2G12A mRNA. [CU677870]	CU677870	-0.67611	-4.74367	0.00025
1143209	A_23_P146066	SPAG1	Homo sapiens sperm associated antigen 1 (SPAG1), transcript variant 1, mRNA [NM_003114]	NM_003114	-0.67548	-4.73678	1.99393e-18
1157769	A_23_P169154	ERMP1	Homo sapiens endoplasmic reticulum metallopeptidase 1 (ERMP1), mRNA [NM_024896]	NM_024896	-0.67521	-4.73382	1.21767e-14
2328519	A_33_P3385686		BC060845 l(3)mbt-like 3, isoform b {Homo sapiens} (exp=-1; wgp=0; cg=0), partial (8%) [THC2691182]		-0.67489	-4.73037	0.0001
879498	A_23_P58390	C4orf32	Homo sapiens chromosome 4 open reading frame 32 (C4orf32), mRNA [NM_152400]	NM_152400	-0.67372	-4.71764	1.85999e-14
2321093	A_19_P00331164		lincRNA:chr1:207971227-208042127 reverse strand		-0.67345	-4.71468	1.66419e-14
2315867	A_33_P3212172	SNX22	Homo sapiens sorting nexin 22 (SNX22), mRNA [NM_024798]	NM_024798	-0.67337	-4.71379	4.54929e-07
2321212	A_33_P3235321	SYTL1	Homo sapiens synaptotagmin-like 1 (SYTL1), transcript variant 2, mRNA [NM_032872]	NM_032872	-0.6733	-4.71304	3.30615e-14
2316322	A_33_P3374633		UI-CF-FN0-aew-f-08-0-UI.s1 UI-CF-FN0 Homo sapiens cDNA clone UI-CF-FN0-aew-f-08-0-UI 3', mRNA sequence [CB852070]	CB852070	-0.67303	-4.71014	0.00966
2325869	A_19_P00322630		lincRNA:chr22:18441799-18444050 reverse strand		-0.67292	-4.70895	1.94063e-14
1142749	A_23_P122662	GFOD1	Homo sapiens glucose-fructose oxidoreductase domain containing 1 (GFOD1), transcript variant 1, mRNA [NM_018988]	NM_018988	-0.6729	-4.70873	0
1153402	A_23_P310022	KIAA1217	Homo sapiens KIAA1217 (KIAA1217), transcript variant 1, mRNA [NM_019590]	NM_019590	-0.67247	-4.70405	1.48586e-11
2334123	A_19_P00317217		lincRNA:chr18:37556617-37559261 forward strand		-0.67243	-4.7036	0.00911
1146832	A_24_P52921	BCAT1	Homo sapiens branched chain amino-acid transaminase 1, cytosolic (BCAT1), transcript variant 1, mRNA [NM_005504]	NM_005504	-0.6719	-4.69784	3.98387e-14
882043	A_23_P146946	CST6	Homo sapiens cystatin E/M (CST6), mRNA [NM_001323]	NM_001323	-0.67182	-4.69698	1.61923e-27
1159547	A_24_P390909	PRX	Homo sapiens periaxin (PRX), transcript variant 2, mRNA [NM_181882]	NM_181882	-0.67181	-4.69686	6e-05
2326077	A_33_P3349637	PCDH1	Homo sapiens protocadherin 1 (PCDH1), transcript variant 1, mRNA [NM_002587]	NM_002587	-0.67134	-4.69178	1.42227e-14
1141868	A_23_P147918	S100A16	Homo sapiens S100 calcium binding protein A16 (S100A16), mRNA [NM_080388]	NM_080388	-0.67101	-4.68824	1.42733e-14
1155631	A_24_P397489	GCNT2	Homo sapiens glucosaminyl (N-acetyl) transferase 2, I-branching enzyme (I blood group) (GCNT2), transcript variant 2, mRNA [NM_001491]	NM_001491	-0.67011	-4.67851	0.00037
2326933	A_19_P00810478		lincRNA:chr10:5156300-5171275 reverse strand		-0.6698	-4.67523	0.0084
881254	A_23_P82868	PLAT	Homo sapiens plasminogen activator, tissue (PLAT), transcript variant 1, mRNA [NM_000930]	NM_000930	-0.6698	-4.67517	0
2322574	A_19_P00319897		lincRNA:chr9:14588794-14590063 reverse strand		-0.66951	-4.67205	1.67102e-14
883147	A_24_P161973	ATP11A	Homo sapiens ATPase, class VI, type 11A (ATP11A), transcript variant 1, mRNA [NM_015205]	NM_015205	-0.66934	-4.6703	1.54865e-14
2317196	A_33_P3271711		Uncharacterized protein [Source:UniProtKB/TrEMBL;Acc:C9JFK8] [ENST00000449914]		-0.66925	-4.6693	1.97852e-14
1153386	A_23_P148088	FGG	Homo sapiens fibrinogen gamma chain (FGG), transcript variant gamma-A, mRNA [NM_000509]	NM_000509	-0.66899	-4.66646	0.0003
2329977	A_19_P00332120		lincRNA:chr3:156455706-156471081 reverse strand		-0.66844	-4.66058	8.60737e-11
2327768	A_33_P3294509	CD44	Homo sapiens CD44 molecule (Indian blood group) (CD44), transcript variant 1, mRNA [NM_000610]	NM_000610	-0.66838	-4.65994	1.79137e-27
2317724	A_19_P00317462		lincRNA:chr15:74770410-74782627 reverse strand		-0.66832	-4.6593	8.79636e-10
878959	A_32_P134968	SPTB	Homo sapiens spectrin, beta, erythrocytic (SPTB), transcript variant 1, mRNA [NM_001024858]	NM_001024858	-0.66827	-4.65873	0.00826
1143428	A_23_P372988	PRR22	Homo sapiens proline rich 22 (PRR22), mRNA [NM_001134316]	NM_001134316	-0.66821	-4.65813	2.42335e-14
2336207	A_33_P3278362	ANKRD2	Homo sapiens ankyrin repeat domain 2 (stretch responsive muscle) (ANKRD2), transcript variant 1, mRNA [NM_020349]	NM_020349	-0.66797	-4.6555	5.23459e-24
2316302	A_33_P3264346		Unknown		-0.66769	-4.65256	1.76076e-14
2328691	A_33_P3846177	B4GALNT1	Homo sapiens beta-1,4-N-acetyl-galactosaminyl transferase 1 (B4GALNT1), mRNA [NM_001478]	NM_001478	-0.66764	-4.65198	1.9304e-27
2332833	A_19_P00811236		lincRNA:chr12:32553858-32653233 forward strand		-0.66759	-4.65144	1.89239e-14
888519	A_23_P27133	KRT15	Homo sapiens keratin 15 (KRT15), mRNA [NM_002275]	NM_002275	-0.66717	-4.64699	2.1477e-27
1148462	A_32_P62863	SCHIP1	Homo sapiens schwannomin interacting protein 1 (SCHIP1), transcript variant 1, mRNA [NM_014575]	NM_014575	-0.66689	-4.64393	1.72052e-14
2319934	A_19_P00326781		lincRNA:chr14:71932922-71967297 forward strand		-0.66686	-4.64365	1.72028e-14
2330430	A_33_P3236881	C1orf151-NBL1	Homo sapiens C1orf151-NBL1 readthrough (C1orf151-NBL1), transcript variant 1, mRNA [NM_001204088]	NM_001204088	-0.66684	-4.6434	2.05019e-27
1160190	A_23_P217379	COL4A6	Homo sapiens collagen, type IV, alpha 6 (COL4A6), transcript variant B, mRNA [NM_033641]	NM_033641	-0.66624	-4.63699	3.7226e-27
882746	A_23_P52336	UNC5B	Homo sapiens unc-5 homolog B (C. elegans) (UNC5B), transcript variant 1, mRNA [NM_170744]	NM_170744	-0.66557	-4.62989	1.96591e-12
2325106	A_19_P00811645		lincRNA:chr11:126219244-126219612 reverse strand		-0.66544	-4.62847	1e-05
2318665	A_33_P3314525	CRYM-AS1	Homo sapiens CRYM antisense RNA 1 (non-protein coding) (CRYM-AS1), non-coding RNA [NR_026675]	NR_026675	-0.66539	-4.62794	3.08615e-13
2326746	A_33_P3363425	FRMD3	Homo sapiens FERM domain containing 3 (FRMD3), transcript variant 1, mRNA [NM_174938]	NM_174938	-0.66498	-4.62361	2.14016e-14
2332638	A_33_P3269528		Unknown		-0.6648	-4.62163	7.78564e-14
1137890	A_24_P225534	RHBDL2	Homo sapiens rhomboid, veinlet-like 2 (Drosophila) (RHBDL2), mRNA [NM_017821]	NM_017821	-0.66442	-4.61762	7.37986e-08
2327744	A_33_P3390939		Unknown		-0.66397	-4.61289	1.17473e-10
1145135	A_23_P140450	SLC27A2	Homo sapiens solute carrier family 27 (fatty acid transporter), member 2 (SLC27A2), transcript variant 1, mRNA [NM_003645]	NM_003645	-0.66383	-4.61142	2.27173e-14
880685	A_24_P50248	FAM110C	Homo sapiens family with sequence similarity 110, member C (FAM110C), mRNA [NM_001077710]	NM_001077710	-0.66376	-4.61063	1.29527e-13
2331260	A_19_P00804399		lincRNA:chr4:129236000-129261500 forward strand		-0.6634	-4.60686	7.35293e-06
2327421	A_33_P3294078		Unknown		-0.66311	-4.60372	2.86835e-11
2327919	A_33_P3310649		Unknown		-0.66306	-4.60323	8.31799e-06
2325872	A_19_P00322375		lincRNA:chr8:128301935-128324351 reverse strand		-0.66265	-4.59885	4.88755e-14
2317979	A_19_P00808792		lincRNA:chr13:48581699-48595174 reverse strand		-0.66228	-4.59497	2.14872e-12
2318822	A_33_P3342628	HES4	Homo sapiens hairy and enhancer of split 4 (Drosophila) (HES4), transcript variant 2, mRNA [NM_021170]	NM_021170	-0.66202	-4.59223	2.11751e-14
2319353	A_19_P00809119		lincRNA:chr6:22020628-22111150 forward strand		-0.66196	-4.59152	2.31832e-14
1139397	A_24_P50368	BLID	Homo sapiens BH3-like motif containing, cell death inducer (BLID), nuclear gene encoding mitochondrial protein, mRNA [NM_001001786]	NM_001001786	-0.66182	-4.59003	2.79888e-14
880703	A_24_P124624	OLR1	Homo sapiens oxidized low density lipoprotein (lectin-like) receptor 1 (OLR1), transcript variant 1, mRNA [NM_002543]	NM_002543	-0.66148	-4.58644	0.00035
2324453	A_33_P3405459	C20orf195	Homo sapiens chromosome 20 open reading frame 195 (C20orf195), mRNA [NM_024059]	NM_024059	-0.66134	-4.58499	2.279e-14
2313854	A_33_P3400334	LOC100130372	Homo sapiens cDNA FLJ45625 fis, clone BRTHA3028505. [AK127532]	AK127532	-0.66123	-4.5838	9.82798e-07
881369	A_24_P351283	MREG	Homo sapiens melanoregulin (MREG), mRNA [NM_018000]	NM_018000	-0.66112	-4.5827	7.23293e-13
2312443	A_19_P00807994		lincRNA:chr3:158498481-158507456 forward strand		-0.6604	-4.57507	3.76205e-09
2322838	A_33_P3244249	SH3TC2	SH3 domain and tetratricopeptide repeats 2 [Source:HGNC Symbol;Acc:29427] [ENST00000513604]	AK127248	-0.66016	-4.57253	9.65112e-06
1145682	A_24_P316430	NT5E	Homo sapiens 5'-nucleotidase, ecto (CD73) (NT5E), transcript variant 1, mRNA [NM_002526]	NM_002526	-0.66004	-4.57135	4.63857e-06
2330119	A_33_P3605269	KRT8P41	Homo sapiens keratin 8 pseudogene 41 (KRT8P41), non-coding RNA [NR_027713]	NR_027713	-0.65993	-4.57014	0.00808
1159103	A_24_P194337	PRDM15	Homo sapiens PR domain containing 15 (PRDM15), transcript variant 1, mRNA [NM_022115]	NM_022115	-0.65945	-4.5651	5.32233e-06
2324126	A_33_P3260530	KANK4	Homo sapiens KN motif and ankyrin repeat domains 4 (KANK4), mRNA [NM_181712]	NM_181712	-0.65936	-4.56417	0.00015
2332489	A_33_P3238215	COBLL1	Homo sapiens COBL-like 1 (COBLL1), mRNA [NM_014900]	NM_014900	-0.65933	-4.56382	2.61796e-14
1157872	A_23_P48550	KIAA0284	Homo sapiens KIAA0284 (KIAA0284), transcript variant 2, mRNA [NM_015005]	NM_015005	-0.65931	-4.56358	2.38901e-14
1139911	A_24_P136866	SLC8A1	Homo sapiens solute carrier family 8 (sodium/calcium exchanger), member 1 (SLC8A1), transcript variant A, mRNA [NM_021097]	NM_021097	-0.65924	-4.56287	2.65217e-14
2319554	A_33_P3410284	DOCK9	dedicator of cytokinesis 9 [Source:HGNC Symbol;Acc:14132] [ENST00000472874]	AK090793	-0.6591	-4.56138	2.23467e-08
1154136	A_23_P95060	EPHB3	Homo sapiens EPH receptor B3 (EPHB3), mRNA [NM_004443]	NM_004443	-0.65852	-4.55536	5.66947e-27
2315614	A_19_P00315750		lincRNA:chr9:5584489-5588994 reverse strand		-0.65845	-4.55465	0.00012
2329130	A_19_P00316238		lincRNA:chr1:26210671-26219098 reverse strand		-0.65824	-4.55236	4.80347e-14
2329628	A_33_P3813818		Homo sapiens BPA-1 mRNA for brain peptide A1, complete cds. [AB088847]	AB088847	-0.65809	-4.55082	2.35402e-10
884071	A_23_P382835	P2RY1	Homo sapiens purinergic receptor P2Y, G-protein coupled, 1 (P2RY1), mRNA [NM_002563]	NM_002563	-0.65805	-4.5504	3.99743e-24
2321401	A_19_P00803626		lincRNA:chr9:14586758-14587747 reverse strand		-0.65791	-4.54891	1.22905e-07
2329847	A_33_P3392350		Unknown		-0.65769	-4.54661	1.1982e-12
885454	A_23_P31453	STEAP1	Homo sapiens six transmembrane epithelial antigen of the prostate 1 (STEAP1), mRNA [NM_012449]	NM_012449	-0.65754	-4.54504	4.69382e-27
1138745	A_32_P168349	C6orf25	Homo sapiens chromosome 6 open reading frame 25 (C6orf25), transcript variant 7, mRNA [NM_138277]	NM_138277	-0.65739	-4.54348	1.27073e-11
2329574	A_33_P3302662	TLE4	transducin-like enhancer of split 4 (E(sp1) homolog, Drosophila) [Source:HGNC Symbol;Acc:11840] [ENST00000461758]		-0.65729	-4.54249	7.82585e-07
2314285	A_19_P00323906		lincRNA:chr12:123599022-123607440 forward strand		-0.6571	-4.54048	7.51651e-14
886048	A_24_P104119	RHOF	Homo sapiens ras homolog gene family, member F (in filopodia) (RHOF), mRNA [NM_019034]	NM_019034	-0.65682	-4.53757	3.92501e-12
881874	A_23_P78248	KRT23	Homo sapiens keratin 23 (histone deacetylase inducible) (KRT23), mRNA [NM_015515]	NM_015515	-0.65637	-4.53282	2.87299e-10
1145151	A_24_P168574	GNAS	GNAS complex locus [Source:HGNC Symbol;Acc:4392] [ENST00000481768]	AJ224867	-0.65633	-4.53238	2.78791e-14
2330140	A_33_P3376873		Homo sapiens, clone IMAGE:5480271, mRNA. [BC041650]	BC041650	-0.65622	-4.53123	2.88218e-14
881645	A_23_P321892	HRG	Homo sapiens histidine-rich glycoprotein (HRG), mRNA [NM_000412]	NM_000412	-0.65605	-4.52945	3.33843e-10
1148109	A_32_P219520	TNFAIP8	Homo sapiens tumor necrosis factor, alpha-induced protein 8 (TNFAIP8), transcript variant 1, mRNA [NM_014350]	NM_014350	-0.65604	-4.52941	2.86468e-14
2322461	A_33_P3363420	FRMD3	Homo sapiens FERM domain containing 3 (FRMD3), transcript variant 1, mRNA [NM_174938]	NM_174938	-0.65541	-4.52279	3.56045e-14
2326377	A_19_P00317691		lincRNA:chr13:50614546-50615364 reverse strand		-0.65538	-4.52247	4.79375e-14
1144495	A_23_P160582	HYI	Homo sapiens hydroxypyruvate isomerase (putative) (HYI), transcript variant 1, mRNA [NM_031207]	NM_031207	-0.65503	-4.51883	2.89384e-14
880369	A_23_P170857	IL1RAP	Homo sapiens interleukin 1 receptor accessory protein (IL1RAP), transcript variant 1, mRNA [NM_002182]	NM_002182	-0.65497	-4.51822	6.53206e-27
2322229	A_33_P3259705	SIGIRR	single immunoglobulin and toll-interleukin 1 receptor (TIR) domain [Source:HGNC Symbol;Acc:30575] [ENST00000382520]	AY358342	-0.65493	-4.5178	1.05405e-13
1140190	A_24_P170774	LRCH1	Homo sapiens leucine-rich repeats and calponin homology (CH) domain containing 1 (LRCH1), transcript variant 2, mRNA [NM_015116]	NM_015116	-0.65429	-4.51117	1.93336e-11
887504	A_24_P385313	PTPRF	Homo sapiens protein tyrosine phosphatase, receptor type, F (PTPRF), transcript variant 1, mRNA [NM_002840]	NM_002840	-0.65377	-4.50574	6.52174e-27
1159648	A_24_P339944	PDGFB	Homo sapiens platelet-derived growth factor beta polypeptide (PDGFB), transcript variant 1, mRNA [NM_002608]	NM_002608	-0.65374	-4.5055	2.37738e-25
882827	A_23_P113613	CDCP1	Homo sapiens CUB domain containing protein 1 (CDCP1), transcript variant 1, mRNA [NM_022842]	NM_022842	-0.65374	-4.50545	0
2328269	A_33_P3236846	GPR17	Homo sapiens G protein-coupled receptor 17 (GPR17), transcript variant 1, mRNA [NM_001161415]	NM_001161415	-0.65305	-4.49836	0.00059
2320333	A_19_P00321758		lincRNA:chr6:167394357-167394905 reverse strand		-0.65269	-4.49463	3.37426e-14
2314450	A_19_P00320374		lincRNA:chr9:14588795-14590063 reverse strand		-0.65243	-4.49192	3.64997e-14
888675	A_24_P347880	ALOXE3	Homo sapiens arachidonate lipoxygenase 3 (ALOXE3), transcript variant 2, mRNA [NM_021628]	NM_021628	-0.65155	-4.4828	9.39066e-11
2328698	A_19_P00321439		lincRNA:chr3:158458205-158460904 forward strand		-0.65127	-4.47993	5.48866e-14
2335055	A_33_P3279515	LOC729451	Homo sapiens cDNA FLJ39579 fis, clone SKMUS2003168. [AK096898]	AK096898	-0.65115	-4.47863	4.38977e-06
2313866	A_33_P3230269	GRHL1	Homo sapiens grainyhead-like 1 (Drosophila) (GRHL1), mRNA [NM_198182]	NM_198182	-0.65101	-4.47728	7.82106e-14
2316188	A_19_P00326065		lincRNA:chr18:5238975-5246369 forward strand		-0.65087	-4.47581	4.46259e-09
2329100	A_33_P3328051	LOC100129961	Homo sapiens uncharacterized LOC100129961 (LOC100129961), non-coding RNA [NR_036549]	NR_036549	-0.65078	-4.47483	0.00075
2323291	A_33_P3349536	CHEK1	Homo sapiens CHK1 checkpoint homolog (S. pombe) (CHEK1), transcript variant 2, mRNA [NM_001114121]	NM_001114121	-0.65074	-4.47443	9.16096e-27
2335737	A_33_P3374087	RBM44	Homo sapiens RNA binding motif protein 44 (RBM44), mRNA [NM_001080504]	NM_001080504	-0.65044	-4.47132	0.00768
2321304	A_33_P3274299	WIPF3	WAS/WASL interacting protein family, member 3 [Source:HGNC Symbol;Acc:22004] [ENST00000409123]	AK094250	-0.65021	-4.46896	0.00165
1153136	A_23_P53891	KLF5	Homo sapiens Kruppel-like factor 5 (intestinal) (KLF5), mRNA [NM_001730]	NM_001730	-0.65003	-4.46713	1.03012e-26
2313920	A_33_P3379526		Homo sapiens cDNA FLJ45698 fis, clone FEBRA2017811. [AK127601]	AK127601	-0.64917	-4.45834	0.00775
2317442	A_33_P3326105	RNF216	Homo sapiens cDNA FLJ46710 fis, clone TRACH3016368. [AK128551]	AK128551	-0.64879	-4.45438	0.00048
2333081	A_33_P3214650	TAP2	Homo sapiens transporter 2, ATP-binding cassette, sub-family B (MDR/TAP) (TAP2), transcript variant 1, mRNA [NM_000544]	NM_000544	-0.6485	-4.4514	1.09132e-26
2327412	A_19_P00317019		lincRNA:chr14:71927902-71939072 forward strand		-0.64761	-4.44232	4.24444e-14
1154085	A_23_P1029	MFAP2	Homo sapiens microfibrillar-associated protein 2 (MFAP2), transcript variant 1, mRNA [NM_017459]	NM_017459	-0.64753	-4.44152	2.20613e-26
2318301	A_33_P3336686	CLIC3	Homo sapiens chloride intracellular channel 3 (CLIC3), mRNA [NM_004669]	NM_004669	-0.64747	-4.44093	7.3352e-12
2325320	A_33_P3265855	PRR5-ARHGAP8	Homo sapiens PRR5-ARHGAP8 readthrough (PRR5-ARHGAP8), mRNA [NM_181334]	NM_181334	-0.64743	-4.4405	4.11035e-14
1148176	A_24_P105747	AP1S3	Homo sapiens adaptor-related protein complex 1, sigma 3 subunit (AP1S3), mRNA [NM_001039569]	NM_001039569	-0.64729	-4.43903	5.81436e-14
2330897	A_33_P3240722	CNKSR2	Homo sapiens connector enhancer of kinase suppressor of Ras 2 (CNKSR2), transcript variant 1, mRNA [NM_014927]	NM_014927	-0.64701	-4.4362	0.00079
2330004	A_33_P3298473		Putative lung carcinoma-associated protein 10 [Source:UniProtKB/Swiss-Prot;Acc:Q71F78] [ENST00000357566]	AF514420	-0.64592	-4.42505	4.36564e-12
885046	A_23_P396858	FZD8	Homo sapiens frizzled family receptor 8 (FZD8), mRNA [NM_031866]	NM_031866	-0.64564	-4.42224	4.64251e-14
2318168	A_33_P3416966	C6orf168	Homo sapiens chromosome 6 open reading frame 168 (C6orf168), mRNA [NM_032511]	NM_032511	-0.64551	-4.42091	7.80397e-10
883683	A_23_P69100	ARHGEF26	Homo sapiens Rho guanine nucleotide exchange factor (GEF) 26 (ARHGEF26), transcript variant 2, mRNA [NM_015595]	NM_015595	-0.64532	-4.41896	9.28216e-14
1150897	A_23_P387184	NHSL1	Homo sapiens NHS-like 1 (NHSL1), transcript variant 1, mRNA [NM_020464]	NM_020464	-0.64518	-4.41754	1.60386e-12
888774	A_23_P167005	GPR160	Homo sapiens G protein-coupled receptor 160 (GPR160), mRNA [NM_014373]	NM_014373	-0.64461	-4.41175	6.56006e-13
1148691	A_23_P126917	IGSF3	Homo sapiens immunoglobulin superfamily, member 3 (IGSF3), transcript variant 1, mRNA [NM_001542]	NM_001542	-0.64444	-4.41003	7.944e-13
2318317	A_33_P3337252	WWC2	WW and C2 domain containing 2 [Source:HGNC Symbol;Acc:24148] [ENST00000378925]	AK126057	-0.64413	-4.40692	7.35584e-08
2327227	A_19_P00324518		lincRNA:chr5:1167850-1186275 forward strand		-0.64341	-4.39955	7.5446e-08
886561	A_32_P55241	SHISA2	Homo sapiens shisa homolog 2 (Xenopus laevis) (SHISA2), mRNA [NM_001007538]	NM_001007538	-0.64326	-4.39809	1e-05
2331119	A_33_P3865368	LOC254896	Homo sapiens hypothetical protein MGC31957, mRNA (cDNA clone MGC:31957 IMAGE:3959651), complete cds. [BC021569]	BC021569	-0.64312	-4.39659	7.125e-14
889030	A_24_P152398	TP53AIP1	Homo sapiens tumor protein p53 regulated apoptosis inducing protein 1 (TP53AIP1), nuclear gene encoding mitochondrial protein, transcript variant 2, mRNA [NM_001195195]	NM_001195195	-0.64271	-4.39249	1.01098e-11
2317194	A_19_P00318545		lincRNA:chr14:71931695-71933297 forward strand		-0.64244	-4.38974	5.14965e-14
2328715	A_33_P3369731		Unknown		-0.64243	-4.38961	4.16389e-06
883907	A_24_P62783	FABP3	Homo sapiens fatty acid binding protein 3, muscle and heart (mammary-derived growth inhibitor) (FABP3), mRNA [NM_004102]	NM_004102	-0.6424	-4.38935	0.00086
2328752	A_33_P3842551	IKZF2	Homo sapiens IKAROS family zinc finger 2 (Helios) (IKZF2), transcript variant 2, mRNA [NM_001079526]	NM_001079526	-0.64205	-4.38577	0.00028
2315323	A_19_P00808893		lincRNA:chr5:94005444-94012744 forward strand		-0.64202	-4.3855	6.71722e-08
2322141	A_19_P00325544		lincRNA:chr6:2792476-2823401 reverse strand		-0.64167	-4.38198	5.87441e-13
888685	A_23_P41455	TRPC3	Homo sapiens transient receptor potential cation channel, subfamily C, member 3 (TRPC3), transcript variant 2, mRNA [NM_003305]	NM_003305	-0.64164	-4.38165	4.56993e-19
1153500	A_32_P222695	ARHGEF37	Homo sapiens Rho guanine nucleotide exchange factor (GEF) 37 (ARHGEF37), mRNA [NM_001001669]	NM_001001669	-0.6407	-4.37217	9.55525e-14
1144080	A_23_P425880	TRIO	Homo sapiens triple functional domain (PTPRF interacting) (TRIO), mRNA [NM_007118]	NM_007118	-0.63996	-4.36474	2.44376e-26
2315270	A_33_P3556532	DNAH17	dynein, axonemal, heavy chain 17 [Source:HGNC Symbol;Acc:2946] [ENST00000464366]		-0.63928	-4.35793	6.66725e-10
1165236	A_24_P636332	CCDC84	Homo sapiens coiled-coil domain containing 84 (CCDC84), mRNA [NM_198489]	NM_198489	-0.63924	-4.35753	5.92318e-14
1146430	A_32_P58699		leucine rich repeat containing 63 [Source:HGNC Symbol;Acc:34296] [ENST00000446175]	XM_003403513	-0.63917	-4.35685	7.77526e-10
886841	A_32_P94160	PRKAA2	Homo sapiens protein kinase, AMP-activated, alpha 2 catalytic subunit (PRKAA2), mRNA [NM_006252]	NM_006252	-0.63885	-4.35358	2.0066e-22
2319495	A_33_P3378697		Unknown		-0.63868	-4.35194	8.70504e-14
2313307	A_19_P00321968		lincRNA:chr22:35829799-35830277 forward strand		-0.63826	-4.34772	7.01973e-14
883852	A_23_P12405	ESPN	Homo sapiens espin (ESPN), mRNA [NM_031475]	NM_031475	-0.63764	-4.34147	0
2317060	A_33_P3344209	ZDHHC11	Homo sapiens zinc finger, DHHC-type containing 11 (ZDHHC11), mRNA [NM_024786]	NM_024786	-0.63695	-4.33459	3.49742e-13
2328468	A_33_P3265260		Unknown		-0.6362	-4.32711	0.00373
2333547	A_19_P00805108	XLOC_004905	BROAD lincRNAs version v2 (http://www.broadinstitute.org/genome_bio/human_lincrnas/)		-0.63587	-4.32389	2.06773e-11
1149486	A_23_P96165	C11orf80	Homo sapiens chromosome 11 open reading frame 80 (C11orf80), mRNA [NM_024650]	NM_024650	-0.63576	-4.32279	1.6159e-13
880277	A_23_P102364	NGEF	Homo sapiens neuronal guanine nucleotide exchange factor (NGEF), transcript variant 1, mRNA [NM_019850]	NM_019850	-0.63499	-4.31505	0
883142	A_23_P360754	ADAMTS4	Homo sapiens ADAM metallopeptidase with thrombospondin type 1 motif, 4 (ADAMTS4), mRNA [NM_005099]	NM_005099	-0.63391	-4.30437	1.47429e-25
2328877	A_33_P3260623	PLCB3	Homo sapiens phospholipase C, beta 3 (phosphatidylinositol-specific) (PLCB3), transcript variant 1, mRNA [NM_000932]	NM_000932	-0.6334	-4.29936	1.09647e-25
1144813	A_24_P122137	LIF	Homo sapiens leukemia inhibitory factor (cholinergic differentiation factor) (LIF), mRNA [NM_002309]	NM_002309	-0.63338	-4.29909	4.24063e-26
1137347	A_23_P143190	MYBL2	Homo sapiens v-myb myeloblastosis viral oncogene homolog (avian)-like 2 (MYBL2), mRNA [NM_002466]	NM_002466	-0.6332	-4.2973	4.33367e-26
2324902	A_33_P3225610		Homo sapiens clone DNA86575 GRTR3118 (UNQ3118) mRNA, complete cds. [AY358225]	AY358225	-0.63296	-4.29498	1.01212e-13
2321979	A_19_P00319811		lincRNA:chr2:134962836-134965161 forward strand		-0.6329	-4.29436	8.30597e-14
2331080	A_33_P3373690		Unknown		-0.63234	-4.28885	7.10836e-06
1144111	A_23_P393766	WDR62	Homo sapiens WD repeat domain 62 (WDR62), transcript variant 2, mRNA [NM_173636]	NM_173636	-0.63232	-4.28863	3.15687e-12
886197	A_24_P203622	DOCK7	Homo sapiens dedicator of cytokinesis 7 (DOCK7), mRNA [NM_033407]	NM_033407	-0.63142	-4.27972	1.31122e-13
1168403	A_24_P323598	ESCO2	Homo sapiens establishment of cohesion 1 homolog 2 (S. cerevisiae) (ESCO2), mRNA [NM_001017420]	NM_001017420	-0.6312	-4.27759	9.15823e-26
1160613	A_23_P104617	GYLTL1B	Homo sapiens glycosyltransferase-like 1B (GYLTL1B), mRNA [NM_152312]	NM_152312	-0.63088	-4.27447	8.826e-14
2324885	A_33_P3258660	SCD5	Homo sapiens stearoyl-CoA desaturase 5 (SCD5), transcript variant 2, mRNA [NM_024906]	NM_024906	-0.63085	-4.27413	3.46735e-13
2332808	A_19_P00800033		lincRNA:chr8:106166599-106275374 forward strand		-0.63018	-4.26752	1.56953e-06
1147622	A_23_P214222	MARCKS	Homo sapiens myristoylated alanine-rich protein kinase C substrate (MARCKS), mRNA [NM_002356]	NM_002356	-0.63004	-4.2662	5.67556e-26
882978	A_24_P935986	BCAT1	Homo sapiens branched chain amino-acid transaminase 1, cytosolic (BCAT1), transcript variant 1, mRNA [NM_005504]	NM_005504	-0.62991	-4.26494	5.81861e-26
2334240	A_19_P00330651		lincRNA:chr22:35825875-35834175 reverse strand		-0.62971	-4.26294	4.25609e-13
883498	A_23_P374782	SH3KBP1	Homo sapiens SH3-domain kinase binding protein 1 (SH3KBP1), transcript variant 2, mRNA [NM_001024666]	NM_001024666	-0.62967	-4.26254	5.91519e-26
2334850	A_19_P00330626		lincRNA:chr8:28543756-28558056 forward strand		-0.62859	-4.25196	0.00058
2314587	A_33_P3262421		Homo sapiens mRNA for KIAA1659 protein, partial cds. [AB051446]	AB051446	-0.62856	-4.2517	1.87867e-07
2320164	A_33_P3293593	TTC9B	Homo sapiens tetratricopeptide repeat domain 9B (TTC9B), mRNA [NM_152479]	NM_152479	-0.62839	-4.24998	3.95922e-11
2318452	A_33_P3265872		Q9AHE7_9RHIZ (Q9AHE7) Amide/urea-binding FmdD-like protein, partial (5%) [THC2660495]		-0.62826	-4.24879	5.74318e-12
2323667	A_19_P00325732		lincRNA:chr6:114722782-114743483 forward strand		-0.62799	-4.24613	1.07247e-13
1154886	A_32_P210202	E2F7	Homo sapiens E2F transcription factor 7 (E2F7), mRNA [NM_203394]	NM_203394	-0.62771	-4.24339	7.02199e-26
887978	A_23_P140928	TMC7	Homo sapiens transmembrane channel-like 7 (TMC7), transcript variant 1, mRNA [NM_024847]	NM_024847	-0.62738	-4.24018	8.04944e-09
887956	A_23_P78867	RYR1	Homo sapiens ryanodine receptor 1 (skeletal) (RYR1), transcript variant 1, mRNA [NM_000540]	NM_000540	-0.62707	-4.23715	0.00042
2324073	A_19_P00319808		lincRNA:chr1:205404014-205407007 reverse strand		-0.62661	-4.23267	1.08141e-13
2331322	A_33_P3407049		Unknown		-0.62582	-4.22491	3.56196e-13
1161744	A_24_P106839	WHSC1L1	Homo sapiens Wolf-Hirschhorn syndrome candidate 1-like 1 (WHSC1L1), transcript variant long, mRNA [NM_023034]	NM_023034	-0.62574	-4.22414	3.34738e-13
2333097	A_19_P00804592		lincRNA:chr3:194190336-194206786 forward strand		-0.62559	-4.22267	1.79635e-07
2326902	A_33_P3342528	P2RY1	Homo sapiens purinergic receptor P2Y, G-protein coupled, 1 (P2RY1), mRNA [NM_002563]	NM_002563	-0.62555	-4.22231	2.37722e-25
1167492	A_23_P301886	SIM2	Homo sapiens single-minded homolog 2 (Drosophila) (SIM2), transcript variant SIM2s, mRNA [NM_009586]	NM_009586	-0.62539	-4.22074	5.00274e-08
869867	A_23_P315364	CXCL2	Homo sapiens chemokine (C-X-C motif) ligand 2 (CXCL2), mRNA [NM_002089]	NM_002089	-0.62521	-4.219	8.75521e-26
2327749	A_33_P3286151	LOC100132891	Homo sapiens uncharacterized LOC100132891 (LOC100132891), transcript variant 2, non-coding RNA [NR_033651]	NR_033651	-0.62518	-4.21875	1.77281e-13
885361	A_23_P169003	SH2D4A	Homo sapiens SH2 domain containing 4A (SH2D4A), transcript variant 1, mRNA [NM_022071]	NM_022071	-0.62486	-4.21557	1.26074e-13
2334325	A_33_P3367196	CNTNAP2	Homo sapiens contactin associated protein-like 2 (CNTNAP2), mRNA [NM_014141]	NM_014141	-0.62474	-4.21449	1.10822e-23
887341	A_24_P228149	KRT13	Homo sapiens keratin 13 (KRT13), transcript variant 2, mRNA [NM_002274]	NM_002274	-0.62451	-4.21218	8.60861e-09
1145139	A_24_P332816	RIMS2	Homo sapiens regulating synaptic membrane exocytosis 2 (RIMS2), transcript variant 2, mRNA [NM_014677]	NM_014677	-0.6243	-4.21021	2.83801e-11
2314202	A_19_P00803322		lincRNA:chr11:88074377-88083852 forward strand		-0.62429	-4.21004	4.31959e-12
2329877	A_19_P00800438		lincRNA:chr8:92105274-92110499 forward strand		-0.62415	-4.20871	1e-05
1161485	A_23_P110569	TRIM36	Homo sapiens tripartite motif containing 36 (TRIM36), transcript variant 1, mRNA [NM_018700]	NM_018700	-0.6239	-4.20633	0
1151066	A_24_P212024		immunoglobulin kappa variable 1-27 [Source:HGNC Symbol;Acc:5735] [ENST00000498435]	XM_003403503	-0.6238	-4.20531	7.12073e-09
2326910	A_19_P00803250		lincRNA:chr6:143852807-143923982 reverse strand		-0.62349	-4.20234	9e-05
2319186	A_33_P3227556		Unknown		-0.62314	-4.19895	1.25354e-13
1154121	A_23_P216355	TONSL	Homo sapiens tonsoku-like, DNA repair protein (TONSL), mRNA [NM_013432]	NM_013432	-0.62188	-4.18674	1.34376e-13
2332565	A_19_P00328058		lincRNA:chr6:167382710-167411729 reverse strand		-0.62174	-4.18547	2.07375e-09
1137732	A_23_P109269	LAMA5	Homo sapiens laminin, alpha 5 (LAMA5), mRNA [NM_005560]	NM_005560	-0.62095	-4.17786	1.40963e-25
2332014	A_33_P3303649	MB	Homo sapiens myoglobin (MB), transcript variant 2, mRNA [NM_203377]	NM_203377	-0.62094	-4.17776	1.07784e-18
2334251	A_33_P3333554	ACTR3C	Homo sapiens mRNA; cDNA DKFZp686O24114 (from clone DKFZp686O24114). [BX640643]	BX640643	-0.62094	-4.17775	1.27952e-07
2321110	A_33_P3328485	IKZF2	Homo sapiens IKAROS family zinc finger 2 (Helios) (IKZF2), transcript variant 2, mRNA [NM_001079526]	NM_001079526	-0.62027	-4.17124	2.93957e-08
1154881	A_23_P403284	OTX1	Homo sapiens orthodenticle homeobox 1 (OTX1), transcript variant 1, mRNA [NM_014562]	NM_014562	-0.61939	-4.1628	1.72682e-13
887319	A_32_P38623	PPP1R9A	Homo sapiens protein phosphatase 1, regulatory subunit 9A (PPP1R9A), transcript variant 4, mRNA [NM_017650]	NM_017650	-0.61841	-4.15345	1.52772e-12
1149751	A_23_P253029	BOK	Homo sapiens BCL2-related ovarian killer (BOK), mRNA [NM_032515]	NM_032515	-0.61824	-4.15181	1.75411e-25
2323735	A_33_P3365087	PRR20B	Homo sapiens proline rich 20B (PRR20B), mRNA [NM_001130404]	NM_001130404	-0.61818	-4.15124	3.54572e-13
2332425	A_19_P00322691		lincRNA:chr8:128301944-128335397 reverse strand		-0.61809	-4.15035	3.35855e-13
2329438	A_33_P3286422	FANCA	Homo sapiens Fanconi anemia, complementation group A (FANCA), transcript variant 2, mRNA [NM_001018112]	NM_001018112	-0.61782	-4.14779	6.50459e-13
2333399	A_33_P3758973	DKFZP761C1711	Homo sapiens mRNA; cDNA DKFZp761C1711 (from clone DKFZp761C1711) [AL137340]	AL137340	-0.61778	-4.14744	1.36767e-08
2330956	A_33_P3391603	LAMA4	Homo sapiens laminin, alpha 4 (LAMA4), transcript variant 5, mRNA [NM_001105209]	NM_001105209	-0.61755	-4.14529	1.81752e-25
2321537	A_19_P00322749		lincRNA:chr13:50613143-50613550 reverse strand		-0.61713	-4.1412	2.95121e-13
1148580	A_23_P43157	MYBL1	Homo sapiens v-myb myeloblastosis viral oncogene homolog (avian)-like 1 (MYBL1), transcript variant 1, mRNA [NM_001080416]	NM_001080416	-0.61709	-4.14084	2.40732e-25
883546	A_23_P27606	IL27RA	Homo sapiens interleukin 27 receptor, alpha (IL27RA), mRNA [NM_004843]	NM_004843	-0.61698	-4.13985	1.67948e-13
879405	A_24_P262127	RRAD	Homo sapiens Ras-related associated with diabetes (RRAD), transcript variant 2, mRNA [NM_004165]	NM_004165	-0.61684	-4.13843	2.92689e-24
1156083	A_24_P145629	SERINC2	Homo sapiens serine incorporator 2 (SERINC2), transcript variant 1, mRNA [NM_178865]	NM_178865	-0.61683	-4.13836	1.72959e-13
2329061	A_33_P3302320		BX115224 Soares_testis_NHT Homo sapiens cDNA clone IMAGp998G073560, mRNA sequence [BX115224]	BX115224	-0.61671	-4.13726	3e-05
2330040	A_33_P3394689	SLC6A2	Homo sapiens solute carrier family 6 (neurotransmitter transporter, noradrenalin), member 2 (SLC6A2), transcript variant 2, mRNA [NM_001172501]	NM_001172501	-0.61668	-4.13697	0.00191
2328572	A_19_P00315523		lincRNA:chr6:139015455-139017888 forward strand		-0.61652	-4.13547	4.08526e-13
881178	A_23_P60387	NOTCH1	Homo sapiens notch 1 (NOTCH1), mRNA [NM_017617]	NM_017617	-0.61646	-4.1349	0
886932	A_23_P51487	GBP3	Homo sapiens guanylate binding protein 3 (GBP3), mRNA [NM_018284]	NM_018284	-0.6161	-4.13145	2.16099e-13
1154209	A_32_P34444	FHOD3	Homo sapiens formin homology 2 domain containing 3 (FHOD3), mRNA [NM_025135]	NM_025135	-0.61595	-4.12997	1.76247e-13
1166379	A_23_P393727	NRP2	Homo sapiens neuropilin 2 (NRP2), transcript variant 1, mRNA [NM_201266]	NM_201266	-0.61578	-4.12841	3.21007e-10
2314756	A_33_P3379454	UHRF1	Homo sapiens ubiquitin-like with PHD and ring finger domains 1 (UHRF1), transcript variant 2, mRNA [NM_013282]	NM_013282	-0.6157	-4.12766	1.94411e-13
2318813	A_33_P3379571	MAP3K9	Homo sapiens mitogen-activated protein kinase kinase kinase 9 (MAP3K9), mRNA [NM_033141]	NM_033141	-0.61556	-4.12631	2.08444e-13
1151160	A_23_P45799	ORC1	Homo sapiens origin recognition complex, subunit 1 (ORC1), transcript variant 1, mRNA [NM_004153]	NM_004153	-0.61531	-4.12395	2.50714e-25
1165691	A_23_P382188	STAP2	Homo sapiens signal transducing adaptor family member 2 (STAP2), transcript variant 2, mRNA [NM_001013841]	NM_001013841	-0.61502	-4.12115	2.369e-25
2330317	A_19_P00324710		lincRNA:chr2:134880005-134978205 forward strand		-0.61439	-4.11523	5.54421e-06
886933	A_32_P110390	TMEM171	Homo sapiens transmembrane protein 171 (TMEM171), transcript variant 1, mRNA [NM_173490]	NM_173490	-0.61402	-4.11166	3.67902e-13
880706	A_23_P253524	CENPE	Homo sapiens centromere protein E, 312kDa (CENPE), mRNA [NM_001813]	NM_001813	-0.61372	-4.10885	0
2329789	A_33_P3248265	LTB	Homo sapiens lymphotoxin beta (TNF superfamily, member 3) (LTB), transcript variant 1, mRNA [NM_002341]	NM_002341	-0.61302	-4.10222	9.796e-15
2320361	A_33_P3298980		Unknown		-0.6125	-4.09736	2.50854e-13
2329581	A_19_P00807313		lincRNA:chr12:19677333-19766783 forward strand		-0.6119	-4.09167	1.4224e-12
2316262	A_33_P3218118		Unknown		-0.61118	-4.08491	3.48347e-13
2329586	A_33_P3340264	OTOG	otogelin [Source:HGNC Symbol;Acc:8516] [ENST00000399397]		-0.61107	-4.08382	0.0036
884114	A_23_P361584	TMEM154	Homo sapiens transmembrane protein 154 (TMEM154), mRNA [NM_152680]	NM_152680	-0.61105	-4.0837	2.30701e-13
2316999	A_33_P3246580	KIAA1244	Homo sapiens KIAA1244 (KIAA1244), mRNA [NM_020340]	NM_020340	-0.61105	-4.08368	2e-05
888138	A_23_P31765	PKIA	Homo sapiens protein kinase (cAMP-dependent, catalytic) inhibitor alpha (PKIA), transcript variant 1, mRNA [NM_006823]	NM_006823	-0.61063	-4.0797	7.42852e-23
1151021	A_23_P390116	SPATA13	Homo sapiens spermatogenesis associated 13 (SPATA13), transcript variant 2, mRNA [NM_153023]	NM_153023	-0.61024	-4.07606	2.4618e-13
1146945	A_23_P343411	AGRN	Homo sapiens agrin (AGRN), mRNA [NM_198576]	NM_198576	-0.60986	-4.07252	3.73547e-25
1136761	A_23_P57268	CXADR	Homo sapiens coxsackie virus and adenovirus receptor (CXADR), transcript variant 1, mRNA [NM_001338]	NM_001338	-0.6095	-4.06914	5.89194e-25
2330270	A_33_P3391578	RPL23AP64	Homo sapiens ribosomal protein L23a pseudogene 64 (RPL23AP64), non-coding RNA [NR_003040]	NR_003040	-0.60888	-4.06332	3.65756e-07
2335553	A_33_P3306103	CALCRL	Homo sapiens calcitonin receptor-like (CALCRL), mRNA [NM_005795]	NM_005795	-0.60856	-4.06029	0.00056
2335597	A_33_P3336925	PDLIM5	Homo sapiens PDZ and LIM domain 5 (PDLIM5), transcript variant 5, mRNA [NM_001011516]	NM_001011516	-0.60785	-4.05364	2.6212e-13
2330309	A_19_P00809139		lincRNA:chr8:90623517-90627537 reverse strand		-0.60758	-4.05119	6.52378e-12
2323823	A_33_P3283054		Q7TP87_RAT (Q7TP87) Ab1-233, partial (8%) [THC2719114]		-0.60705	-4.04622	2.39128e-10
884569	A_23_P346093	TMC8	Homo sapiens transmembrane channel-like 8 (TMC8), mRNA [NM_152468]	NM_152468	-0.60678	-4.04367	0.00277
2326915	A_33_P3383955	DDB2	Homo sapiens damage-specific DNA binding protein 2, 48kDa (DDB2), mRNA [NM_000107]	NM_000107	-0.60641	-4.0403	2.8637e-13
887657	A_23_P169351	SH3GL2	Homo sapiens SH3-domain GRB2-like 2 (SH3GL2), mRNA [NM_003026]	NM_003026	-0.6064	-4.04021	2.81488e-20
1160157	A_23_P350574	FCRLB	Homo sapiens Fc receptor-like B (FCRLB), mRNA [NM_001002901]	NM_001002901	-0.60638	-4.03998	2.83076e-13
888713	A_24_P360529	PDE7A	phosphodiesterase 7A [Source:HGNC Symbol;Acc:8791] [ENST00000396642]	AF332652	-0.60596	-4.03608	1.54434e-24
1140655	A_24_P402415	SYT14	Homo sapiens synaptotagmin XIV (SYT14), transcript variant 4, mRNA [NM_153262]	NM_153262	-0.60537	-4.0306	3.65131e-13
2326258	A_33_P3388147	CHRNA3	Homo sapiens cholinergic receptor, nicotinic, alpha 3 (CHRNA3), transcript variant 2, mRNA [NM_001166694]	NM_001166694	-0.60491	-4.02637	0.00016
2327656	A_33_P3232644		Unknown		-0.6043	-4.0207	2.03022e-07
1147415	A_32_P138628	LOC284933	Homo sapiens uncharacterized LOC284933 (LOC284933), non-coding RNA [NR_038917]	NR_038917	-0.60367	-4.01485	0.00712
2331862	A_33_P3349045	IL4R	Homo sapiens interleukin 4 receptor (IL4R), transcript variant 2, mRNA [NM_001008699]	NM_001008699	-0.60366	-4.01478	4.33234e-11
882396	A_24_P86240	BMP2K	Homo sapiens BMP2 inducible kinase (BMP2K), transcript variant 1, mRNA [NM_198892]	NM_198892	-0.60289	-4.00768	5.65019e-13
2316813	A_33_P3464855	DKFZP586B0319	Homo sapiens mRNA; cDNA DKFZp586B0319 (from clone DKFZp586B0319) [AL050097]	AL050097	-0.60287	-4.00747	4.34691e-13
1142631	A_23_P211428	SMTN	Homo sapiens smoothelin (SMTN), transcript variant 2, mRNA [NM_134269]	NM_134269	-0.60248	-4.00386	7.77694e-25
2327746	A_19_P00331424		lincRNA:chr4:76602801-76624826 reverse strand		-0.60111	-3.99124	4.71561e-13
887066	A_23_P57784	CLDN1	Homo sapiens claudin 1 (CLDN1), mRNA [NM_021101]	NM_021101	-0.60092	-3.98953	1.60608e-17
2320030	A_33_P3619171	PMAIP1	Homo sapiens phorbol-12-myristate-13-acetate-induced protein 1 (PMAIP1), mRNA [NM_021127]	NM_021127	-0.60054	-3.98605	9.70294e-25
1152920	A_24_P703830	NANOS3	Homo sapiens nanos homolog 3 (Drosophila) (NANOS3), mRNA [NM_001098622]	NM_001098622	-0.59993	-3.98041	6.59127e-13
1145755	A_24_P14464	WFDC2	Homo sapiens WAP four-disulfide core domain 2 (WFDC2), mRNA [NM_006103]	NM_006103	-0.59984	-3.97965	3.83669e-13
869424	A_23_P23221	GADD45A	Homo sapiens growth arrest and DNA-damage-inducible, alpha (GADD45A), transcript variant 1, mRNA [NM_001924]	NM_001924	-0.59979	-3.97912	1.00372e-24
2328101	A_33_P3289536	SNX10	Homo sapiens sorting nexin 10 (SNX10), transcript variant 1, mRNA [NM_001199835]	NM_001199835	-0.59945	-3.97606	2.76848e-06
2322022	A_19_P00808158		lincRNA:chr2:134983105-134992130 forward strand		-0.59931	-3.97479	8e-05
2327079	A_33_P3309725		Unknown		-0.59871	-3.96928	0.00062
1145584	A_24_P364807	LPCAT2	Homo sapiens lysophosphatidylcholine acyltransferase 2 (LPCAT2), mRNA [NM_017839]	NM_017839	-0.59801	-3.96283	9.6006e-13
2333351	A_33_P3311403	MRVI1	Homo sapiens murine retrovirus integration site 1 homolog (MRVI1), transcript variant 2, mRNA [NM_130385]	NM_130385	-0.59791	-3.962	0.00299
2326657	A_19_P00804979		lincRNA:chr11:8697549-8703349 reverse strand		-0.59785	-3.96138	0.00206
1142128	A_23_P335388	C17orf78	Homo sapiens chromosome 17 open reading frame 78 (C17orf78), mRNA [NM_173625]	NM_173625	-0.59747	-3.95799	1.11684e-09
2313380	A_19_P00804341		lincRNA:chr8:87026584-87038559 reverse strand		-0.59703	-3.95396	0.00093
881602	A_23_P40096	PROC	Homo sapiens protein C (inactivator of coagulation factors Va and VIIIa) (PROC), mRNA [NM_000312]	NM_000312	-0.59695	-3.95322	0.00052
1153387	A_23_P408955	E2F2	Homo sapiens E2F transcription factor 2 (E2F2), mRNA [NM_004091]	NM_004091	-0.59674	-3.95126	1.31949e-24
2326937	A_19_P00321206	XLOC_001826	BROAD lincRNAs version v2 (http://www.broadinstitute.org/genome_bio/human_lincrnas/)		-0.5966	-3.94999	4.70811e-12
1162375	A_32_P831181	BRI3BP	Homo sapiens BRI3 binding protein (BRI3BP), mRNA [NM_080626]	NM_080626	-0.59619	-3.94634	4.59782e-13
2314241	A_33_P3411122	PRPS2	phosphoribosyl pyrophosphate synthetase 2 [Source:HGNC Symbol;Acc:9465] [ENST00000489404]		-0.59588	-3.94344	1.21415e-11
1160172	A_23_P146830	SLC25A10	Homo sapiens solute carrier family 25 (mitochondrial carrier; dicarboxylate transporter), member 10 (SLC25A10), nuclear gene encoding mitochondrial protein, mRNA [NM_012140]	NM_012140	-0.59562	-3.94116	4.78993e-13
1140213	A_23_P11729	ZBTB7B	Homo sapiens zinc finger and BTB domain containing 7B (ZBTB7B), mRNA [NM_015872]	NM_015872	-0.59551	-3.94016	2.294e-24
2330259	A_33_P3409854	LHX1	Homo sapiens LIM homeobox 1 (LHX1), mRNA [NM_005568]	NM_005568	-0.59526	-3.93785	1.53359e-24
881803	A_23_P59452	ABP1	Homo sapiens amiloride binding protein 1 (amine oxidase (copper-containing)) (ABP1), mRNA [NM_001091]	NM_001091	-0.59491	-3.93468	1e-05
2322966	A_19_P00809860		lincRNA:chr7:129467189-129472514 reverse strand		-0.59482	-3.93384	2e-05
2317532	A_19_P00322824		lincRNA:chr7:32953392-32954696 reverse strand		-0.59469	-3.93269	1.76842e-11
886874	A_24_P109633	ITPK1	Homo sapiens inositol-tetrakisphosphate 1-kinase (ITPK1), transcript variant 3, mRNA [NM_001142594]	NM_001142594	-0.59466	-3.93245	6.42155e-16
1147475	A_23_P366125	EME2	Homo sapiens mRNA for FLJ00151 protein. [AK074080]	AK074080	-0.59455	-3.93145	5.77743e-13
885964	A_23_P363936	HSPA4L	Homo sapiens heat shock 70kDa protein 4-like (HSPA4L), mRNA [NM_014278]	NM_014278	-0.59449	-3.93092	7.1289e-13
2333828	A_19_P00318982		lincRNA:chr2:113966466-113966968 forward strand		-0.59441	-3.93019	2.20236e-09
2326863	A_33_P3278303		Unknown		-0.59426	-3.92884	5.10104e-13
2328453	A_33_P3389898	OR4D11	Homo sapiens olfactory receptor, family 4, subfamily D, member 11 (OR4D11), mRNA [NM_001004706]	NM_001004706	-0.59426	-3.92883	4e-05
1139386	A_23_P166280	ICOSLG	inducible T-cell co-stimulator ligand [Source:HGNC Symbol;Acc:17087] [ENST00000407780]		-0.59406	-3.92698	8.34058e-24
1162313	A_23_P213166	C4orf21	Homo sapiens chromosome 4 open reading frame 21 (C4orf21), mRNA [NM_018392]	NM_018392	-0.59395	-3.92598	5.2745e-13
884414	A_32_P62997	PBK	Homo sapiens PDZ binding kinase (PBK), mRNA [NM_018492]	NM_018492	-0.59379	-3.92456	1.75645e-24
2331469	A_19_P00316205		lincRNA:chr13:50613779-50615174 reverse strand		-0.59306	-3.91794	5.91142e-13
1156263	A_23_P317056	ND6	mitochondrially encoded NADH dehydrogenase 6 [Source:HGNC Symbol;Acc:7462] [ENST00000361681]		-0.5923	-3.91107	2.53584e-24
1164757	A_23_P103775	LRRC8C	Homo sapiens leucine rich repeat containing 8 family, member C (LRRC8C), mRNA [NM_032270]	NM_032270	-0.59218	-3.90998	0
887830	A_32_P66364	PPP1R1C	Homo sapiens protein phosphatase 1, regulatory (inhibitor) subunit 1C (PPP1R1C), mRNA [NM_001080545]	NM_001080545	-0.59194	-3.90791	4.18824e-06
1167491	A_24_P102880	NAV1	Homo sapiens neuron navigator 1 (NAV1), transcript variant 1, mRNA [NM_020443]	NM_020443	-0.59134	-3.90245	5e-05
2317015	A_19_P00807675		lincRNA:chr13:42615850-42621075 forward strand		-0.59126	-3.90175	6.46362e-12
1145421	A_23_P61050	MLKL	Homo sapiens mixed lineage kinase domain-like (MLKL), transcript variant 1, mRNA [NM_152649]	NM_152649	-0.59119	-3.90114	5.87548e-13
2330161	A_19_P00316198		lincRNA:chr8:128301946-128433208 reverse strand		-0.59073	-3.89698	1.16991e-12
1165254	A_23_P208880	UHRF1	Homo sapiens ubiquitin-like with PHD and ring finger domains 1 (UHRF1), transcript variant 2, mRNA [NM_013282]	NM_013282	-0.5907	-3.89676	2.4137e-24
881424	A_23_P218675	WFDC2	Homo sapiens WAP four-disulfide core domain 2 (WFDC2), mRNA [NM_006103]	NM_006103	-0.59068	-3.89651	2.40018e-24
1168434	A_23_P411833	WDR90	Homo sapiens WD repeat domain 90 (WDR90), mRNA [NM_145294]	NM_145294	-0.59041	-3.89416	6.0884e-13
2322039	A_19_P00809708		lincRNA:chr14:71788447-71967297 forward strand		-0.58994	-3.8899	2.76195e-12
2333633	A_33_P3235147	DLX5	Homo sapiens distal-less homeobox 5 (DLX5), mRNA [NM_005221]	NM_005221	-0.58965	-3.88736	1.56281e-21
2318894	A_33_P3227842	EPB41	Homo sapiens erythrocyte membrane protein band 4.1 (elliptocytosis 1, RH-linked) (EPB41), transcript variant 3, mRNA [NM_001166006]	NM_001166006	-0.58931	-3.88431	2.08477e-12
2319213	A_19_P00329606		lincRNA:chr12:79972444-79981692 reverse strand		-0.58865	-3.87842	1.9655e-11
2320184	A_33_P3277043		Unknown		-0.58858	-3.87779	1.03374e-10
2313532	A_33_P3378665	TC2N	Homo sapiens tandem C2 domains, nuclear (TC2N), transcript variant 1, mRNA [NM_152332]	NM_152332	-0.58852	-3.87718	2.32992e-09
2327065	A_33_P3695548	POLE	Homo sapiens polymerase (DNA directed), epsilon (POLE), mRNA [NM_006231]	NM_006231	-0.58815	-3.87387	3.32955e-24
881116	A_23_P19226	DSE	Homo sapiens dermatan sulfate epimerase (DSE), transcript variant 1, mRNA [NM_013352]	NM_013352	-0.58796	-3.87223	6.87998e-13
2327479	A_19_P00319809		lincRNA:chr1:205404014-205407007 reverse strand		-0.58783	-3.87102	7.07028e-13
2320039	A_33_P3252719	TIRAP	Homo sapiens toll-interleukin 1 receptor (TIR) domain containing adaptor protein (TIRAP), transcript variant 3, mRNA [NM_001039661]	NM_001039661	-0.58779	-3.87071	2.54952e-06
881753	A_23_P62890	GBP1	Homo sapiens guanylate binding protein 1, interferon-inducible (GBP1), mRNA [NM_002053]	NM_002053	-0.58779	-3.87068	2.91297e-12
1143919	A_24_P226970	ZNF365	Homo sapiens zinc finger protein 365 (ZNF365), transcript variant A, mRNA [NM_014951]	NM_014951	-0.58769	-3.86981	4.06012e-11
1145046	A_23_P106922	CHST6	Homo sapiens carbohydrate (N-acetylglucosamine 6-O) sulfotransferase 6 (CHST6), mRNA [NM_021615]	NM_021615	-0.58767	-3.86968	3.43526e-24
2328123	A_33_P3361584	LOC100130930	Homo sapiens cDNA FLJ44616 fis, clone BRACE2012936. [AK126579]	AK126579	-0.58767	-3.86959	7.89704e-13
1141982	A_23_P49060	SPINT1	Homo sapiens serine peptidase inhibitor, Kunitz type 1 (SPINT1), transcript variant 1, mRNA [NM_181642]	NM_181642	-0.58746	-3.86776	3.27527e-24
1137836	A_24_P213715	LOC90834	Homo sapiens uncharacterized protein BC001742 (LOC90834), non-coding RNA [NR_026993]	NR_026993	-0.58694	-3.86312	8.40568e-09
887112	A_23_P356616	ABTB2	Homo sapiens ankyrin repeat and BTB (POZ) domain containing 2 (ABTB2), mRNA [NM_145804]	NM_145804	-0.58687	-3.86249	7.30469e-13
2317640	A_19_P00803592		lincRNA:chr3:170468877-170469230 forward strand		-0.58666	-3.86061	0.00241
1157180	A_24_P273253	AHNAK2	Homo sapiens AHNAK nucleoprotein 2 (AHNAK2), mRNA [NM_138420]	NM_138420	-0.58663	-3.86036	1.28644e-12
1150873	A_23_P39067	SPIB	Homo sapiens Spi-B transcription factor (Spi-1/PU.1 related) (SPIB), transcript variant 1, mRNA [NM_003121]	NM_003121	-0.5865	-3.85919	8.32207e-20
2317544	A_33_P3415653	LOC100128668	Homo sapiens cDNA FLJ46166 fis, clone TESTI4002889. [AK128046]	AK128046	-0.58632	-3.85763	1.71919e-06
884325	A_23_P67529	KCNN4	Homo sapiens potassium intermediate/small conductance calcium-activated channel, subfamily N, member 4 (KCNN4), mRNA [NM_002250]	NM_002250	-0.5863	-3.85742	3.70417e-24
1163213	A_23_P63798	KLF6	Homo sapiens Kruppel-like factor 6 (KLF6), transcript variant A, mRNA [NM_001300]	NM_001300	-0.58629	-3.85738	3.68286e-24
2319954	A_19_P00319254	XLOC_005327	BROAD lincRNAs version v2 (http://www.broadinstitute.org/genome_bio/human_lincrnas/)		-0.58614	-3.85601	4.20874e-12
1160532	A_23_P108948	MREG	Homo sapiens melanoregulin (MREG), mRNA [NM_018000]	NM_018000	-0.58596	-3.85445	0
2325334	A_19_P00324576		lincRNA:chr2:3693650-3704175 forward strand		-0.58589	-3.85384	1.94441e-11
2316332	A_33_P3396419		Unknown		-0.58557	-3.85098	0.0002
887386	A_24_P314534	KRTAP13-2	Homo sapiens keratin associated protein 13-2 (KRTAP13-2), nuclear gene encoding mitochondrial protein, mRNA [NM_181621]	NM_181621	-0.58554	-3.85071	0.00218
2335293	A_19_P00328640		lincRNA:chr4:76634701-76649171 forward strand		-0.58546	-3.84997	2.03576e-12
2317900	A_33_P3386288	SCD5	Homo sapiens stearoyl-CoA desaturase 5 (SCD5), transcript variant 2, mRNA [NM_024906]	NM_024906	-0.58536	-3.84914	6.77066e-06
2328669	A_33_P3360972	EXOC3L4	Homo sapiens exocyst complex component 3-like 4 (EXOC3L4), mRNA [NM_001077594]	NM_001077594	-0.58489	-3.8449	3.68886e-06
1161270	A_32_P56397	LOC731789	Homo sapiens uncharacterized LOC731789 (LOC731789), non-coding RNA [NR_026794]	NR_026794	-0.58454	-3.84182	9.05188e-09
2317070	A_33_P3321293	IQGAP3	Homo sapiens IQ motif containing GTPase activating protein 3 (IQGAP3), mRNA [NM_178229]	NM_178229	-0.58414	-3.83828	8.32703e-13
2323862	A_33_P3270657	FAM111B	Homo sapiens family with sequence similarity 111, member B (FAM111B), transcript variant 1, mRNA [NM_198947]	NM_198947	-0.58401	-3.83717	1.1354e-12
882462	A_24_P355649	FLI1	Homo sapiens Friend leukemia virus integration 1 (FLI1), transcript variant 1, mRNA [NM_002017]	NM_002017	-0.58392	-3.83638	1e-05
2334888	A_33_P3349646	PCDH7	Homo sapiens protocadherin 7 (PCDH7), transcript variant a, mRNA [NM_002589]	NM_002589	-0.58391	-3.8363	6.5441e-10
2327616	A_19_P00316929		lincRNA:chr17:70422079-70424941 forward strand		-0.58389	-3.83611	2e-05
2324647	A_33_P3369393	NCF1	Homo sapiens neutrophil cytosolic factor 1 (NCF1), mRNA [NM_000265]	NM_000265	-0.58382	-3.83545	2.61701e-12
883854	A_23_P385861	CDCA2	Homo sapiens cell division cycle associated 2 (CDCA2), mRNA [NM_152562]	NM_152562	-0.58354	-3.83305	8.58188e-13
2333991	A_19_P00813586		lincRNA:chr11:107191140-107196840 reverse strand		-0.58342	-3.83199	0.00013
886187	A_23_P90311	TICAM1	Homo sapiens toll-like receptor adaptor molecule 1 (TICAM1), mRNA [NM_182919]	NM_182919	-0.58327	-3.83059	4.98097e-24
2318498	A_19_P00331762		lincRNA:chr3:171491881-171531406 reverse strand		-0.58294	-3.8277	1.05229e-11
1148237	A_23_P114585	PCNXL2	pecanex-like 2 (Drosophila) [Source:HGNC Symbol;Acc:8736] [ENST00000324142]	AK021445	-0.58282	-3.82668	3.27562e-10
1143667	A_23_P25069		Unknown	XM_003119524	-0.58253	-3.82408	9.25642e-13
882671	A_23_P30736	HLA-DOB	Homo sapiens major histocompatibility complex, class II, DO beta (HLA-DOB), mRNA [NM_002120]	NM_002120	-0.58238	-3.82282	1.73961e-23
2333177	A_33_P3307253	AK5	Homo sapiens adenylate kinase 5 (AK5), transcript variant 2, mRNA [NM_012093]	NM_012093	-0.58234	-3.82242	1.08523e-06
1153522	A_23_P11862	C1orf112	Homo sapiens chromosome 1 open reading frame 112 (C1orf112), mRNA [NM_018186]	NM_018186	-0.58222	-3.82141	0
885437	A_24_P406334	STEAP1	Homo sapiens six transmembrane epithelial antigen of the prostate 1 (STEAP1), mRNA [NM_012449]	NM_012449	-0.58217	-3.82093	9.51589e-13
888181	A_24_P21715	RAD9A	Homo sapiens RAD9 homolog A (S. pombe) (RAD9A), transcript variant 1, mRNA [NM_004584]	NM_004584	-0.58195	-3.81904	6.00733e-24
1147144	A_32_P219279	ELFN2	Homo sapiens extracellular leucine-rich repeat and fibronectin type III domain containing 2 (ELFN2), mRNA [NM_052906]	NM_052906	-0.58125	-3.81288	1.17764e-12
2316993	A_33_P3270926	LOC389607	PREDICTED: Homo sapiens hypothetical LOC389607 (LOC389607), miscRNA [XR_110088]	XR_110088	-0.58121	-3.81247	2.95489e-08
884877	A_23_P500381	HTR7	Homo sapiens 5-hydroxytryptamine (serotonin) receptor 7 (adenylate cyclase-coupled) (HTR7), transcript variant d, mRNA [NM_019859]	NM_019859	-0.58097	-3.81036	6.2853e-24
2315930	A_33_P3304688	TNAP	Homo sapiens NIK-associated protein mRNA, complete cds. [AF463496]	AF463496	-0.58079	-3.8088	5.66858e-12
1168543	A_23_P26557	C16orf59	Homo sapiens chromosome 16 open reading frame 59 (C16orf59), mRNA [NM_025108]	NM_025108	-0.5806	-3.80716	9.93455e-13
2314276	A_33_P3399778		Unknown		-0.58025	-3.80412	8.57057e-12
1140367	A_24_P137522	USP53	Homo sapiens ubiquitin specific peptidase 53 (USP53), mRNA [NM_019050]	NM_019050	-0.58004	-3.80221	1.09271e-12
1154398	A_23_P126212	CLSPN	Homo sapiens claspin (CLSPN), transcript variant 1, mRNA [NM_022111]	NM_022111	-0.58003	-3.80218	1.28145e-23
2323929	A_33_P3262560	LAMA3	laminin, alpha 3 [Source:HGNC Symbol;Acc:6483] [ENST00000538801]	BC093406	-0.57986	-3.80067	8.86044e-11
887498	A_23_P104651	CDCA5	Homo sapiens cell division cycle associated 5 (CDCA5), mRNA [NM_080668]	NM_080668	-0.57955	-3.79793	0
2323675	A_19_P00318133		lincRNA:chr8:67834229-67837776 reverse strand		-0.57942	-3.79683	2.49694e-12
2324520	A_33_P3279629	UCN2	Homo sapiens urocortin 2 (UCN2), mRNA [NM_033199]	NM_033199	-0.57928	-3.79561	7.48563e-24
1166495	A_23_P12241	MCOLN3	Homo sapiens mucolipin 3 (MCOLN3), mRNA [NM_018298]	NM_018298	-0.57909	-3.79395	0
1160638	A_24_P25234	MTL5	Homo sapiens metallothionein-like 5, testis-specific (tesmin) (MTL5), transcript variant 2, mRNA [NM_001039656]	NM_001039656	-0.57885	-3.79187	1.93024e-12
2333801	A_33_P3335366	MAML3	Homo sapiens mastermind-like 3 (Drosophila) (MAML3), mRNA [NM_018717]	NM_018717	-0.57882	-3.7916	1e-05
882071	A_23_P259141	ZBP1	Homo sapiens Z-DNA binding protein 1 (ZBP1), transcript variant 1, mRNA [NM_030776]	NM_030776	-0.57858	-3.78948	0.00578
1166397	A_23_P350396	CDSN	Homo sapiens corneodesmosin (CDSN), mRNA [NM_001264]	NM_001264	-0.57838	-3.78775	0.00204
2320722	A_33_P3333187		Unknown		-0.57783	-3.78294	2.8229e-12
2315583	A_33_P3257993	RNF125	Homo sapiens ring finger protein 125 (RNF125), mRNA [NM_017831]	NM_017831	-0.57778	-3.78254	1.64405e-12
2315212	A_33_P3308749	LAMA4	Homo sapiens laminin, alpha 4 (LAMA4), transcript variant 3, mRNA [NM_001105207]	NM_001105207	-0.5777	-3.7818	1.22321e-12
2321009	A_33_P3308744	LAMA4	Homo sapiens laminin, alpha 4 (LAMA4), transcript variant 1, mRNA [NM_001105206]	NM_001105206	-0.57752	-3.78027	1.27437e-12
1138677	A_32_P70158	LILRB3	Homo sapiens leukocyte immunoglobulin-like receptor, subfamily B (with TM and ITIM domains), member 3 (LILRB3), transcript variant 2, mRNA [NM_006864]	NM_006864	-0.5767	-3.77313	4.71051e-06
1146324	A_24_P147461	SERPINB8	Homo sapiens serpin peptidase inhibitor, clade B (ovalbumin), member 8 (SERPINB8), transcript variant 3, mRNA [NM_001031848]	NM_001031848	-0.57636	-3.77016	1.45563e-23
1148247	A_23_P256948	MSC	Homo sapiens musculin (MSC), mRNA [NM_005098]	NM_005098	-0.5762	-3.76875	3.20028e-12
1145954	A_23_P408239	PASK	Homo sapiens PAS domain containing serine/threonine kinase (PASK), transcript variant 5, mRNA [NM_001252124]	NM_001252124	-0.57612	-3.7681	2.64493e-12
1158013	A_23_P167818	FAM184A	Homo sapiens family with sequence similarity 184, member A (FAM184A), transcript variant 1, mRNA [NM_024581]	NM_024581	-0.57573	-3.7647	2.1904e-12
1148432	A_23_P131935	FERMT1	Homo sapiens fermitin family member 1 (FERMT1), mRNA [NM_017671]	NM_017671	-0.57569	-3.76438	1.0566e-23
870023	A_23_P42257	IER3	Homo sapiens immediate early response 3 (IER3), mRNA [NM_003897]	NM_003897	-0.57568	-3.76428	1.05125e-23
1157446	A_23_P141021	LPCAT2	Homo sapiens lysophosphatidylcholine acyltransferase 2 (LPCAT2), mRNA [NM_017839]	NM_017839	-0.57496	-3.75804	1.46733e-12
2324082	A_33_P3306834		zinc finger protein 826, pseudogene [Source:HGNC Symbol;Acc:33875] [ENST00000502675]	AK126842	-0.57467	-3.75551	2.1079e-07
2327560	A_19_P00806951		lincRNA:chr21:35404205-35411680 forward strand		-0.57446	-3.7537	6.62336e-12
2327968	A_33_P3385912		Unknown		-0.57444	-3.75357	2.17483e-11
2320957	A_19_P00812836		lincRNA:chr18:49045977-49056377 reverse strand		-0.57391	-3.74893	1e-05
2335526	A_33_P3800734	RYR3	Homo sapiens ryanodine receptor 3 (RYR3), transcript variant 1, mRNA [NM_001036]	NM_001036	-0.57376	-3.74764	1.41579e-12
879729	A_23_P436048	LPAR3	Homo sapiens lysophosphatidic acid receptor 3 (LPAR3), mRNA [NM_012152]	NM_012152	-0.57352	-3.74559	6.29238e-23
2328180	A_33_P3325120	SOX13	SRY (sex determining region Y)-box 13 [Source:HGNC Symbol;Acc:11192] [ENST00000367203]	BC040649	-0.57341	-3.74468	1.82317e-12
2313108	A_19_P00331065		lincRNA:chr5:34044618-34052993 reverse strand		-0.57319	-3.74273	0.00031
2320686	A_19_P00320838		lincRNA:chr5:60789869-60792231 forward strand		-0.5729	-3.74025	5.22202e-10
1143943	A_24_P160401	CDCP1	Homo sapiens CUB domain containing protein 1 (CDCP1), transcript variant 2, mRNA [NM_178181]	NM_178181	-0.57267	-3.73824	1.72026e-23
1153579	A_23_P202427	HKDC1	Homo sapiens hexokinase domain containing 1 (HKDC1), mRNA [NM_025130]	NM_025130	-0.5721	-3.73338	1.38008e-11
2328183	A_19_P00808704		lincRNA:chr14:56023247-56028272 reverse strand		-0.57177	-3.73053	6.07501e-06
2316594	A_33_P3297930	COL8A2	Homo sapiens collagen, type VIII, alpha 2 (COL8A2), mRNA [NM_005202]	NM_005202	-0.57151	-3.72826	1e-05
1152770	A_23_P39931	DYSF	Homo sapiens dysferlin, limb girdle muscular dystrophy 2B (autosomal recessive) (DYSF), transcript variant 8, mRNA [NM_003494]	NM_003494	-0.57123	-3.72587	1.27935e-18
2316154	A_33_P3280805	LMO7	Homo sapiens LIM domain 7 (LMO7), transcript variant 2, mRNA [NM_015842]	NM_015842	-0.57096	-3.72358	5.51285e-12
2333758	A_33_P3313730	SH3BP2	Homo sapiens SH3-domain binding protein 2 (SH3BP2), transcript variant 4, mRNA [NM_001145855]	NM_001145855	-0.57093	-3.72329	9.6756e-06
882555	A_23_P214821	EDN1	Homo sapiens endothelin 1 (EDN1), transcript variant 1, mRNA [NM_001955]	NM_001955	-0.57068	-3.72121	0
2324713	A_19_P00809471		lincRNA:chr11:89926502-89932477 reverse strand		-0.56979	-3.71357	1.78644e-12
2321629	A_33_P3419360	LOC731789	Homo sapiens uncharacterized LOC731789 (LOC731789), non-coding RNA [NR_026794]	NR_026794	-0.56916	-3.70817	3.19732e-11
2329179	A_19_P00331128		lincRNA:chr13:48450924-48481320 reverse strand		-0.56915	-3.70806	3.28784e-12
2326212	A_33_P3280796	LMO7	Homo sapiens cDNA FLJ34733 fis, clone MESAN2006953, highly similar to LIM domain only 7 isoform c. [AK092052]	AK092052	-0.56892	-3.70615	9.2149e-12
2320441	A_33_P3339865	CALML5	Homo sapiens calmodulin-like 5 (CALML5), mRNA [NM_017422]	NM_017422	-0.56891	-3.70605	9.93114e-12
1155812	A_32_P128701	USP53	Homo sapiens ubiquitin specific peptidase 53 (USP53), mRNA [NM_019050]	NM_019050	-0.56763	-3.69514	2.19804e-12
2316723	A_19_P00324174		lincRNA:chr12:32597733-32653233 forward strand		-0.56763	-3.69512	1.96484e-12
880801	A_32_P63848	OXCT1	Homo sapiens 3-oxoacid CoA transferase 1 (OXCT1), nuclear gene encoding mitochondrial protein, mRNA [NM_000436]	NM_000436	-0.56747	-3.69374	2.62375e-23
2318964	A_19_P00807193		lincRNA:chr22:35836075-35843450 forward strand		-0.56735	-3.69273	5.10172e-11
2313579	A_33_P3289476	LOC100128697	Homo sapiens cDNA FLJ42049 fis, clone SPLEN2041720. [AK124043]	AK124043	-0.56725	-3.69187	1.01239e-06
2328590	A_19_P00330640		lincRNA:chr8:52788122-52810668 forward strand		-0.56709	-3.69056	2.53648e-08
1142479	A_23_P11644	SPRR2D	Homo sapiens small proline-rich protein 2D (SPRR2D), mRNA [NM_006945]	NM_006945	-0.56706	-3.6903	1e-05
2336189	A_19_P00804859		lincRNA:chrX:45598006-45710406 reverse strand		-0.56688	-3.68876	9.46423e-08
2332206	A_33_P3216272	LOC100133920	Homo sapiens uncharacterized LOC100133920 (LOC100133920), non-coding RNA [NR_024443]	NR_024443	-0.56683	-3.68837	6e-05
2318561	A_33_P3213342	CASC5	Homo sapiens cancer susceptibility candidate 5 (CASC5), transcript variant 1, mRNA [NM_170589]	NM_170589	-0.56637	-3.68439	2.01757e-18
883604	A_23_P433132	KRTCAP3	Homo sapiens keratinocyte associated protein 3 (KRTCAP3), transcript variant 2, mRNA [NM_173853]	NM_173853	-0.5662	-3.68298	2.10275e-12
1151408	A_23_P216579	PALM2	Homo sapiens paralemmin 2 (PALM2), transcript variant 1, mRNA [NM_053016]	NM_053016	-0.56551	-3.67717	1e-05
879949	A_23_P78122	MYO18A	Homo sapiens myosin XVIIIA (MYO18A), transcript variant 1, mRNA [NM_078471]	NM_078471	-0.56522	-3.67467	3.06649e-23
879974	A_23_P417282	IGF1R	Homo sapiens insulin-like growth factor 1 receptor (IGF1R), mRNA [NM_000875]	NM_000875	-0.56518	-3.67432	3.06626e-23
2332647	A_33_P3266964	MYH7	Homo sapiens myosin, heavy chain 7, cardiac muscle, beta (MYH7), mRNA [NM_000257]	NM_000257	-0.56498	-3.67266	2e-05
2332812	A_19_P00806502		lincRNA:chr16:82167524-82172799 reverse strand		-0.5648	-3.67117	2.79593e-12
2325922	A_19_P00810734		lincRNA:chr4:245050-260781 reverse strand		-0.56473	-3.67054	2.86248e-11
879107	A_23_P25873	WDHD1	Homo sapiens WD repeat and HMG-box DNA binding protein 1 (WDHD1), transcript variant 1, mRNA [NM_007086]	NM_007086	-0.56459	-3.66938	0
2321860	A_33_P3214625	INPP4B	Homo sapiens inositol polyphosphate-4-phosphatase, type II, 105kDa (INPP4B), transcript variant 1, mRNA [NM_003866]	NM_003866	-0.56442	-3.66791	5.41332e-12
878931	A_23_P147711	NPR1	Homo sapiens natriuretic peptide receptor A/guanylate cyclase A (atrionatriuretic peptide receptor A) (NPR1), mRNA [NM_000906]	NM_000906	-0.56439	-3.66763	7.37533e-20
2319211	A_19_P00810407		lincRNA:chr22:24237775-24245550 forward strand		-0.5643	-3.66689	2.00146e-07
2336023	A_33_P3417865	ZFP36L1	Homo sapiens zinc finger protein 36, C3H type-like 1 (ZFP36L1), transcript variant 1, mRNA [NM_004926]	NM_004926	-0.56427	-3.6667	3.39917e-23
2319933	A_19_P00317625		lincRNA:chr12:32643656-32644083 forward strand		-0.56424	-3.66643	2.33067e-12
2333687	A_33_P3238895		Homo sapiens PNAS-17 mRNA, complete cds. [AF274942]	AF274942	-0.56415	-3.66562	5.7965e-12
2335798	A_33_P3301955	PDE7A	Homo sapiens phosphodiesterase 7A (PDE7A), transcript variant 3, mRNA [NM_001242318]	NM_001242318	-0.56392	-3.66367	8.15973e-23
1159606	A_24_P13475	SPATA13	Homo sapiens spermatogenesis associated 13 (SPATA13), transcript variant 1, mRNA [NM_001166271]	NM_001166271	-0.56366	-3.66155	3.89084e-12
2326172	A_33_P3323847	RECQL4	Homo sapiens RecQ protein-like 4 (RECQL4), mRNA [NM_004260]	NM_004260	-0.56359	-3.66095	3.56074e-23
2331183	A_19_P00326917		lincRNA:chr4:128758375-128769050 forward strand		-0.56332	-3.65864	3.30171e-12
2322963	A_33_P3301524	XRCC3	Homo sapiens X-ray repair complementing defective repair in Chinese hamster cells 3 (XRCC3), transcript variant 1, mRNA [NM_001100119]	NM_001100119	-0.56291	-3.65518	3.85948e-23
2327895	A_33_P3358208	PADI1	Homo sapiens peptidyl arginine deiminase, type I (PADI1), mRNA [NM_013358]	NM_013358	-0.56266	-3.65306	9.80816e-11
888439	A_23_P38505	CXCL16	Homo sapiens chemokine (C-X-C motif) ligand 16 (CXCL16), transcript variant 1, mRNA [NM_022059]	NM_022059	-0.56249	-3.65166	5.28793e-23
2324144	A_33_P3340490	FLJ46906	Homo sapiens uncharacterized LOC441172 (FLJ46906), non-coding RNA [NR_033896]	NR_033896	-0.56218	-3.64908	2.54313e-12
2334617	A_33_P3292235	PAQR3	progestin and adipoQ receptor family member III [Source:HGNC Symbol;Acc:30130] [ENST00000342820]	BC031256	-0.56183	-3.64615	0.00048
2325404	A_33_P3632937	LOC100131262	PREDICTED: Homo sapiens hypothetical LOC100131262 (LOC100131262), miscRNA [XR_132952]	XR_132952	-0.56175	-3.64547	2.59137e-12
2325960	A_19_P00320253		lincRNA:chr8:129082378-129113500 reverse strand		-0.56106	-3.63967	0.00199
1166449	A_23_P41541	PRMT10	Homo sapiens protein arginine methyltransferase 10 (putative) (PRMT10), mRNA [NM_138364]	NM_138364	-0.5607	-3.63663	7.60102e-12
887737	A_24_P71244	PIK3CD	Homo sapiens phosphoinositide-3-kinase, catalytic, delta polypeptide (PIK3CD), mRNA [NM_005026]	NM_005026	-0.56041	-3.63425	5.68756e-23
2327436	A_33_P3362601		Unknown		-0.56027	-3.63301	6.18859e-11
2324401	A_33_P3220919	ADRBK2	Homo sapiens adrenergic, beta, receptor kinase 2 (ADRBK2), mRNA [NM_005160]	NM_005160	-0.55982	-3.62928	6.02278e-23
2333723	A_33_P3260614	PLCB2	Homo sapiens phospholipase C, beta 2 (PLCB2), mRNA [NM_004573]	NM_004573	-0.55981	-3.62919	5.50653e-23
880716	A_23_P127948	ADM	Homo sapiens adrenomedullin (ADM), mRNA [NM_001124]	NM_001124	-0.55976	-3.62876	0
1158009	A_23_P323166	SRRM2	Homo sapiens serine/arginine repetitive matrix 2 (SRRM2), mRNA [NM_016333]	NM_016333	-0.55953	-3.62688	5.40407e-23
2317759	A_33_P3780286	LINC00460	Homo sapiens cDNA clone IMAGE:5284404. [BC042802]	BC042802	-0.5592	-3.62412	7.31447e-12
879579	A_23_P134935	DUSP4	Homo sapiens dual specificity phosphatase 4 (DUSP4), transcript variant 1, mRNA [NM_001394]	NM_001394	-0.55915	-3.62369	5.61818e-23
1145990	A_32_P180741	TNK2	Homo sapiens tyrosine kinase, non-receptor, 2 (TNK2), transcript variant 2, mRNA [NM_001010938]	NM_001010938	-0.55907	-3.623	4.05283e-08
882118	A_23_P336554	IL1RAP	Homo sapiens interleukin 1 receptor accessory protein (IL1RAP), transcript variant 2, mRNA [NM_134470]	NM_134470	-0.55897	-3.62222	5.88218e-23
2318896	A_33_P3276250	TMEM191C	Homo sapiens cDNA, FLJ98745. [AK308704]	AK308704	-0.55868	-3.61977	0.00225
2322511	A_33_P3353343	SRRM2	Homo sapiens serine/arginine repetitive matrix 2 (SRRM2), mRNA [NM_016333]	NM_016333	-0.55846	-3.61794	3.60075e-12
2320699	A_33_P3271460	GOLGA1	golgin A1 [Source:HGNC Symbol;Acc:4424] [ENST00000373551]		-0.55827	-3.61633	0.00157
2312526	A_33_P3222380	AHNAK2	Homo sapiens AHNAK nucleoprotein 2 (AHNAK2), mRNA [NM_138420]	NM_138420	-0.55823	-3.61604	3.35433e-12
2324372	A_19_P00810787		lincRNA:chr9:2739400-2746875 forward strand		-0.55805	-3.61452	3.78691e-09
2331362	A_33_P3230189	SLITRK6	Homo sapiens SLIT and NTRK-like family, member 6 (SLITRK6), mRNA [NM_032229]	NM_032229	-0.5578	-3.61243	1.10313e-10
2335854	A_33_P3659876	NCAPG2	Homo sapiens non-SMC condensin II complex, subunit G2 (NCAPG2), mRNA [NM_017760]	NM_017760	-0.55768	-3.61142	3.33806e-12
2330657	A_19_P00317731	XLOC_002473	BROAD lincRNAs version v2 (http://www.broadinstitute.org/genome_bio/human_lincrnas/)		-0.55709	-3.60653	0.00374
2320590	A_33_P3278410	MLLT4	Homo sapiens myeloid/lymphoid or mixed-lineage leukemia (trithorax homolog, Drosophila); translocated to, 4 (MLLT4), transcript variant 1, mRNA [NM_001207008]	NM_001207008	-0.557	-3.60576	4.59356e-12
2329443	A_33_P3415500	TRIO	triple functional domain (PTPRF interacting) [Source:HGNC Symbol;Acc:12303] [ENST00000541447]	AK131423	-0.55684	-3.60444	3.36751e-12
2332048	A_33_P3410279	DOCK9	dedicator of cytokinesis 9 [Source:HGNC Symbol;Acc:14132] [ENST00000340449]	AK090793	-0.5568	-3.60416	4.0143e-12
2331274	A_33_P3380693	ADAM15	Homo sapiens ADAM metallopeptidase domain 15 (ADAM15), transcript variant 6, mRNA [NM_207197]	NM_207197	-0.55678	-3.60393	7.54335e-23
882526	A_23_P35349	SVIL	Homo sapiens supervillin (SVIL), transcript variant 2, mRNA [NM_021738]	NM_021738	-0.55618	-3.59899	3.64611e-12
882559	A_23_P108294	PPAP2C	Homo sapiens phosphatidic acid phosphatase type 2C (PPAP2C), transcript variant 3, mRNA [NM_177543]	NM_177543	-0.55586	-3.59636	3.56742e-12
1139416	A_24_P385134	SCD5	Homo sapiens stearoyl-CoA desaturase 5 (SCD5), transcript variant 1, mRNA [NM_001037582]	NM_001037582	-0.55578	-3.5957	3.50801e-11
2327212	A_33_P3405189		Unknown		-0.5556	-3.59418	0.00823
888780	A_23_P133902	PSORS1C1	Homo sapiens psoriasis susceptibility 1 candidate 1 (PSORS1C1), mRNA [NM_014068]	NM_014068	-0.55497	-3.58898	3.97243e-12
2325175	A_33_P3366132		Q5U635_HUMAN (Q5U635) SEMA6A protein, partial (10%) [THC2690044]		-0.55471	-3.58679	0.00299
2333034	A_19_P00810219		lincRNA:chr6:12005039-12011214 forward strand		-0.55421	-3.58271	3.94501e-11
886168	A_32_P5276	ARHGEF26	Homo sapiens Rho guanine nucleotide exchange factor (GEF) 26 (ARHGEF26), transcript variant 1, mRNA [NM_001251962]	NM_001251962	-0.55374	-3.5788	4.96247e-12
2330607	A_19_P00811711		lincRNA:chr2:184032455-184084780 forward strand		-0.55366	-3.57819	1.5538e-11
1156880	A_32_P152696		Unknown		-0.5536	-3.57765	3.95241e-12
1143012	A_24_P173566		immunoglobulin lambda variable 3-1 [Source:HGNC Symbol;Acc:5896] [ENST00000390319]	X57818	-0.5535	-3.57686	0.00449
1164094	A_23_P123308	TEX15	Homo sapiens testis expressed 15 (TEX15), mRNA [NM_031271]	NM_031271	-0.55348	-3.57668	1.88846e-08
2332350	A_19_P00319294		lincRNA:chr8:128301923-128335401 reverse strand		-0.5533	-3.57517	1.55226e-11
2324096	A_33_P3328772	PLEKHA5	Homo sapiens pleckstrin homology domain containing, family A member 5 (PLEKHA5), transcript variant 4, mRNA [NM_001190860]	NM_001190860	-0.55325	-3.57477	5.89918e-10
1158666	A_23_P111888	CTHRC1	Homo sapiens collagen triple helix repeat containing 1 (CTHRC1), mRNA [NM_138455]	NM_138455	-0.55292	-3.57207	1.54788e-31
1164597	A_23_P368711	LILRB3	Homo sapiens leukocyte immunoglobulin-like receptor, subfamily B (with TM and ITIM domains), member 3 (LILRB3), transcript variant 2, mRNA [NM_006864]	NM_006864	-0.55254	-3.56896	0.0006
2327763	A_19_P00806298		lincRNA:chr13:50557649-50568249 reverse strand		-0.55197	-3.56423	4e-05
2317717	A_33_P3258117	HELLS	Homo sapiens helicase, lymphoid-specific (HELLS), mRNA [NM_018063]	NM_018063	-0.55146	-3.56007	4.5926e-12
879666	A_23_P58132	RHOH	Homo sapiens ras homolog gene family, member H (RHOH), mRNA [NM_004310]	NM_004310	-0.55122	-3.55812	3.06447e-11
1148809	A_32_P202703	LOC389831	Homo sapiens uncharacterized LOC389831 (LOC389831), mRNA [NM_001242480]	NM_001242480	-0.55084	-3.55503	5.30237e-12
886997	A_23_P206280	GPR56	Homo sapiens G protein-coupled receptor 56 (GPR56), transcript variant 3, mRNA [NM_201525]	NM_201525	-0.55078	-3.55448	1.34493e-22
2333934	A_33_P3299285	FCRLB	Homo sapiens Fc receptor-like B (FCRLB), mRNA [NM_001002901]	NM_001002901	-0.55019	-3.5497	7.83477e-12
1140555	A_23_P105307	DGKA	Homo sapiens diacylglycerol kinase, alpha 80kDa (DGKA), transcript variant 1, mRNA [NM_201444]	NM_201444	-0.5501	-3.54893	1.67673e-22
1163443	A_23_P70448	HIST1H1A	Homo sapiens histone cluster 1, H1a (HIST1H1A), mRNA [NM_005325]	NM_005325	-0.55008	-3.54875	1.47767e-22
2317267	A_19_P00811102		lincRNA:chr8:67830421-67837796 reverse strand		-0.54967	-3.54544	7.16449e-08
1161189	A_23_P410625	ZNF367	Homo sapiens zinc finger protein 367 (ZNF367), mRNA [NM_153695]	NM_153695	-0.54952	-3.54422	2.48156e-11
1159957	A_23_P2203	TAOK3	Homo sapiens TAO kinase 3 (TAOK3), mRNA [NM_016281]	NM_016281	-0.5495	-3.54407	4.65893e-11
879768	A_23_P338479	CD274	Homo sapiens CD274 molecule (CD274), mRNA [NM_014143]	NM_014143	-0.54937	-3.54298	1.45204e-14
879103	A_23_P218131	INF2	Homo sapiens inverted formin, FH2 and WH2 domain containing (INF2), transcript variant 3, mRNA [NM_032714]	NM_032714	-0.54929	-3.54233	5.0701e-12
1168387	A_23_P11841	ATP2B4	Homo sapiens ATPase, Ca++ transporting, plasma membrane 4 (ATP2B4), transcript variant 2, mRNA [NM_001684]	NM_001684	-0.54906	-3.54045	0
1154148	A_24_P364838	SLC9A3R2	Homo sapiens solute carrier family 9 (sodium/hydrogen exchanger), member 3 regulator 2 (SLC9A3R2), transcript variant 2, mRNA [NM_004785]	NM_004785	-0.54873	-3.53775	1.81831e-22
2323153	A_19_P00319595		lincRNA:chr13:20269856-20270233 reverse strand		-0.54867	-3.53727	5.36781e-12
881335	A_23_P65674	TMOD3	Homo sapiens tropomodulin 3 (ubiquitous) (TMOD3), mRNA [NM_014547]	NM_014547	-0.54849	-3.5358	5.23503e-12
1162133	A_23_P12816	HELLS	Homo sapiens helicase, lymphoid-specific (HELLS), mRNA [NM_018063]	NM_018063	-0.54844	-3.53541	1.7804e-22
1143553	A_23_P147109	C9orf167	Homo sapiens chromosome 9 open reading frame 167 (C9orf167), mRNA [NM_017723]	NM_017723	-0.54822	-3.53363	5.30565e-12
880933	A_23_P371239	CMIP	Homo sapiens c-Maf inducing protein (CMIP), transcript variant 1, mRNA [NM_198390]	NM_198390	-0.54817	-3.53317	6.61971e-12
2320452	A_19_P00318954	XLOC_012568	BROAD lincRNAs version v2 (http://www.broadinstitute.org/genome_bio/human_lincrnas/)		-0.54804	-3.53213	4.5025e-10
2319402	A_33_P3230709	KIF1C	Homo sapiens kinesin family member 1C (KIF1C), mRNA [NM_006612]	NM_006612	-0.54783	-3.53042	5.34243e-12
2320231	A_33_P3233649	NADKD1	Homo sapiens NAD kinase domain containing 1 (NADKD1), transcript variant 1, mRNA [NM_001085411]	NM_001085411	-0.54782	-3.5304	1.16938e-11
2336297	A_33_P3352467	SSTR2	Homo sapiens somatostatin receptor 2 (SSTR2), mRNA [NM_001050]	NM_001050	-0.54765	-3.52902	1.59452e-06
2329497	A_33_P3294583	LOC256880	Homo sapiens uncharacterized LOC256880 (LOC256880), non-coding RNA [NR_002799]	NR_002799	-0.54751	-3.52782	6.56069e-09
1137414	A_23_P12147	C1orf74	Homo sapiens chromosome 1 open reading frame 74 (C1orf74), mRNA [NM_152485]	NM_152485	-0.547	-3.52375	0
2318918	A_19_P00316348		lincRNA:chr8:67836239-67836480 forward strand		-0.5468	-3.52207	3.67037e-11
2333431	A_33_P3391005	NEDD4L	Homo sapiens neural precursor cell expressed, developmentally down-regulated 4-like (NEDD4L), transcript variant j, mRNA [NM_001144967]	NM_001144967	-0.54651	-3.51972	7.44851e-12
1161027	A_24_P943393	AHNAK	Homo sapiens AHNAK nucleoprotein (AHNAK), transcript variant 1, mRNA [NM_001620]	NM_001620	-0.5464	-3.51888	2.08874e-22
887193	A_32_P99100	PTPRK	Homo sapiens protein tyrosine phosphatase, receptor type, K (PTPRK), transcript variant 2, mRNA [NM_002844]	NM_002844	-0.54632	-3.51821	2.12069e-22
2322532	A_19_P00326696		lincRNA:chr6:72071404-72129627 reverse strand		-0.54599	-3.5155	2.21546e-11
885461	A_24_P416177	ADCY7	Homo sapiens adenylate cyclase 7 (ADCY7), mRNA [NM_001114]	NM_001114	-0.5459	-3.51477	2.356e-22
2318637	A_33_P3304754	TPP2	tripeptidyl peptidase II [Source:HGNC Symbol;Acc:12016] [ENST00000490010]	BC024905	-0.54569	-3.51309	3.26763e-08
886009	A_23_P251836	NPY5R	Homo sapiens neuropeptide Y receptor Y5 (NPY5R), mRNA [NM_006174]	NM_006174	-0.54552	-3.51176	0.00045
1146361	A_23_P52647	EHD1	Homo sapiens EH-domain containing 1 (EHD1), mRNA [NM_006795]	NM_006795	-0.54514	-3.50865	2.46586e-22
2335853	A_33_P3233580	KIAA1217	Homo sapiens cDNA FLJ43687 fis, clone TBAES2002197. [AK125675]	AK125675	-0.54503	-3.50778	0.00027
2317824	A_19_P00812941		lincRNA:chr4:108746776-108807351 forward strand		-0.54484	-3.50622	1.83153e-11
880850	A_23_P258612	ATP8A2	Homo sapiens ATPase, aminophospholipid transporter, class I, type 8A, member 2 (ATP8A2), mRNA [NM_016529]	NM_016529	-0.54479	-3.50581	6.32118e-12
2319759	A_19_P00323171		lincRNA:chr12:13116233-13122083 reverse strand		-0.5446	-3.50429	5e-05
881780	A_23_P162719	DIAPH3	Homo sapiens diaphanous homolog 3 (Drosophila) (DIAPH3), transcript variant 2, mRNA [NM_030932]	NM_030932	-0.54447	-3.50321	3.27061e-22
885430	A_24_P215882	ARHGDIG	Homo sapiens Rho GDP dissociation inhibitor (GDI) gamma (ARHGDIG), mRNA [NM_001176]	NM_001176	-0.5439	-3.49865	0.00667
1159105	A_23_P90419	PBX4	Homo sapiens pre-B-cell leukemia homeobox 4 (PBX4), transcript variant 1, mRNA [NM_025245]	NM_025245	-0.54374	-3.49737	6.67604e-12
2325858	A_33_P3390539	GYLTL1B	Homo sapiens glycosyltransferase-like 1B (GYLTL1B), mRNA [NM_152312]	NM_152312	-0.54366	-3.49668	1.39112e-11
1165990	A_23_P22614	2012-09-06	Homo sapiens septin 6 (SEPT6), transcript variant V, mRNA [NM_145802]	NM_145802	-0.54365	-3.49665	6.90097e-22
2320028	A_33_P3380098	PXN	Homo sapiens paxillin (PXN), transcript variant 3, mRNA [NM_001243756]	NM_001243756	-0.54361	-3.49635	1.83531e-11
879471	A_23_P73097	RGS20	Homo sapiens regulator of G-protein signaling 20 (RGS20), transcript variant 1, mRNA [NM_170587]	NM_170587	-0.54355	-3.49586	3.74744e-21
880496	A_23_P19291	TUBB2A	Homo sapiens tubulin, beta 2A class IIa (TUBB2A), mRNA [NM_001069]	NM_001069	-0.54348	-3.4953	2.84051e-22
2321158	A_33_P3409665	DEPDC5	Homo sapiens DEP domain containing 5 (DEPDC5), transcript variant 2, mRNA [NM_001007188]	NM_001007188	-0.54344	-3.49496	0.00098
888599	A_32_P47988	CAMK2D	Homo sapiens calcium/calmodulin-dependent protein kinase II delta (CAMK2D), transcript variant 3, mRNA [NM_001221]	NM_001221	-0.54303	-3.49168	3.5748e-11
884393	A_24_P331704	KRT80	Homo sapiens keratin 80 (KRT80), transcript variant 1, mRNA [NM_182507]	NM_182507	-0.5426	-3.48816	7.0695e-12
1164378	A_23_P431381	C14orf80	Homo sapiens chromosome 14 open reading frame 80 (C14orf80), transcript variant 1, mRNA [NM_001134875]	NM_001134875	-0.54238	-3.48641	7.15369e-12
879126	A_23_P99540	ZFP36L1	Homo sapiens zinc finger protein 36, C3H type-like 1 (ZFP36L1), transcript variant 1, mRNA [NM_004926]	NM_004926	-0.54222	-3.4851	3.24577e-22
1145792	A_24_P282210	SOLH	Homo sapiens small optic lobes homolog (Drosophila) (SOLH), mRNA [NM_005632]	NM_005632	-0.54214	-3.48452	7.20686e-12
2336132	A_33_P3324894	HIP1R	huntingtin interacting protein 1 related [Source:HGNC Symbol;Acc:18415] [ENST00000376938]	AK130532	-0.54208	-3.48401	1.71419e-09
2312969	A_33_P3294372	LOC100128881	Homo sapiens uncharacterized LOC100128881 (LOC100128881), non-coding RNA [NR_036480]	NR_036480	-0.54199	-3.48328	7.35937e-12
2320174	A_33_P3316835	C4orf21	chromosome 4 open reading frame 21 [Source:HGNC Symbol;Acc:25654] [ENST00000264370]	AK002193	-0.5419	-3.48255	2.76676e-11
879377	A_23_P76034	PVRL1	Homo sapiens poliovirus receptor-related 1 (herpesvirus entry mediator C) (PVRL1), transcript variant 3, mRNA [NM_203286]	NM_203286	-0.54113	-3.47642	9.50005e-20
2330110	A_19_P00801140		lincRNA:chrX:139005234-139013259 reverse strand		-0.541	-3.47538	8.63885e-12
1144489	A_24_P282309	MYOF	Homo sapiens myoferlin (MYOF), transcript variant 2, mRNA [NM_133337]	NM_133337	-0.54084	-3.4741	8.28444e-12
1139446	A_23_P30098	ADH4	Homo sapiens alcohol dehydrogenase 4 (class II), pi polypeptide (ADH4), mRNA [NM_000670]	NM_000670	-0.54073	-3.47322	7.18647e-06
2319314	A_33_P3361546	TFAP2A	Homo sapiens transcription factor AP-2 alpha (activating enhancer binding protein 2 alpha) (TFAP2A), transcript variant 2, mRNA [NM_001032280]	NM_001032280	-0.54054	-3.47165	8.06663e-22
2334765	A_33_P3373364	CLIC4	Homo sapiens chloride intracellular channel 4 (CLIC4), nuclear gene encoding mitochondrial protein, mRNA [NM_013943]	NM_013943	-0.54038	-3.47041	7.97066e-12
2328383	A_19_P00805092		lincRNA:chr2:172618479-172626629 reverse strand		-0.54034	-3.47006	0.00147
1148293	A_23_P28466	WDR69	Homo sapiens WD repeat domain 69 (WDR69), mRNA [NM_178821]	NM_178821	-0.5403	-3.46973	1.21423e-10
2328701	A_33_P3354176	MYOF	myoferlin [Source:HGNC Symbol;Acc:3656] [ENST00000371488]		-0.54013	-3.46837	2.07662e-11
2329990	A_33_P3395688	MYZAP	Homo sapiens myocardial zonula adherens protein (MYZAP), transcript variant 1, mRNA [NM_001018100]	NM_001018100	-0.53913	-3.46047	0.00075
1152755	A_23_P322008	TRHR	Homo sapiens thyrotropin-releasing hormone receptor (TRHR), mRNA [NM_003301]	NM_003301	-0.53902	-3.45955	0.0058
1143099	A_23_P68807		Homo sapiens hypothetical protein FLJ23185, mRNA (cDNA clone IMAGE:4994346), with apparent retained intron. [BC021857]	BC021857	-0.53891	-3.45869	8.66735e-12
2326704	A_33_P3386262	CDT1	Homo sapiens chromatin licensing and DNA replication factor 1 (CDT1), mRNA [NM_030928]	NM_030928	-0.53887	-3.45834	4.5946e-22
1168236	A_24_P299911	PASK	Homo sapiens PAS domain containing serine/threonine kinase (PASK), transcript variant 2, mRNA [NM_015148]	NM_015148	-0.53886	-3.45824	9.47471e-12
2334723	A_33_P3390570	MLL	Homo sapiens myeloid/lymphoid or mixed-lineage leukemia (trithorax homolog, Drosophila) (MLL), transcript variant 2, mRNA [NM_005933]	NM_005933	-0.53877	-3.45755	8.62257e-12
2325792	A_19_P00807228		lincRNA:chr11:70522127-70719227 forward strand		-0.53859	-3.45612	0.0026
2320091	A_19_P00329593		lincRNA:chr8:38616218-38630243 forward strand		-0.53817	-3.45278	4.39515e-09
882338	A_23_P58321	CCNA2	Homo sapiens cyclin A2 (CCNA2), mRNA [NM_001237]	NM_001237	-0.53809	-3.45218	0
2328480	A_19_P00812771		lincRNA:chr16:14398724-14425224 reverse strand		-0.53784	-3.45016	0.0047
1158696	A_23_P18684	CLGN	Homo sapiens calmegin (CLGN), transcript variant 1, mRNA [NM_004362]	NM_004362	-0.53783	-3.45013	1.78779e-11
2335034	A_33_P3366221	NTNG1	Homo sapiens netrin G1 (NTNG1), transcript variant 3, mRNA [NM_014917]	NM_014917	-0.53773	-3.44931	1.76356e-11
888938	A_23_P74229	STK40	Homo sapiens serine/threonine kinase 40 (STK40), mRNA [NM_032017]	NM_032017	-0.5377	-3.44904	9.12083e-12
2315846	A_33_P3260307	CARHSP1	Homo sapiens calcium regulated heat stable protein 1, 24kDa (CARHSP1), transcript variant 2, mRNA [NM_001042476]	NM_001042476	-0.53765	-3.4487	9.18699e-12
1139652	A_32_P1173	MB21D1	Homo sapiens Mab-21 domain containing 1 (MB21D1), mRNA [NM_138441]	NM_138441	-0.53761	-3.44832	9.49947e-12
2328769	A_19_P00321743	XLOC_012861	BROAD lincRNAs version v2 (http://www.broadinstitute.org/genome_bio/human_lincrnas/)		-0.53755	-3.44788	9.31305e-12
886948	A_23_P209055	CD22	Homo sapiens CD22 molecule (CD22), transcript variant 1, mRNA [NM_001771]	NM_001771	-0.53731	-3.44598	0.00143
2314978	A_33_P3423551	IER3	Homo sapiens immediate early response 3 (IER3), mRNA [NM_003897]	NM_003897	-0.53681	-3.44198	9.55964e-12
880071	A_23_P94501	ANXA1	Homo sapiens annexin A1 (ANXA1), mRNA [NM_000700]	NM_000700	-0.53674	-3.44147	5.7445e-22
2312635	A_33_P3402329	MGC16121	Homo sapiens uncharacterized protein MGC16121 (MGC16121), non-coding RNA [NR_024607]	NR_024607	-0.5365	-3.43952	1.31883e-11
1166599	A_32_P51787		HSU45880 X-linked inhibitor of apotosis protein {Homo sapiens} (exp=-1; wgp=0; cg=0), partial (29%) [THC2703908]		-0.53637	-3.43853	2.29631e-10
2322578	A_33_P3286859	ATP8A2	Homo sapiens ATPase, aminophospholipid transporter, class I, type 8A, member 2 (ATP8A2), mRNA [NM_016529]	NM_016529	-0.53616	-3.43685	1.039e-11
2322822	A_33_P3311795	MYB	v-myb myeloblastosis viral oncogene homolog (avian) [Source:HGNC Symbol;Acc:7545] [ENST00000528345]	AJ616798	-0.53601	-3.43565	0.00487
880986	A_23_P106024	JAG2	Homo sapiens jagged 2 (JAG2), transcript variant 1, mRNA [NM_002226]	NM_002226	-0.53601	-3.43565	5.68369e-30
2326693	A_33_P3209706	ARGFX	Homo sapiens arginine-fifty homeobox (ARGFX), mRNA [NM_001012659]	NM_001012659	-0.53597	-3.43536	5.67776e-10
880828	A_23_P52017	ASPM	Homo sapiens asp (abnormal spindle) homolog, microcephaly associated (Drosophila) (ASPM), transcript variant 1, mRNA [NM_018136]	NM_018136	-0.53569	-3.43309	6.41238e-22
2333697	A_19_P00317184		lincRNA:chr6:30802581-30808183 forward strand		-0.53565	-3.4328	8.84023e-07
2322873	A_33_P3396766		Homo sapiens cDNA clone IMAGE:5933551, partial cds. [BC068076]	BC068076	-0.53558	-3.43228	9e-05
888605	A_23_P56746	FAP	Homo sapiens fibroblast activation protein, alpha (FAP), mRNA [NM_004460]	NM_004460	-0.53555	-3.43199	6.50962e-22
1146138	A_23_P66525	HS3ST3A1	Homo sapiens heparan sulfate (glucosamine) 3-O-sulfotransferase 3A1 (HS3ST3A1), mRNA [NM_006042]	NM_006042	-0.53526	-3.4297	1.45321e-11
2331627	A_19_P00813228		lincRNA:chr16:72486599-72764524 reverse strand		-0.53477	-3.42589	9e-05
1140663	A_23_P115167	LRRC8B	Homo sapiens leucine rich repeat containing 8 family, member B (LRRC8B), transcript variant 1, mRNA [NM_015350]	NM_015350	-0.53475	-3.42567	0
1164199	A_23_P100001	FAM174B	Homo sapiens family with sequence similarity 174, member B (FAM174B), mRNA [NM_207446]	NM_207446	-0.53464	-3.42484	1.40475e-11
879469	A_23_P361049	MYO1B	Homo sapiens myosin IB (MYO1B), transcript variant 2, mRNA [NM_012223]	NM_012223	-0.53459	-3.42448	1.14061e-11
885565	A_23_P4808	PTGER1	Homo sapiens prostaglandin E receptor 1 (subtype EP1), 42kDa (PTGER1), mRNA [NM_000955]	NM_000955	-0.53452	-3.42388	0.00652
2316978	A_33_P3422133	ADAP1	Homo sapiens ArfGAP with dual PH domains 1 (ADAP1), mRNA [NM_006869]	NM_006869	-0.53448	-3.42357	9.82413e-22
2320043	A_19_P00319878		lincRNA:chr17:70417120-70424430 reverse strand		-0.53402	-3.41992	2.203e-09
2329831	A_33_P3403952	SETD3	Homo sapiens SET domain containing 3, mRNA (cDNA clone IMAGE:4826483), complete cds. [BC066931]	BC066931	-0.53398	-3.41963	3.71668e-08
888579	A_23_P23443	EFHD2	Homo sapiens EF-hand domain family, member D2 (EFHD2), mRNA [NM_024329]	NM_024329	-0.53389	-3.41891	1.11726e-11
1150473	A_23_P76071	B3GNT4	Homo sapiens UDP-GlcNAc:betaGal beta-1,3-N-acetylglucosaminyltransferase 4 (B3GNT4), mRNA [NM_030765]	NM_030765	-0.53357	-3.41638	1.53185e-11
1163188	A_23_P134744	RNF122	Homo sapiens ring finger protein 122 (RNF122), mRNA [NM_024787]	NM_024787	-0.53353	-3.41606	1.42504e-11
2321295	A_33_P3691758	OR4C1P	H.sapiens mRNA HTPCRX11 for olfactory receptor. [X64985]	X64985	-0.53325	-3.41393	2e-05
2322387	A_33_P3238157	MYO18A	Homo sapiens myosin XVIIIA (MYO18A), transcript variant 1, mRNA [NM_078471]	NM_078471	-0.53306	-3.4124	1.19972e-11
2316628	A_33_P3283824	SLC39A8	Homo sapiens solute carrier family 39 (zinc transporter), member 8 (SLC39A8), transcript variant 3, mRNA [NM_001135147]	NM_001135147	-0.53273	-3.40982	5.58445e-09
2312921	A_19_P00320664		lincRNA:chr6:139013685-139018386 forward strand		-0.5323	-3.40643	1.27883e-11
884488	A_24_P206328	PDE1C	Homo sapiens phosphodiesterase 1C, calmodulin-dependent 70kDa (PDE1C), transcript variant 4, mRNA [NM_005020]	NM_005020	-0.53227	-3.40619	0.00943
1153651	A_23_P426636	AHNAK	Homo sapiens AHNAK nucleoprotein (AHNAK), transcript variant 1, mRNA [NM_001620]	NM_001620	-0.53225	-3.40603	1.22714e-11
880025	A_24_P374943	CXADR	Homo sapiens coxsackie virus and adenovirus receptor (CXADR), transcript variant 1, mRNA [NM_001338]	NM_001338	-0.53216	-3.40531	6.06373e-11
2326552	A_33_P3369441	LOC100132111	Homo sapiens uncharacterized LOC100132111 (LOC100132111), non-coding RNA [NR_024237]	NR_024237	-0.53206	-3.40458	0.00042
2335729	A_33_P3245517	LOC441666	Homo sapiens zinc finger protein 91 pseudogene (LOC441666), non-coding RNA [NR_024380]	NR_024380	-0.53161	-3.40106	1e-05
2322363	A_33_P3232493		Homo sapiens cDNA FLJ27284 fis, clone TMS01544. [AK130794]	AK130794	-0.53157	-3.40074	2.0135e-11
1159507	A_23_P116387	INCENP	Homo sapiens inner centromere protein antigens 135/155kDa (INCENP), transcript variant 1, mRNA [NM_001040694]	NM_001040694	-0.53142	-3.39951	0
1162772	A_24_P100517	C9orf140	Homo sapiens chromosome 9 open reading frame 140 (C9orf140), mRNA [NM_178448]	NM_178448	-0.53122	-3.39798	1.28892e-11
2323005	A_19_P00326418		lincRNA:chr7:64059890-64075815 forward strand		-0.53102	-3.39638	2.55466e-08
2329320	A_33_P3304893		Unknown		-0.53101	-3.39635	0.0001
2333780	A_19_P00327500		lincRNA:chr2:184044080-184074955 reverse strand		-0.53088	-3.3953	1.90569e-11
2329177	A_33_P3376249	S100A2	Homo sapiens S100 calcium binding protein A2 (S100A2), mRNA [NM_005978]	NM_005978	-0.53084	-3.39502	1.07065e-21
1167811	A_23_P353717	RMI2	Homo sapiens RMI2, RecQ mediated genome instability 2, homolog (S. cerevisiae) (RMI2), mRNA [NM_152308]	NM_152308	-0.53081	-3.39474	1.31928e-11
1144793	A_24_P401768	AMOTL1	Homo sapiens angiomotin like 1 (AMOTL1), mRNA [NM_130847]	NM_130847	-0.53059	-3.39303	8.8333e-11
2320162	A_19_P00801081		lincRNA:chr7:129401614-129418239 reverse strand		-0.53058	-3.393	3.08175e-10
2332427	A_33_P3297399	KCTD9	Homo sapiens potassium channel tetramerisation domain containing 9 (KCTD9), mRNA [NM_017634]	NM_017634	-0.53052	-3.39247	1.58743e-11
883037	A_23_P423074	FAM169A	Homo sapiens family with sequence similarity 169, member A (FAM169A), mRNA [NM_015566]	NM_015566	-0.53019	-3.38994	1.49368e-11
2330749	A_19_P00315774		lincRNA:chr16:72513649-72661585 reverse strand		-0.53004	-3.38876	2e-05
883483	A_23_P90407	CASP14	Homo sapiens caspase 14, apoptosis-related cysteine peptidase (CASP14), mRNA [NM_012114]	NM_012114	-0.52999	-3.38837	4.54264e-07
2331716	A_19_P00330643		lincRNA:chr3:194190336-194206820 reverse strand		-0.52981	-3.38696	4.1464e-11
1151183	A_24_P178631		Homo sapiens cDNA FLJ14761 fis, clone NT2RP3003302. [AK027667]	AK027667	-0.52975	-3.38649	1.44497e-11
1164069	A_23_P370989	MCM4	Homo sapiens minichromosome maintenance complex component 4 (MCM4), transcript variant 1, mRNA [NM_005914]	NM_005914	-0.52944	-3.38407	1.33845e-21
1140665	A_24_P932736	HMBOX1	homeobox containing 1 [Source:HGNC Symbol;Acc:26137] [ENST00000397358]		-0.52924	-3.38251	2.88351e-07
2334704	A_19_P00326199		lincRNA:chr12:31427333-31433550 reverse strand		-0.52895	-3.38027	1.23656e-10
1163151	A_23_P18824	PAPD7	Homo sapiens PAP associated domain containing 7 (PAPD7), transcript variant 1, mRNA [NM_006999]	NM_006999	-0.52889	-3.37979	1.47953e-11
2327477	A_33_P3416009	DONSON	Homo sapiens cDNA FLJ10412 fis, clone NT2RP1000040. [AK001274]	AK001274	-0.52885	-3.37948	4.91117e-08
2330860	A_19_P00324340		lincRNA:chr14:81868097-81878672 forward strand		-0.52884	-3.37939	6.88822e-06
882028	A_23_P110531	FST	Homo sapiens follistatin (FST), transcript variant FST344, mRNA [NM_013409]	NM_013409	-0.52872	-3.37845	0
2333969	A_33_P3268910	SPRY1	sprouty homolog 1, antagonist of FGF signaling (Drosophila) [Source:HGNC Symbol;Acc:11269] [ENST00000505319]		-0.52832	-3.37536	2.05484e-11
2317571	A_33_P3298105	SPATA13	Homo sapiens spermatogenesis associated 13 (SPATA13), transcript variant 1, mRNA [NM_001166271]	NM_001166271	-0.52795	-3.3725	3.58728e-11
1138013	A_24_P99090	CKAP2	Homo sapiens cytoskeleton associated protein 2 (CKAP2), transcript variant 1, mRNA [NM_018204]	NM_018204	-0.52795	-3.37248	4.98929e-11
1167391	A_23_P35970	SLC37A4	Homo sapiens solute carrier family 37 (glucose-6-phosphate transporter), member 4 (SLC37A4), transcript variant 4, mRNA [NM_001467]	NM_001467	-0.52766	-3.37022	1.51581e-21
2325135	A_33_P3410859	LOC729603	Homo sapiens calcium binding protein P22 pseudogene (LOC729603), non-coding RNA [NR_003288]	NR_003288	-0.52736	-3.36792	5.98781e-11
1163544	A_23_P431388	SPOCD1	Homo sapiens SPOC domain containing 1 (SPOCD1), mRNA [NM_144569]	NM_144569	-0.52734	-3.36777	1.60226e-11
2336082	A_33_P3303121	RAP2B	Homo sapiens RAP2B, member of RAS oncogene family (RAP2B), mRNA [NM_002886]	NM_002886	-0.52728	-3.36732	1.15944e-19
2335915	A_33_P3330443	FAM110B	Homo sapiens family with sequence similarity 110, member B (FAM110B), mRNA [NM_147189]	NM_147189	-0.52726	-3.3671	3.19411e-09
883786	A_23_P50710	CYP4F2	Homo sapiens cytochrome P450, family 4, subfamily F, polypeptide 2 (CYP4F2), mRNA [NM_001082]	NM_001082	-0.52677	-3.36336	0.00012
2334674	A_19_P00320510		lincRNA:chr2:152645501-152648304 reverse strand		-0.52674	-3.36314	0.00231
2331402	A_19_P00317989		lincRNA:chr5:102183195-102185259 forward strand		-0.52671	-3.36286	5.87316e-11
2324351	A_19_P00811084		lincRNA:chr2:200984605-201020245 forward strand		-0.52643	-3.36071	3.38327e-11
1161156	A_24_P416131	COTL1	Homo sapiens coactosin-like 1 (Dictyostelium) (COTL1), mRNA [NM_021149]	NM_021149	-0.52641	-3.36051	1.85202e-21
2323037	A_33_P3280801	LMO7	Homo sapiens LIM domain 7 (LMO7), transcript variant 1, mRNA [NM_005358]	NM_005358	-0.52634	-3.36	1.78875e-11
1153456	A_23_P129903	TRIM16L	Homo sapiens tripartite motif containing 16-like (TRIM16L), mRNA [NM_001037330]	NM_001037330	-0.52633	-3.35993	1.67854e-11
1167462	A_23_P140830	ELMO3	Homo sapiens engulfment and cell motility 3 (ELMO3), mRNA [NM_024712]	NM_024712	-0.52573	-3.3553	1.73093e-11
2333469	A_33_P3295749	GLIPR1L2	GLI pathogenesis-related 1 like 2 [Source:HGNC Symbol;Acc:28592] [ENST00000378689]	BX640916	-0.52548	-3.35336	1.5583e-07
2315032	A_19_P00332541		lincRNA:chr7:116072039-116093614 reverse strand		-0.52541	-3.35284	6.86416e-10
2329950	A_33_P3330079	LOC100128242	PREDICTED: Homo sapiens hypothetical LOC100128242 (LOC100128242), miscRNA [XR_110532]	XR_110532	-0.5254	-3.35276	2.58897e-11
882295	A_23_P30223	SRD5A1	Homo sapiens steroid-5-alpha-reductase, alpha polypeptide 1 (3-oxo-5 alpha-steroid delta 4-dehydrogenase alpha 1) (SRD5A1), mRNA [NM_001047]	NM_001047	-0.52539	-3.35265	1.5556e-19
2333149	A_33_P3362326	FHL2	four and a half LIM domains 2 [Source:HGNC Symbol;Acc:3703] [ENST00000409177]	CR936682	-0.52533	-3.35222	2.08926e-21
888448	A_23_P37068	TRAF3	Homo sapiens TNF receptor-associated factor 3 (TRAF3), transcript variant 1, mRNA [NM_145725]	NM_145725	-0.52425	-3.34387	9.33098e-20
2314542	A_33_P3665812		chromosome 9 open reading frame 38 [Source:HGNC Symbol;Acc:23398] [ENST00000355513]	XR_108926	-0.52404	-3.34222	2.3344e-10
2328115	A_19_P00328772		lincRNA:chr14:71971647-71983097 reverse strand		-0.52377	-3.34016	0.00039
1138416	A_24_P405205	ATP2B4	Homo sapiens ATPase, Ca++ transporting, plasma membrane 4 (ATP2B4), transcript variant 1, mRNA [NM_001001396]	NM_001001396	-0.52372	-3.33983	2.29989e-21
2322255	A_33_P3409282		Unknown		-0.5237	-3.33961	1.47846e-08
2315313	A_33_P3415166		Unknown		-0.52357	-3.33866	0.00051
887665	A_23_P254594	GNRH1	Homo sapiens gonadotropin-releasing hormone 1 (luteinizing-releasing hormone) (GNRH1), transcript variant 1, mRNA [NM_000825]	NM_000825	-0.52353	-3.33831	3.51168e-21
881397	A_23_P67980	KLF7	Homo sapiens Kruppel-like factor 7 (ubiquitous) (KLF7), mRNA [NM_003709]	NM_003709	-0.52324	-3.33612	2.08455e-11
2326027	A_19_P00804070		lincRNA:chr15:94775746-94836346 forward strand		-0.52293	-3.33371	7.13722e-07
2330887	A_33_P3327697	LOC145474	Homo sapiens uncharacterized LOC145474 (LOC145474), non-coding RNA [NR_027046]	NR_027046	-0.52291	-3.33355	2.05102e-11
886765	A_23_P92467	QRFPR	Homo sapiens pyroglutamylated RFamide peptide receptor (QRFPR), mRNA [NM_198179]	NM_198179	-0.52257	-3.33095	2.16087e-11
2317511	A_33_P3366073	EBPL	emopamil binding protein-like [Source:HGNC Symbol;Acc:18061] [ENST00000378274]	BC073152	-0.52251	-3.33054	2.06558e-11
2323346	A_33_P3288294	FUT10	fucosyltransferase 10 (alpha (1,3) fucosyltransferase) [Source:HGNC Symbol;Acc:19234] [ENST00000335589]	AJ535838	-0.5225	-3.33046	2.67442e-11
2330584	A_33_P3281273	S1PR4	Homo sapiens sphingosine-1-phosphate receptor 4 (S1PR4), mRNA [NM_003775]	NM_003775	-0.52244	-3.32994	9.31859e-21
1152272	A_23_P325726	ACOT11	Homo sapiens acyl-CoA thioesterase 11 (ACOT11), transcript variant 1, mRNA [NM_015547]	NM_015547	-0.52235	-3.32924	8.15977e-11
1138836	A_23_P150876	VPS37B	Homo sapiens vacuolar protein sorting 37 homolog B (S. cerevisiae) (VPS37B), mRNA [NM_024667]	NM_024667	-0.52232	-3.32906	2.08272e-11
1145631	A_23_P24275	IDI2-AS1	Homo sapiens IDI2 antisense RNA 1 (non-protein coding) (IDI2-AS1), transcript variant 4, non-coding RNA [NR_027709]	NR_027709	-0.5223	-3.32887	2.21606e-11
2330719	A_19_P00323103	XLOC_001775	BROAD lincRNAs version v2 (http://www.broadinstitute.org/genome_bio/human_lincrnas/)		-0.52133	-3.32149	2.9361e-11
2334333	A_19_P00810529	XLOC_013923	BROAD lincRNAs version v2 (http://www.broadinstitute.org/genome_bio/human_lincrnas/)		-0.52133	-3.32147	1.35076e-06
885875	A_23_P132845	CLCN2	Homo sapiens chloride channel 2 (CLCN2), transcript variant 1, mRNA [NM_004366]	NM_004366	-0.52129	-3.32115	3.02887e-21
1157963	A_24_P350200	COX3	mitochondrially encoded cytochrome c oxidase III [Source:HGNC Symbol;Acc:7422] [ENST00000362079]	AK057071	-0.52126	-3.32091	2.202e-11
879197	A_23_P123622	NPR2	Homo sapiens natriuretic peptide receptor B/guanylate cyclase B (atrionatriuretic peptide receptor B) (NPR2), mRNA [NM_003995]	NM_003995	-0.52109	-3.31967	5.31581e-19
1143704	A_23_P421175	FAM83H	Homo sapiens family with sequence similarity 83, member H (FAM83H), mRNA [NM_198488]	NM_198488	-0.52104	-3.31922	3.06215e-21
1165029	A_24_P406754	LOXL4	Homo sapiens lysyl oxidase-like 4 (LOXL4), mRNA [NM_032211]	NM_032211	-0.5208	-3.31739	0.00613
2323899	A_33_P3235053	TRIM47	Homo sapiens tripartite motif containing 47 (TRIM47), mRNA [NM_033452]	NM_033452	-0.52074	-3.31692	2.26545e-11
1145394	A_23_P416711	ST6GALNAC3	Homo sapiens ST6 (alpha-N-acetyl-neuraminyl-2,3-beta-galactosyl-1,3)-N-acetylgalactosaminide alpha-2,6-sialyltransferase 3 (ST6GALNAC3), transcript variant 1, mRNA [NM_152996]	NM_152996	-0.5207	-3.31662	2.0748e-10
1148865	A_23_P87532	CAPRIN2	Homo sapiens caprin family member 2 (CAPRIN2), transcript variant 1, mRNA [NM_001002259]	NM_001002259	-0.52053	-3.31532	2.30011e-11
2313661	A_33_P3403927	SAMD10	Homo sapiens sterile alpha motif domain containing 10 (SAMD10), mRNA [NM_080621]	NM_080621	-0.52046	-3.31479	2.30544e-11
1149170	A_23_P26847	SOX9	Homo sapiens SRY (sex determining region Y)-box 9 (SOX9), mRNA [NM_000346]	NM_000346	-0.51988	-3.31043	4.80156e-21
2322272	A_33_P3286536	FUT4	Homo sapiens fucosyltransferase 4 (alpha (1,3) fucosyltransferase, myeloid-specific) (FUT4), mRNA [NM_002033]	NM_002033	-0.51985	-3.31014	5.70411e-15
1158719	A_24_P937325	FGD4	FYVE, RhoGEF and PH domain containing 4 [Source:HGNC Symbol;Acc:19125] [ENST00000395742]	AL713762	-0.51967	-3.30877	4.16461e-10
1154162	A_23_P416468	PIF1	Homo sapiens PIF1 5'-to-3' DNA helicase homolog (S. cerevisiae) (PIF1), mRNA [NM_025049]	NM_025049	-0.51916	-3.30494	2.46728e-11
884896	A_32_P47643	FAM110C	Homo sapiens family with sequence similarity 110, member C (FAM110C), mRNA [NM_001077710]	NM_001077710	-0.51903	-3.30391	2.67122e-11
2315610	A_33_P3404922	KIAA1217	Homo sapiens KIAA1217 (KIAA1217), transcript variant 2, mRNA [NM_001098500]	NM_001098500	-0.519	-3.30372	0.00131
2332256	A_19_P00331034		lincRNA:chr4:128758375-128769050 forward strand		-0.51894	-3.30327	5.73897e-11
2328767	A_33_P3244083	KIF13B	Homo sapiens kinesin family member 13B (KIF13B), mRNA [NM_015254]	NM_015254	-0.51872	-3.3016	4.0149e-11
2331863	A_33_P3306202	FAM84A	family with sequence similarity 84, member A [Source:HGNC Symbol;Acc:20743] [ENST00000497769]	AK092711	-0.51862	-3.30084	8.71643e-11
2318219	A_19_P00809229		lincRNA:chr2:3172193-3185593 forward strand		-0.51862	-3.3008	2e-05
880137	A_23_P397910	CBLC	Homo sapiens Cas-Br-M (murine) ecotropic retroviral transforming sequence c (CBLC), transcript variant 1, mRNA [NM_012116]	NM_012116	-0.51852	-3.30005	5.00837e-21
1143240	A_23_P865	FRRS1	Homo sapiens ferric-chelate reductase 1 (FRRS1), mRNA [NM_001013660]	NM_001013660	-0.51809	-3.29681	3.92452e-11
2319839	A_33_P3387145	SH3KBP1	Homo sapiens SH3-domain kinase binding protein 1 (SH3KBP1), transcript variant 1, mRNA [NM_031892]	NM_031892	-0.51804	-3.2964	8.71963e-11
2332527	A_33_P3260511		AF059569 actin binding protein MAYVEN {Homo sapiens} (exp=-1; wgp=0; cg=0), partial (29%) [THC2733494]		-0.51794	-3.29567	9.59085e-07
1139133	A_23_P201551	VAV3	Homo sapiens vav 3 guanine nucleotide exchange factor (VAV3), transcript variant 1, mRNA [NM_006113]	NM_006113	-0.51755	-3.29272	6.25399e-21
2322439	A_19_P00800627		lincRNA:chr19:53162213-53168613 reverse strand		-0.51749	-3.29222	9.27346e-10
1151562	A_32_P199884	HORMAD1	Homo sapiens HORMA domain containing 1 (HORMAD1), transcript variant 1, mRNA [NM_032132]	NM_032132	-0.51744	-3.29182	5.18208e-11
2325458	A_19_P00801731		lincRNA:chr6:158666294-158684413 forward strand		-0.51728	-3.29067	9.94104e-11
2322950	A_33_P3286002	VKORC1	Homo sapiens cDNA FLJ43630 fis, clone SPLEN2030479. [AK125618]	AK125618	-0.51717	-3.28979	3.03332e-11
1137362	A_23_P348298	SAC3D1	Homo sapiens SAC3 domain containing 1 (SAC3D1), mRNA [NM_013299]	NM_013299	-0.51709	-3.28922	2.76178e-11
2327242	A_33_P3357283		gamma-glutamyltransferase 3 pseudogene [Source:HGNC Symbol;Acc:4252] [ENST00000412448]	XM_001715205	-0.517	-3.28853	2e-05
2317806	A_33_P3232945	F2RL1	Homo sapiens coagulation factor II (thrombin) receptor-like 1 (F2RL1), mRNA [NM_005242]	NM_005242	-0.5167	-3.28628	5.71363e-21
1138722	A_23_P376686	BTNL2	Homo sapiens butyrophilin-like 2 (MHC class II associated) (BTNL2), mRNA [NM_019602]	NM_019602	-0.51662	-3.28564	1.28746e-19
2317465	A_33_P3291510	VCY	Homo sapiens variable charge, Y-linked (VCY), mRNA [NM_004679]	NM_004679	-0.51661	-3.2856	8e-05
1167568	A_23_P64808	HOXC13	Homo sapiens homeobox C13 (HOXC13), mRNA [NM_017410]	NM_017410	-0.5166	-3.28548	5.18485e-21
1138104	A_24_P316234		Homo sapiens mRNA for FLJ00409 protein. [AK090485]	AK090485	-0.51554	-3.2775	1.09329e-07
2324816	A_19_P00324699		lincRNA:chr4:76634701-76649171 reverse strand		-0.51512	-3.27433	3e-05
1154794	A_24_P942805	PGP	Homo sapiens phosphoglycolate phosphatase (PGP), mRNA [NM_001042371]	NM_001042371	-0.51498	-3.27322	3.15192e-11
2320026	A_33_P3414012		RST1163 Athersys RAGE Library Homo sapiens cDNA, mRNA sequence [BG182298]	BG182298	-0.51482	-3.27206	7.25672e-11
2315198	A_19_P00806287		lincRNA:chr11:121962085-122073559 reverse strand		-0.51479	-3.27183	3.23863e-11
2325796	A_33_P3254510		Uncharacterized protein [Source:UniProtKB/TrEMBL;Acc:A8MVV2] [ENST00000391405]		-0.5147	-3.27113	3.17288e-11
2317551	A_33_P3335935	HN1L	Homo sapiens hematological and neurological expressed 1-like (HN1L), mRNA [NM_144570]	NM_144570	-0.51468	-3.27102	3.38083e-11
2318000	A_33_P3299796	MAN1B1	mannosidase, alpha, class 1B, member 1 [Source:HGNC Symbol;Acc:6823] [ENST00000536349]	CR749534	-0.51466	-3.27083	4.00446e-11
2318470	A_19_P00315452		lincRNA:chr18:59273300-59274144 reverse strand		-0.51465	-3.27076	3.17855e-11
1157512	A_32_P174693	LOC729059	Homo sapiens uncharacterized LOC729059 (LOC729059), mRNA [NM_001242521]	NM_001242521	-0.51462	-3.27055	3e-05
2324704	A_33_P3401673	GIT1	Homo sapiens G protein-coupled receptor kinase interacting ArfGAP 1 (GIT1), transcript variant 2, mRNA [NM_014030]	NM_014030	-0.51404	-3.26617	6.23552e-11
2321239	A_33_P3289406	LOC91450	Homo sapiens uncharacterized LOC91450 (LOC91450), non-coding RNA [NR_026998]	NR_026998	-0.51387	-3.26489	2.41695e-10
1139831	A_23_P35791	RPS6KA4	Homo sapiens ribosomal protein S6 kinase, 90kDa, polypeptide 4 (RPS6KA4), transcript variant 1, mRNA [NM_003942]	NM_003942	-0.51368	-3.26344	7.03786e-21
1149360	A_23_P154708	HAO1	Homo sapiens hydroxyacid oxidase (glycolate oxidase) 1 (HAO1), mRNA [NM_017545]	NM_017545	-0.51301	-3.25842	0.00141
1142514	A_32_P139738	HERC2P4	Homo sapiens hect domain and RLD 2 pseudogene 4 (HERC2P4), non-coding RNA [NR_002827]	NR_002827	-0.51284	-3.2572	3.68977e-11
2319157	A_19_P00327189		lincRNA:chrX:138956132-138968259 reverse strand		-0.51279	-3.25679	7.496e-10
2326930	A_19_P00809686		lincRNA:chr11:61588424-61594899 reverse strand		-0.51275	-3.25647	0.00016
2335291	A_33_P3251342	CYP3A4	Homo sapiens cytochrome P450, family 3, subfamily A, polypeptide 4 (CYP3A4), transcript variant 1, mRNA [NM_017460]	NM_017460	-0.51253	-3.25488	2e-05
884530	A_23_P55477	ADORA2B	Homo sapiens adenosine A2b receptor (ADORA2B), mRNA [NM_000676]	NM_000676	-0.51246	-3.25432	7.8769e-21
2335014	A_19_P00332144		lincRNA:chr6:167382710-167411729 forward strand		-0.51232	-3.25326	5e-05
2328173	A_33_P3227217	SNORA81	Homo sapiens small nucleolar RNA, H/ACA box 81 (SNORA81), small nucleolar RNA [NR_002989]	NR_002989	-0.51221	-3.25247	4.89077e-11
888941	A_24_P397107	CDC25A	Homo sapiens cell division cycle 25 homolog A (S. pombe) (CDC25A), transcript variant 1, mRNA [NM_001789]	NM_001789	-0.51193	-3.25035	8.5023e-21
1152964	A_23_P254212	RPA4	Homo sapiens replication protein A4, 30kDa (RPA4), mRNA [NM_013347]	NM_013347	-0.51163	-3.24807	8.50646e-11
884887	A_23_P160618	SH2D2A	Homo sapiens SH2 domain containing 2A (SH2D2A), transcript variant 2, mRNA [NM_003975]	NM_003975	-0.5113	-3.24561	9.15396e-21
2326434	A_33_P3278664	PDLIM5	Homo sapiens PDZ and LIM domain 5 (PDLIM5), transcript variant 4, mRNA [NM_001011515]	NM_001011515	-0.51072	-3.24131	4.6393e-13
2325171	A_33_P3381318	FAM160A1	Homo sapiens family with sequence similarity 160, member A1 (FAM160A1), mRNA [NM_001109977]	NM_001109977	-0.51023	-3.23764	5.47882e-11
1152077	A_23_P64837	SMAGP	Homo sapiens small cell adhesion glycoprotein (SMAGP), transcript variant 1, mRNA [NM_001031628]	NM_001031628	-0.51002	-3.23607	4.60401e-11
888428	A_24_P810290	PPAPDC1A	Homo sapiens phosphatidic acid phosphatase type 2 domain containing 1A (PPAPDC1A), mRNA [NM_001030059]	NM_001030059	-0.50995	-3.23555	4.20614e-11
2325138	A_19_P00332398		lincRNA:chr6:83105181-83154431 forward strand		-0.5094	-3.2315	7.83845e-09
2328027	A_19_P00807628		lincRNA:chr6:138901082-139020207 forward strand		-0.50929	-3.23065	4.78622e-11
1155869	A_23_P352426	CDRT1	Homo sapiens CMT1A duplicated region transcript 1 (CDRT1), mRNA [NM_006382]	NM_006382	-0.50925	-3.23034	0.00614
2335481	A_19_P00324952		lincRNA:chr8:128822268-128941641 reverse strand		-0.5092	-3.22998	5.28194e-09
885047	A_23_P68155	IFIH1	Homo sapiens interferon induced with helicase C domain 1 (IFIH1), mRNA [NM_022168]	NM_022168	-0.50917	-3.22979	1.59607e-20
1153013	A_32_P196142	LOC100130938	PREDICTED: Homo sapiens hypothetical LOC100130938 (LOC100130938), miscRNA [XR_110148]	XR_110148	-0.50895	-3.22811	4.32877e-11
1165585	A_24_P289383	CHD7	Homo sapiens chromodomain helicase DNA binding protein 7 (CHD7), mRNA [NM_017780]	NM_017780	-0.50879	-3.22694	1.49919e-20
2326042	A_33_P3351346	ARHGEF10	Rho guanine nucleotide exchange factor (GEF) 10 [Source:HGNC Symbol;Acc:14103] [ENST00000523711]	BC036809	-0.50852	-3.22496	5.97494e-09
2319549	A_33_P3381305		Unknown		-0.50839	-3.22397	4.47489e-11
884101	A_23_P397341	PAQR4	Homo sapiens progestin and adipoQ receptor family member IV (PAQR4), mRNA [NM_152341]	NM_152341	-0.50821	-3.22264	4.52641e-11
2320099	A_33_P3235940	KLK6	Homo sapiens kallikrein-related peptidase 6 (KLK6), transcript variant B, mRNA [NM_001012964]	NM_001012964	-0.5081	-3.22182	0.00069
2322227	A_19_P00317541		lincRNA:chr2:134904588-134905236 forward strand		-0.50808	-3.22167	6.52777e-11
882461	A_23_P88630	BLM	Homo sapiens Bloom syndrome, RecQ helicase-like (BLM), mRNA [NM_000057]	NM_000057	-0.50795	-3.22067	1.25406e-20
2320734	A_33_P3256858	C14orf80	Homo sapiens chromosome 14 open reading frame 80 (C14orf80), transcript variant 1, mRNA [NM_001134875]	NM_001134875	-0.50731	-3.21593	4.71414e-11
880911	A_23_P8961	IL7	Homo sapiens interleukin 7 (IL7), transcript variant 1, mRNA [NM_000880]	NM_000880	-0.50729	-3.21581	4.39937e-20
2325073	A_33_P3259615	TTC36	Homo sapiens tetratricopeptide repeat domain 36 (TTC36), mRNA [NM_001080441]	NM_001080441	-0.50719	-3.21507	9e-05
2334526	A_19_P00315682		lincRNA:chr21:39601874-39613891 forward strand		-0.50713	-3.21459	7.80299e-11
2330894	A_19_P00801561		lincRNA:chr6:126448907-126453957 forward strand		-0.50701	-3.21377	5e-05
2325395	A_33_P3390576	MLL	Homo sapiens myeloid/lymphoid or mixed-lineage leukemia (trithorax homolog, Drosophila) (MLL), transcript variant 1, mRNA [NM_001197104]	NM_001197104	-0.50691	-3.21302	7.48664e-11
2314690	A_33_P3211443	LRRC8B	Homo sapiens leucine rich repeat containing 8 family, member B (LRRC8B), transcript variant 1, mRNA [NM_015350]	NM_015350	-0.50666	-3.21112	5.18427e-11
882253	A_23_P69030	COL8A1	Homo sapiens collagen, type VIII, alpha 1 (COL8A1), transcript variant 1, mRNA [NM_001850]	NM_001850	-0.50662	-3.21088	1.45792e-20
2332596	A_19_P00327889		lincRNA:chr3:37886971-37901969 reverse strand		-0.5066	-3.21072	8.2837e-11
886555	A_23_P47116	RASSF7	Homo sapiens Ras association (RalGDS/AF-6) domain family (N-terminal) member 7 (RASSF7), transcript variant 1, mRNA [NM_003475]	NM_003475	-0.50657	-3.21049	4.98948e-11
2334296	A_33_P3339375	ARHGAP11B	Homo sapiens Rho GTPase activating protein 11B (ARHGAP11B), mRNA [NM_001039841]	NM_001039841	-0.50656	-3.2104	4.95222e-11
[truncated: 6,522 more rows]
