# Supplementary material for: Highly Adaptable Triple-Negative Breast Cancer Cells as a Functional Model for Testing Anticancer Agents
Source: PLoS One. 2014 Oct 3;9(10):e109487. doi: 10.1371/journal.pone.0109487 (PMC4184880; doi:10.1371/journal.pone.0109487)
Supplement: Table S4 — Chromosomal Gains and Losses in MA1 Cells, Related to Figure 3 . The 42 aberrations detected under stringent settings are listed. The list includes all the genes located in the affected chromosomal regions. (XLS) [file pone.0109487.s004.xls]

## Sheet: 252152930598_stringent_Interval
Parental 1_vs_MA1 Microarray ID 252152930598
Aberration no.	Chromosome	Cytoband	Start	Stop	Number of Probes	Amplification	Deletion	Gene Names
1	chr1	p32.2 - p31.2	56195489	68970455	5123	0	-0.506975	PPAP2B, PRKAA2, C1orf168, C8A, C8B, DAB1, MIR548D2, OMA1, TACSTD2, MYSM1, JUN, LOC729467, FGGY, HOOK1, CYP2J2, C1orf87, NFIA, TM2D1, INADL, L1TD1, KANK4, USP1, DOCK7, ANGPTL3, ATG4C, FOXD3, ALG6, ITGB3BP, EFCAB7, DLEU2L, PGM1, ROR1, UBE2U, CACHD1, RAVER2, JAK1, MIR101-1, AK3L1, DNAJC6, LEPR, LEPROT, PDE4B, SGIP1, TCTEX1D1, INSL5, WDR78, MIER1, SLC35D1, C1orf141, IL23R, IL12RB2, SERBP1, GADD45A, G…
2	chr1	p31.1	72766555	72806782	14	0	-1.23358
3	chr2	q11.2	97075917	97117851	7	0	-0.446108
4	chr3	p12.2	80098368	83495892	682	0.402719	0	GBE1
5	chr4	q32.1	155623941	155697694	33	0.435718	0	LRAT
6	chr4	q35.2	187122265	188645637	541	0.543871	0	CYP4V2, KLKB1, F11, MTNR1A, FAT1
7	chr5	p15.33 - p14.3	1329465	21523951	5972	0	-0.809911	CLPTM1L, SLC6A3, LPCAT1, SDHAP3, LOC728613, MRPL36, NDUFS6, IRX4, IRX2, C5orf38, IRX1, LOC340094, ADAMTS16, KIAA0947, FLJ33360, MED10, UBE2QL1, LOC255167, NSUN2, SRD5A1, PAPD7, ADCY2, C5orf49, FASTKD3, MTRR, SEMA5A, SNORD123, TAS2R1, LOC285692, FAM173B, CCT5, CMBL, MARCH6, ROPN1L, ANKRD33B, DAP, CTNND2, DNAH5, TRIO, FAM105A, FAM105B, ANKH, FBXL7, MARCH11, ZNF622, FAM134B, MYO10, LOC285696, BASP1,…
8	chr5	p14.3 - p13.1	21570486	39072167	4845	0	-0.854108	LOC728411, CDH12, PMCHL1, PRDM9, CDH10, CDH9, CDH6, RNASEN, C5orf22, PDZD2, GOLPH3, MTMR12, ZFR, SUB1, NPR3, C5orf23, TARS, ADAMTS12, RXFP3, SLC45A2, AMACR, C1QTNF3, RAI14, TTC23L, RAD1, BRIX1, DNAJC21, AGXT2, PRLR, SPEF2, IL7R, CAPSL, UGT3A1, UGT3A2, LMBRD2, MIR580, SKP2, C5orf33, RANBP3L, SLC1A3, NIPBL, C5orf42, NUP155, WDR70, GDNF, EGFLAM, LIFR, OSMR, RICTOR
9	chr5	p13.1	39073693	39081623	4	0	-0.766822	RICTOR
10	chr5	p13.1 - p11	39112897	46115086	1927	0	-0.866893	FYB, C9, DAB2, PTGER4, TTC33, PRKAA1, RPL37, SNORD72, CARD6, C7, HEATR7B2, C6, PLCXD3, OXCT1, C5orf51, FBXO4, GHR, CCDC152, SEPP1, C5orf39, LOC153684, ZNF131, MGC42105, HMGCS1, CCL28, C5orf28, C5orf34, PAIP1, NNT, FGF10, MRPS30, HCN1
11	chr6	p21.33	30710952	30813821	42	0	-0.45102	IER3
12	chr7	p12.1 - p11.2	53464766	57621419	941	0	-0.567425	HPVC1, VSTM2A, SEC61G, EGFR, LANCL2, VOPP1, LOC442308, FKBP9L, SEPT14, ZNF713, MRPS17, GBAS, PSPH, CCT6A, SNORA15, SUMF2, PHKG1, CHCHD2, LOC389493, LOC650226, DKFZp434L192, ZNF479, LOC642006, ZNF716
13	chr7	q11.23	75982311	76230206	51	0	-0.533009	YWHAG, SRCRB4D, ZP3, DTX2, FDPSL2A, UPK3B, LOC100133091
14	chr7	q21.12	87874126	88026410	46	0	-0.580674	STEAP4
15	chr7	q32.1	127477189	128355541	402	0	-0.512112	SND1, C7orf54, LRRC4, MIR593, MIR129-1, LEP, RBM28, PRRT4, IMPDH1, C7orf68, METTL2B, FLJ45340, FAM71F2, FAM71F1
16	chr7	q33 - q34	136716836	141408076	2186	0	-0.451147	PTN, DGKI, CREB3L2, AKR1D1, TRIM24, SVOPL, ATP6V0A4, TMEM213, KIAA1549, ZC3HAV1L, ZC3HAV1, TTC26, UBN2, C7orf55, LUC7L2, KLRG2, CLEC2L, HIPK2, TBXAS1, PARP12, JHDM1D, LOC100134229, SLC37A3, RAB19, MKRN1, DENND2A, ADCK2, LOC100134713, NDUFB2, BRAF, MRPS33, AGK, KIAA1147, FLJ40852
17	chr9	p24.1	6064261	6988504	343	0.798649	0	IL33, TPD52L3, UHRF2, GLDC, KDM4C
18	chr9	p24.1	6088535	6984429	339	0.796202	0	IL33, TPD52L3, UHRF2, GLDC, KDM4C
19	chr9	p24.1 - p21.3	7624067	21546073	4840	0.538991	0	C9orf123, PTPRD, TYRP1, C9orf150, MPDZ, NFIB, ZDHHC21, CER1, FREM1, LOC389705, TTC39B, SNAPC3, PSIP1, C9orf93, BNC2, CNTLN, SH3GL2, ADAMTSL1, FAM154A, RRAGA, HAUS6, SCARNA8, PLIN2, DENND4C, RPS6, ACER2, SLC24A2, MLLT3, KIAA1797, MIR491, PTPLAD2, MIR548H2, IFNB1, IFNW1, IFNA21, IFNA4, IFNA7, IFNA10, IFNA16, IFNA17, IFNA14, IFNA5, KLHL9, IFNA6, IFNA13, IFNA2, IFNA8, IFNA1, LOC554202, IFNE, MIR31
20	chr10	p14	11081556	11116234	17	0	-0.67211	CUGBP2
21	chr11	p15.4	2916747	2942557	12	0	-0.497405	SLC22A18AS, SLC22A18
22	chr11	p15.4	10126389	10162706	17	0.70568	0	SBF2
23	chr11	p15.4 - p15.2	10173030	13550146	1313	0	-0.544653	SBF2, ADM, AMPD3, RNF141, LYVE1, MRVI1, CTR9, EIF4G2, SNORD97, ZBED5, GALNTL4, CSNK2A1P, USP47, DKK3, MICAL2, MICALCL, PARVA, TEAD1, RASSF10, ARNTL, BTBD10, PTH
24	chr11	p13	34603378	35081150	177	0.494247	0	EHF, APIP, PDHX
25	chr12	q23.2	103664752	103678171	13	0	-0.426626
26	chr13	q12.3	29884445	29925611	12	0.505073	0	MTUS2
27	chr13	q33.2 - q34	105177575	115094176	3495	0	-0.432153	DAOA, EFNB2, ARGLU1, FAM155A, LIG4, ABHD13, TNFSF13B, MYO16, IRS2, COL4A1, COL4A2, RAB20, CARKD, CARS2, ING1, C13orf29, ANKRD10, ARHGEF7, C13orf16, SOX1, C13orf28, TUBGCP3, C13orf35, ATP11A, MCF2L, F7, F10, PROZ, PCID2, CUL4A, LAMP1, GRTP1, ADPRHL1, DCUN1D2, TMCO3, TFDP1, ATP4B, GRK1, LOC100130386, FAM70B, GAS6, FLJ44054, RASA3, CDC16, UPF3A, ZNF828
28	chr14	q32.33	105970012	105970070	5	0	-0.546942
29	chr15	q21.3	55444331	55747072	216	0.653795	0	RSL24D1, RAB27A, PIGB, CCPG1, MIR628, DYX1C1
30	chr16	p13.12	14377515	14760662	166	0	-0.444889	MIR193B, MIR365-1, PARN, BFAR
31	chr16	q11.2 - q12.1	46505603	47418106	379	0.515392	0	ANKRD26P1, SHCBP1, VPS35, ORC6L, MYLK3, C16orf87, GPT2, DNAJA2, NETO2, ITFG1
32	chr16	q12.1	48655909	50286923	497	0.575081	0	CBLN1, C16orf78, ZNF423, TMEM188, HEATR3, PAPD5
33	chr16	q12.2	53469745	53779762	168	0.4978	0	RBL2, AKTIP, RPGRIP1L, FTO
34	chr16	q22.1	68422798	69871610	681	0	-0.485049	SMPD3, ZFP90, CDH3, CDH1, TMCO7, HAS3, CHTF8, CIRH1A, SNTB2, VPS4A, PDF, COG8, NIP7, TMED6, TERF2, CYB5B, NFAT5, MIR1538, NQO1, NOB1, WWP2
35	chr22	q12.3 - q13.1	36138442	38140376	1118	0	-0.415476	RBM9, APOL3, APOL4, APOL2, APOL1, MYH9, TXN2, FOXRED2, EIF3D, CACNG2, RABL4, PVALB, NCF4, CSF2RB, C22orf33, TST, MPST, KCTD17, TMPRSS6, IL2RB, C1QTNF6, SSTR3, RAC2, CYTH4, ELFN2, MFNG, CARD10, CDC42EP1, LGALS2, GGA1, SH3BP1, PDXP, LGALS1, NOL12, TRIOBP
36	chr22	q13.1	40960464	40978581	11	0	-1.16245	MKL1
37	chr22	q13.33	49537951	49562668	8	0.560994	0
38	chrX	p22.33	314511	853687	423	0.466728	0	PPP2R3B, SHOX
39	chrX	p22.33 - p21.1	873771	36369733	13875	0.587141	0	CRLF2, CSF2RA, IL3RA, SLC25A6, NCRNA00105, ASMTL, P2RY8, SFRS17A, ASMT, DHRSX, ZBED1, CD99, XG, XGPY2, GYG2, ARSD, ARSE, ARSH, ARSF, MXRA5, PRKX, NLGN4X, VCX3A, HDHD1A, STS, VCX, PNPLA4, MIR651, VCX2, VCX3B, KAL1, FAM9A, FAM9B, TBL1X, GPR143, SHROOM2, WWC3, CLCN4, MID1, HCCS, ARHGAP6, AMELX, MSL3, FRMPD4, PRPS2, TLR7, LOC349408, TLR8, TMSL3, TMSB4X, FAM9C, ATXN3L, EGFL6, TCEANC, RAB9A, TRAPPC2, O…
40	chrY	p11.32	11529	180801	59	0.362548	0	PLCXD1, GTPBP6
41	chrY	p11.32	264474	803687	424	0.465721	0	PPP2R3B, SHOX
42	chrY	p11.32 - p11.31	823771	2658865	1270	0.475129	0	CRLF2, CSF2RA, IL3RA, SLC25A6, NCRNA00105, ASMTL, P2RY8, SFRS17A, ASMT, DHRSX, ZBED1, CD99, XGPY2, SRY
