# Supplementary material for: Highly Adaptable Triple-Negative Breast Cancer Cells as a Functional Model for Testing Anticancer Agents
Source: PLoS One. 2014 Oct 3;9(10):e109487. doi: 10.1371/journal.pone.0109487 (PMC4184880; doi:10.1371/journal.pone.0109487)
Supplement: Table S5 — Chromosomal Gains and Losses in MA2 Cells, Related to Figure 3 . The 283 aberrations detected under stringent settings are listed. The list includes all the genes located in the affected chromosomal regions. (XLS) [file pone.0109487.s005.xls]

## Sheet: 252152930599_stringent_Interval
Parental 2_vs_MA2 Microarray ID 252152930599
Aberration no.	Chromosome	Cytoband	Start	Stop	Number of Probes	Amplification	Deletion	Gene Names
1	chr1	p36.21	15538199	15662057	60	0	-0.56229	TMEM51, FHAD1
2	chr1	p31.3	63914346	64845563	393	0	-0.431324	ITGB3BP, EFCAB7, DLEU2L, PGM1, ROR1, UBE2U
3	chr2	q35	218891124	218901179	5	0	-0.554196
4	chr2	q37.3	241101874	243034336	674	0	-0.443124	GPC1, PP14571, MIR149, ANKMY1, DUSP28, RNPEPL1, CAPN10, GPR35, AQP12B, AQP12A, KIF1A, AGXT, C2orf54, SNED1, MTERFD2, PASK, PPP1R7, ANO7, HDLBP, SEPT2, FARP2, STK25, BOK, THAP4, ATG4B, DTYMK, ING5, D2HGDH, GAL3ST2, NEU4, PDCD1, C2orf85, LOC728323
5	chr3	p26.3 - p22.3	62075	32968878	11195	0.606336	0	CHL1, CNTN6, CNTN4, IL5RA, TRNT1, CRBN, LRRN1, SETMAR, SUMF1, ITPR1, EGOT, BHLHE40, ARL8B, EDEM1, GRM7, LMCD1, LOH3CR2A, C3orf32, CAV3, OXTR, RAD18, SRGAP3, THUMPD3, LOC440944, SETD5, LHFPL4, MTMR14, CPNE9, BRPF1, OGG1, CAMK1, TADA3, ARPC4, TTLL3, RPUSD3, CIDEC, JAGN1, IL17RE, IL17RC, CRELD1, PRRT3, TMEM111, LOC401052, CIDECP, FANCD2, C3orf24, C3orf10, VHL, IRAK2, TATDN2, C3orf42, GHRL, GHRLOS, S…
6	chr3	p26.3 - p26.1	62075	8612896	2926	0.6958	0	CHL1, CNTN6, CNTN4, IL5RA, TRNT1, CRBN, LRRN1, SETMAR, SUMF1, ITPR1, EGOT, BHLHE40, ARL8B, EDEM1, GRM7, LMCD1
7	chr3	p26.1	4601175	5592287	338	0.565504	0	ITPR1, EGOT, BHLHE40, ARL8B, EDEM1
8	chr3	p25.3 - p24.3	8897873	18312611	3753	0.527471	0	RAD18, SRGAP3, THUMPD3, LOC440944, SETD5, LHFPL4, MTMR14, CPNE9, BRPF1, OGG1, CAMK1, TADA3, ARPC4, TTLL3, RPUSD3, CIDEC, JAGN1, IL17RE, IL17RC, CRELD1, PRRT3, TMEM111, LOC401052, CIDECP, FANCD2, C3orf24, C3orf10, VHL, IRAK2, TATDN2, C3orf42, GHRL, GHRLOS, SEC13, ATP2B2, MIR885, LOC285370, SLC6A11, SLC6A1, HRH1, ATG7, VGLL4, C3orf31, SYN2, TIMP4, PPARG, TSEN2, MKRN2, RAF1, TMEM40, CAND2, RPL32, SN…
9	chr3	p25.3	9616619	9715898	24	0.826618	0	MTMR14
10	chr3	p25.3	9763985	10279878	215	0.404036	0	CPNE9, BRPF1, OGG1, CAMK1, TADA3, ARPC4, TTLL3, RPUSD3, CIDEC, JAGN1, IL17RE, IL17RC, CRELD1, PRRT3, TMEM111, LOC401052, CIDECP, FANCD2, C3orf24, C3orf10, VHL, IRAK2
11	chr3	p24.3	19028366	22472139	961	0.720804	0	KCNH8, EFHB, RAB5A, C3orf48, KAT2B, SGOL1, VENTXP7, ZNF385D
12	chr3	p24.3	19150225	19253520	45	1.0614	0	KCNH8
13	chr3	p24.3 - p24.2	23428867	24824031	506	0.489101	0	UBE2E2, UBE2E1, NKIRAS1, RPL15, NR1D2, LOC152024, THRB
14	chr3	p24.2 - p24.1	26022130	26879644	152	0.761915	0	LRRC3B
15	chr3	p24.1	27365192	27973227	183	0.513029	0	NEK10, SLC4A7, EOMES
16	chr3	p24.1 - p22.3	29960326	32778922	921	0.536073	0	RBMS3, TGFBR2, GADL1, STT3B, OSBPL10, ZNF860, GPD1L, CMTM8, CMTM7, CMTM6, DYNC1LI1, CNOT10
17	chr3	p21.31	47273268	47293806	11	0	-0.662576	KIF9
18	chr3	q13.33	120597675	121422120	286	0.407361	0	STXBP5L, POLQ, ARGFX, FBXO40, HCLS1, GOLGB1
19	chr3	q22.3 - q24	137543419	143411493	2224	0	-0.52703	CLDN18, DZIP1L, A4GNT, DBR1, ARMC8, TXNDC6, MRAS, ESYT3, CEP70, FAIM, PIK3CB, FOXL2, C3orf72, PRR23A, PRR23B, PRR23C, BPESC1, PISRT1, MRPS22, COPB2, RBP2, RBP1, NMNAT3, CLSTN2, TRIM42, SLC25A36, SPSB4, ACPL2, ZBTB38, RASA2, RNF7, GRK7, ATP1B3, TFDP2, GK5, XRN1, ATR, PLS1, TRPC1, PCOLCE2, PAQR9, SR140, CHST2, SLC9A9
20	chr3	q23	139379923	140885006	506	0	-0.418785	NMNAT3, CLSTN2, TRIM42, SLC25A36, SPSB4
21	chr3	q23	140977737	142773172	746	0	-0.598511	ACPL2, ZBTB38, RASA2, RNF7, GRK7, ATP1B3, TFDP2, GK5, XRN1, ATR, PLS1, TRPC1, PCOLCE2, PAQR9, SR140
22	chr3	q24 - q25.1	148719794	150650536	700	0	-0.443755	GYG1, HLTF, HPS3, CP, TM4SF18, TM4SF1, TM4SF4, WWTR1, COMMD2, C3orf16, RNF13, PFN2, TSC22D2, SERP1, EIF2A, SELT, FAM194A, SIAH2, CLRN1
23	chr3	q25.32 - q26.1	157070602	162514533	1775	0	-0.535994	VEPH1, PTX3, C3orf55, SHOX2, RSRC1, MLF1, GFM1, LXN, RARRES1, MFSD1, IQCJ, SCHIP1, IL12A, LOC401097, IFT80, SMC4, MIR15B, MIR16-2, TRIM59, KPNA4, SCARNA7, ARL14, PPM1L, B3GALNT1, NMD3, C3orf57, OTOL1
24	chr3	q25.33	159133773	159428898	136	0	-0.637123	SCHIP1
25	chr3	q26.1	162625316	163896517	326	0	-0.500434
26	chr3	q26.1 - q26.31	163909511	174532683	3544	0	-0.51869	SI, SLITRK3, BCHE, ZBBX, SERPINI2, WDR49, PDCD10, SERPINI1, GOLIM4, C3orf50, MIR551B, MECOM, TERC, ARPM1, MYNN, LRRC34, LRRIQ4, LRRC31, SAMD7, LOC100128164, SEC62, GPR160, PHC3, PRKCI, SKIL, CLDN11, SLC7A14, RPL22L1, EIF5A2, SLC2A2, TNIK, MIR569, PLD1, TMEM212, FNDC3B, GHSR, TNFSF10, NCEH1, ECT2, SPATA16, NLGN1
27	chr3	q26.31 - q29	174551057	197840339	8264	0	-0.555311	NAALADL2, TBL1XR1, KCNMB2, ZMAT3, PIK3CA, KCNMB3, ZNF639, MFN1, GNB4, ACTL6A, MRPL47, NDUFB5, USP13, PEX5L, TTC14, CCDC39, FXR1, DNAJC19, SOX2OT, SOX2, ATP11B, DCUN1D1, MCCC1, LAMP3, MCF2L2, B3GNT5, KLHL6, KLHL24, YEATS2, MAP6D1, PARL, ABCC5, HTR3D, HTR3C, HTR3E, EIF2B5, DVL3, AP2M1, ABCF3, VWA5B2, MIR1224, ALG3, ECE2, CAMK2N2, PSMD2, EIF4G1, SNORD66, FAM131A, CLCN2, POLR2H, THPO, CHRD, EPHB3, MA…
28	chr3	q26.33	180233625	182019399	477	0	-0.417927	TTC14, CCDC39, FXR1, DNAJC19, SOX2OT, SOX2
29	chr3	q26.33 - q29	182023982	197823436	6060	0	-0.574279	ATP11B, DCUN1D1, MCCC1, LAMP3, MCF2L2, B3GNT5, KLHL6, KLHL24, YEATS2, MAP6D1, PARL, ABCC5, HTR3D, HTR3C, HTR3E, EIF2B5, DVL3, AP2M1, ABCF3, VWA5B2, MIR1224, ALG3, ECE2, CAMK2N2, PSMD2, EIF4G1, SNORD66, FAM131A, CLCN2, POLR2H, THPO, CHRD, EPHB3, MAGEF1, VPS8, C3orf70, EHHADH, MAP3K13, TMEM41A, LIPH, SENP2, IGF2BP2, C3orf65, TRA2B, ETV5, DGKG, CRYGS, TBCCD1, DNAJB11, AHSG, FETUB, HRG, KNG1, EIF4A2,…
30	chr3	q28	187953337	188408899	230	0	-0.490486	LPP
31	chr3	q28	189013585	190588483	608	0	-0.635354	TPRG1, TP63, MIR944, LEPREL1, CLDN1, CLDN16, TMEM207, IL1RAP, LOC647309
32	chr3	q28 - q29	190600232	193281232	866	0	-0.50761	OSTN, UTS2D, CCDC50, PYDC2, FGF12, C3orf59, HRASLS, MGC2889, ATP13A5, ATP13A4
33	chr4	q13.1 - q31.3	59944183	151496752	26899	0	-0.83598	LPHN3, TECRL, EPHA5, CENPC1, STAP1, UBA6, LOC550112, GNRHR, TMPRSS11D, TMPRSS11A, TMPRSS11F, SYT14L, LOC100130017, TMPRSS11BNL, TMPRSS11B, YTHDC1, TMPRSS11E, UGT2B17, UGT2B15, UGT2B10, UGT2A3, UGT2B7, UGT2B11, UGT2B28, UGT2B4, UGT2A1, UGT2A2, SULT1B1, SULT1E1, CSN1S1, CSN2, STATH, HTN3, HTN1, CSN1S2A, CSN1S2B, C4orf40, ODAM, C4orf7, CSN3, C4orf35, SMR3A, SMR3B, PROL1, MUC7, AMTN, AMBN, ENAM, IGJ,…
34	chr4	q13.1 - q21.1	59954354	77651170	4634	0	-0.542828	LPHN3, TECRL, EPHA5, CENPC1, STAP1, UBA6, LOC550112, GNRHR, TMPRSS11D, TMPRSS11A, TMPRSS11F, SYT14L, LOC100130017, TMPRSS11BNL, TMPRSS11B, YTHDC1, TMPRSS11E, UGT2B17, UGT2B15, UGT2B10, UGT2A3, UGT2B7, UGT2B11, UGT2B28, UGT2B4, UGT2A1, UGT2A2, SULT1B1, SULT1E1, CSN1S1, CSN2, STATH, HTN3, HTN1, CSN1S2A, CSN1S2B, C4orf40, ODAM, C4orf7, CSN3, C4orf35, SMR3A, SMR3B, PROL1, MUC7, AMTN, AMBN, ENAM, IGJ,…
35	chr4	q13.3	74350900	75879723	474	0	-0.649274	AFM, RASSF6, IL8, CXCL6, PPBPL1, PF4V1, CXCL1, PF4, PPBP, CXCL5, CXCL3, PPBPL2, CXCL2, MTHFD2L, EPGN, EREG, AREG, BTC, PARM1
36	chr4	q21.1 - q31.3	77664220	151491589	22256	0	-0.898611	SHROOM3, ANKRD56, SEPT11, CCNI, CCNG2, CXCL13, CNOT6L, MRPL1, FRAS1, ANXA3, BMP2K, PAQR3, NAA11, GK2, GDEP, ANTXR2, PRDM8, FGF5, C4orf22, BMP3, PRKG2, RASGEF1B, HNRNPD, HNRPDL, ENOPH1, TMEM150C, C4orf11, SCD5, MIR575, SEC31A, THAP9, LIN54, COPS4, PLAC8, COQ2, HPSE, HELQ, MRPS18C, FAM175A, AGPAT9, NKX6-1, CDS1, WDFY3, C4orf12, ARHGAP24, MAPK10, PTPN13, SLC10A6, C4orf36, AFF1, KLHL8, HSD17B13, HSD1…
37	chr4	q22.1	89477277	89836370	168	0	-1.00251	HERC3, NAP1L5, FAM13AOS, FAM13A
38	chr4	q26	119403754	119481541	22	0	-0.555183	CEP170L
39	chr4	q27	121523563	121828733	113	0	-0.780798	PRDM5
40	chr4	q31.21	143268430	143642214	163	0	-1.00648	INPP4B
41	chr4	q31.21	144580149	145178512	80	0	-0.718699	FREM3, GYPE, GYPB, GYPA
42	chr5	p15.33 - p15.1	26142	16045771	4980	0	-0.798378	PLEKHG4B, LRRC14B, CCDC127, SDHA, PDCD6, AHRR, LOC100310782, C5orf55, EXOC3, LOC25845, SLC9A3, CEP72, TPPP, ZDHHC11, BRD9, TRIP13, NKD2, SLC12A7, SLC6A19, SLC6A18, TERT, CLPTM1L, SLC6A3, LPCAT1, SDHAP3, LOC728613, MRPL36, NDUFS6, IRX4, IRX2, C5orf38, IRX1, LOC340094, ADAMTS16, KIAA0947, FLJ33360, MED10, UBE2QL1, LOC255167, NSUN2, SRD5A1, PAPD7, ADCY2, C5orf49, FASTKD3, MTRR, SEMA5A, SNORD123, TAS…
43	chr5	p15.33	37722	1342023	415	0	-0.533314	PLEKHG4B, LRRC14B, CCDC127, SDHA, PDCD6, AHRR, LOC100310782, C5orf55, EXOC3, LOC25845, SLC9A3, CEP72, TPPP, ZDHHC11, BRD9, TRIP13, NKD2, SLC12A7, SLC6A19, SLC6A18, TERT, CLPTM1L
44	chr5	p15.31 - p15.2	6925618	9828075	879	0	-0.76966	ADCY2, C5orf49, FASTKD3, MTRR, SEMA5A, SNORD123, TAS2R1, LOC285692
45	chr5	p15.2	11010234	11556233	276	0	-0.738656	CTNND2
46	chr5	p15.2 - p15.1	12433073	15243094	752	0	-0.894788	DNAH5, TRIO, FAM105A, FAM105B, ANKH
47	chr5	p15.1	15376531	15939287	253	0	-0.716361	FBXL7
48	chr5	p15.1 - p14.3	16045831	21523951	1401	0	-0.859228	MARCH11, ZNF622, FAM134B, MYO10, LOC285696, BASP1, CDH18, LOC728411
49	chr5	p14.3	21570486	22549715	351	0	-0.846763	LOC728411, CDH12, PMCHL1
50	chr5	p14.3 - p13.1	22549775	39081623	4499	0	-0.872604	CDH12, PRDM9, CDH10, CDH9, CDH6, RNASEN, C5orf22, PDZD2, GOLPH3, MTMR12, ZFR, SUB1, NPR3, C5orf23, TARS, ADAMTS12, RXFP3, SLC45A2, AMACR, C1QTNF3, RAI14, TTC23L, RAD1, BRIX1, DNAJC21, AGXT2, PRLR, SPEF2, IL7R, CAPSL, UGT3A1, UGT3A2, LMBRD2, MIR580, SKP2, C5orf33, RANBP3L, SLC1A3, NIPBL, C5orf42, NUP155, WDR70, GDNF, EGFLAM, LIFR, OSMR, RICTOR
51	chr5	p13.3 - p13.2	31430049	38093050	2403	0	-0.885026	RNASEN, C5orf22, PDZD2, GOLPH3, MTMR12, ZFR, SUB1, NPR3, C5orf23, TARS, ADAMTS12, RXFP3, SLC45A2, AMACR, C1QTNF3, RAI14, TTC23L, RAD1, BRIX1, DNAJC21, AGXT2, PRLR, SPEF2, IL7R, CAPSL, UGT3A1, UGT3A2, LMBRD2, MIR580, SKP2, C5orf33, RANBP3L, SLC1A3, NIPBL, C5orf42, NUP155, WDR70, GDNF
52	chr5	p13.3 - p13.2	33506793	33808302	149	0	-0.777173	ADAMTS12
53	chr5	p13.2	34994250	35184283	92	0	-0.751535	AGXT2, PRLR
54	chr5	p13.1 - p11	39110464	46115086	1928	0	-0.86397	FYB, C9, DAB2, PTGER4, TTC33, PRKAA1, RPL37, SNORD72, CARD6, C7, HEATR7B2, C6, PLCXD3, OXCT1, C5orf51, FBXO4, GHR, CCDC152, SEPP1, C5orf39, LOC153684, ZNF131, MGC42105, HMGCS1, CCL28, C5orf28, C5orf34, PAIP1, NNT, FGF10, MRPS30, HCN1
55	chr5	p13.1	39115101	40837398	387	0	-0.932871	FYB, C9, DAB2, PTGER4, TTC33, PRKAA1, RPL37, SNORD72
56	chr5	q31.1 - q35.3	134087306	180712263	16144	0.747444	0	CAMLG, DDX46, C5orf24, TXNDC15, PCBD2, CATSPER3, PITX1, H2AFY, C5orf20, TIFAB, NEUROG1, CXCL14, LOC340074, LOC153328, IL9, FBXL21, LECT2, TGFBI, MIR886, SMAD5OS, SMAD5, LOC389332, TRPC7, SPOCK1, KLHL3, MIR874, HNRNPA0, NPY6R, MYOT, PKD2L2, FAM13B, WNT8A, NME5, BRD8, KIF20A, CDC23, GFRA3, CDC25C, FAM53C, KDM3B, REEP2, EGR1, ETF1, HSPA9, SNORD63, CTNNA1, LRRTM2, SIL1, SNHG4, MATR3, SNORA74A, PAIP2,…
57	chr5	q31.1	134087306	134718022	242	0.648855	0	CAMLG, DDX46, C5orf24, TXNDC15, PCBD2, CATSPER3, PITX1, H2AFY
58	chr5	q31.1 - q31.2	135694783	137213248	531	0.875753	0	TRPC7, SPOCK1, KLHL3, MIR874, HNRNPA0, NPY6R, MYOT
59	chr5	q31.3	140224639	140875437	292	0.794364	0	PCDHA1, PCDHA2, PCDHA3, PCDHA4, PCDHA5, PCDHA6, PCDHA7, PCDHA8, PCDHA9, PCDHA10, PCDHA11, PCDHA12, PCDHA13, PCDHAC1, PCDHAC2, PCDHB1, PCDHB2, PCDHB3, PCDHB4, PCDHB5, PCDHB6, PCDHB17, PCDHB7, PCDHB8, PCDHB16, PCDHB9, PCDHB10, PCDHB11, PCDHB12, PCDHB13, PCDHB14, PCDHB18, PCDHB19P, PCDHB15, SLC25A2, TAF7, PCDHGA1, PCDHGA2, PCDHGA3, PCDHGB1, PCDHGA4, PCDHGB2, PCDHGA5, PCDHGB3, PCDHGA6, PCDHGA7, PCDHG…
60	chr5	q31.3 - q32	143798989	144696517	167	0.855117	0	KCTD16
61	chr5	q32	145215465	145823278	251	0.659475	0	GRXCR2, SH3RF2, PLAC8L1, LARS, RBM27, POU4F3
62	chr5	q32	146022100	147043312	422	0.833228	0	PPP2R2B, STK32A, DPYSL3, JAKMIP2
63	chr5	q32 - q33.1	147261706	151055126	1681	0.654461	0	SCGB3A2, C5orf46, SPINK5, SPINK5L2, SPINK6, SPINK5L3, SPINK7, SPINK9, FBXO38, HTR4, ADRB2, SH3TC2, ABLIM3, AFAP1L1, GRPEL2, PCYOX1L, IL17B, LOC728264, MIR143, MIR145, CSNK1A1, FLJ41603, PPARGC1B, PDE6A, SLC26A2, TIGD6, HMGXB3, CSF1R, PDGFRB, CDX1, SLC6A7, CAMK2A, ARSI, TCOF1, CD74, RPS14, NDST1, SYNPO, MYOZ3, RBM22, DCTN4, C5orf62, IRGM, ZNF300, LOC134466, GPX3, TNIP1, ANXA6, CCDC69, GM2A, SLC36A…
64	chr5	q33.1 - q34	151550788	166700893	4111	0.813566	0	NMUR2, GRIA1, FAM114A2, MFAP3, GALNT10, SAP30L, HAND1, LARP1, C5orf4, CNOT8, GEMIN5, MRPL22, KIF4B, SGCD, PPP1R2P3, TIMD4, LOC100286948, HAVCR1, HAVCR2, MED7, FAM71B, ITK, CYFIP2, C5orf40, NIPAL4, ADAM19, SOX30, C5orf52, THG1L, LSM11, CLINT1, EBF1, RNF145, UBLCP1, IL12B, LOC285627, ADRA1B, TTC1, PWWP2A, FABP6, CCNJL, C1QTNF2, C5orf54, SLU7, PTTG1, MIR146A, ATP10B, LOC285629, GABRB2, GABRA6, GABRA…
65	chr5	q33.1 - q33.2	151751009	153084119	337	0.91329	0	NMUR2, GRIA1
66	chr5	q33.2	153719348	154554580	317	0.684746	0	GALNT10, SAP30L, HAND1, LARP1, C5orf4, CNOT8, GEMIN5, MRPL22, KIF4B
67	chr5	q33.2 - q33.3	154792277	156244892	455	0.909247	0	SGCD
68	chr5	q33.3	156638374	157421099	330	0.727133	0	ITK, CYFIP2, C5orf40, NIPAL4, ADAM19, SOX30, C5orf52, THG1L, LSM11, CLINT1
69	chr5	q33.3 - q34	158408189	160053132	597	0.692591	0	EBF1, RNF145, UBLCP1, IL12B, LOC285627, ADRA1B, TTC1, PWWP2A, FABP6, CCNJL, C1QTNF2, C5orf54, SLU7, PTTG1, MIR146A, ATP10B
70	chr5	q34	160804431	162189238	384	0.911785	0	GABRB2, GABRA6, GABRA1, GABRG2
71	chr5	q35.1	169202509	169773724	260	0.655139	0	DOCK2, FAM196B, FOXI1, C5orf58, LCP2, LOC257358
72	chr5	q35.1	171327636	172329705	402	0.654446	0	FBXW11, STK10, EFCAB9, UBTD2, SH3PXD2B, NEURL1B, DUSP1, ERGIC1
73	chr5	q35.2	173502012	175198119	391	0.852305	0	HMP19, MSX2, DRD1, SFXN1, HRH2
74	chr5	q35.2 - q35.3	175808104	177621681	631	0.654808	0	NOP16, HIGD2A, CLTB, FAF2, RNF44, PCDH24, GPRIN1, SNCB, EIF4E1B, TSPAN17, UNC5A, HK3, UIMC1, ZNF346, FGFR4, NSD1, RAB24, PRELID1, MXD3, LMAN2, RGS14, SLC34A1, PFN3, F12, GRK6, PRR7, DBN1, PDLIM7, DOK3, DDX41, FAM193B, TMED9, B4GALT7, LOC202181, FAM153A, LOC728554, PROP1, FAM153C, N4BP3, RMND5B, NHP2, GMCL1L
75	chr5	q35.3	178837906	179666070	383	0.674085	0	RUFY1, HNRNPH1, C5orf60, CBY3, CANX, MAML1, LTC4S, MGAT4B, MIR1229, SQSTM1, C5orf45, TBC1D9B, RNF130, MIR340, RASGEF1C, MAPK9
76	chr6	p25.3	154130	265325	42	0	-0.530599
77	chr6	p25.3 - p24.1	383011	12794087	4487	0	-0.565515	IRF4, EXOC2, HUS1B, LOC285768, FOXQ1, FOXF2, FOXC1, GMDS, C6orf195, MYLK4, WRNIP1, SERPINB1, SERPINB9, SERPINB6, DKFZP686I15217, NQO2, FAM136B, RIPK1, BPHL, TUBB2A, TUBB2B, PSMG4, SLC22A23, C6orf145, FAM50B, PRPF4B, C6orf146, C6orf201, PECI, CDYL, RPP40, PPP1R3G, LYRM4, FARS2, NRN1, F13A1, LOC285780, LY86, RREB1, SSR1, CAGE1, RIOK1, DSP, SNRNP48, BMP6, TXNDC5, MGC26597, MUTED, EEF1E1, SCARNA27, S…
78	chr6	p25.1	5251417	6272042	408	0	-0.471531	LYRM4, FARS2, NRN1, F13A1
79	chr6	p24.2 - p24.1	11474358	11960247	181	0	-0.658313	TMEM170B, C6orf105
80	chr6	p22.3	18459710	18476676	10	0.414815	0	RNF144B
81	chr6	p21.33	30713137	30807767	37	0	-0.427927
82	chr6	p12.1	56278285	56438719	84	0	-0.400096	DST
83	chr6	q23.2	132109592	132119658	5	0.539986	0
84	chr7	p12.1	53473372	53552844	15	0	-0.440398
85	chr7	p11.2	54258121	57621419	776	0	-0.472816	HPVC1, VSTM2A, SEC61G, EGFR, LANCL2, VOPP1, LOC442308, FKBP9L, SEPT14, ZNF713, MRPS17, GBAS, PSPH, CCT6A, SNORA15, SUMF2, PHKG1, CHCHD2, LOC389493, LOC650226, DKFZp434L192, ZNF479, LOC642006, ZNF716
86	chr7	p11.2	54486965	55357325	292	0	-0.569595	VSTM2A, SEC61G, EGFR
87	chr7	q21.3	94647394	94702723	26	0.582347	0	PPP1R9A
88	chr7	q34 - q35	141417159	144286772	949	0.485283	0	FLJ40852, WEE2, SSBP1, TAS2R3, TAS2R4, TAS2R5, PRSS37, OR9A4, CLEC5A, TAS2R38, MGAM, LOC93432, LOC100124692, MOXD2, TRYX3, PRSS1, TRY6, PRSS2, EPHB6, TRPV6, TRPV5, C7orf34, KEL, OR9A2, OR6V1, OR6W1P, PIP, TAS2R39, TAS2R40, GSTK1, TMEM139, CASP2, CLCN1, FAM131B, ZYX, EPHA1, TAS2R60, TAS2R41, LOC441294, FAM115C, CTAGE6, LOC154761, FAM115A, OR2F2, OR2F1, OR6B1, OR2A5, OR2A25, OR2A12, OR2A2, OR2A14, …
89	chr7	q35	143709695	143709907	6	1.06859	0
90	chr7	q36.3	156983450	157603619	322	0	-1.00288	UBE3C, DNAJB6, PTPRN2, MIR153-2
91	chr7	q36.3	157612032	158856760	598	0	-0.979106	PTPRN2, MIR595, NCAPG2, ESYT2, WDR60, LOC154822, VIPR2
92	chr7	q36.3	158856812	159128556	61	0	-0.88458	VIPR2
93	chr8	p23.3 - p21.2	176493	25323071	8306	0	-0.905464	RPL23AP53, ZNF596, FBXO25, C8orf42, ERICH1, DLGAP2, CLN8, MIR596, ARHGEF10, KBTBD11, MYOM2, CSMD1, MCPH1, ANGPT2, AGPAT5, XKR5, DEFB1, DEFA6, DEFA4, DEFA10P, DEFA1B, DEFA1, DEFA3, DEFA5, FAM90A14, FAM90A13, LOC349196, FAM90A5, FAM90A20, FAM66B, DEFB109P1B, ZNF705G, DEFB103A, DEFB103B, SPAG11B, DEFB104A, DEFB104B, DEFB106B, DEFB106A, DEFB105B, DEFB105A, DEFB107B, DEFB107A, FAM90A7, FAM90A19, FAM90…
94	chr8	p23.3 - p22	316028	16329204	5277	0	-0.867963	FBXO25, C8orf42, ERICH1, DLGAP2, CLN8, MIR596, ARHGEF10, KBTBD11, MYOM2, CSMD1, MCPH1, ANGPT2, AGPAT5, XKR5, DEFB1, DEFA6, DEFA4, DEFA10P, DEFA1B, DEFA1, DEFA3, DEFA5, FAM90A14, FAM90A13, LOC349196, FAM90A5, FAM90A20, FAM66B, DEFB109P1B, ZNF705G, DEFB103A, DEFB103B, SPAG11B, DEFB104A, DEFB104B, DEFB106B, DEFB106A, DEFB105B, DEFB105A, DEFB107B, DEFB107A, FAM90A7, FAM90A19, FAM90A18, FAM90A8, FAM90…
95	chr8	p23.1	6355923	9309250	657	0	-0.975378	MCPH1, ANGPT2, AGPAT5, XKR5, DEFB1, DEFA6, DEFA4, DEFA10P, DEFA1B, DEFA1, DEFA3, DEFA5, FAM90A14, FAM90A13, LOC349196, FAM90A5, FAM90A20, FAM66B, DEFB109P1B, ZNF705G, DEFB103A, DEFB103B, SPAG11B, DEFB104A, DEFB104B, DEFB106B, DEFB106A, DEFB105B, DEFB105A, DEFB107B, DEFB107A, FAM90A7, FAM90A19, FAM90A18, FAM90A8, FAM90A9, FAM90A10, SPAG11A, DEFB4, FAM66E, MIR548I3, FLJ10661, PRAGMIN, CLDN23, MFHAS…
96	chr8	p23.1	10682914	10683697	6	0	-1.44436	PINX1, MIR1322
97	chr8	p23.1	11716421	11906266	54	0	-1.05662	CTSB, DEFB136, DEFB135, DEFB134
98	chr8	p22	13504029	15708334	790	0	-0.805173	SGCZ, MIR383, TUSC3
99	chr8	p22 - p21.3	18710883	19823335	408	0	-1.00758	PSD3, SH2D4A, CSGALNACT1, INTS10, LPL
100	chr8	p21.3	20081378	21154022	205	0	-0.802968	LZTS1
101	chr8	p21.3 - p21.2	21787458	23387658	741	0	-1.00424	XPO7, NPM2, FGF17, EPB49, FAM160B2, NUDT18, HR, REEP4, LGI3, SFTPC, BMP1, PHYHIP, MIR320A, POLR3D, PIWIL2, SLC39A14, PPP3CC, SORBS3, PDLIM2, C8orf58, KIAA1967, BIN3, FLJ14107, EGR3, PEBP4, RHOBTB2, TNFRSF10B, TNFRSF10C, TNFRSF10D, TNFRSF10A, CHMP7, R3HCC1, LOXL2, ENTPD4, SLC25A37
102	chr8	p21.2 - p12	25323131	31165179	2298	0	-0.986398	CDCA2, EBF2, PPP2R2A, BNIP3L, PNMA2, DPYSL2, ADRA1A, STMN4, TRIM35, PTK2B, CHRNA2, EPHX2, CLU, SCARA3, CCDC25, ESCO2, PBK, SCARA5, C8orf80, ELP3, PNOC, ZNF395, FBXO16, FZD3, EXTL3, INTS9, HMBOX1, KIF13B, DUSP4, C8orf75, LOC286135, TMEM66, LEPROTL1, MBOAT4, DCTN6, RBPMS, GTF2E2, GSR, UBXN8, PPP2CB, TEX15, PURG, WRN
103	chr8	p21.1 - p12	27602131	30869539	1220	0	-1.02884	CCDC25, ESCO2, PBK, SCARA5, C8orf80, ELP3, PNOC, ZNF395, FBXO16, FZD3, EXTL3, INTS9, HMBOX1, KIF13B, DUSP4, C8orf75, LOC286135, TMEM66, LEPROTL1, MBOAT4, DCTN6, RBPMS, GTF2E2, GSR, UBXN8, PPP2CB, TEX15, PURG
104	chr8	p12 - p11.21	31165239	39928936	2766	0	-0.934534	NRG1, FUT10, MAK16, C8orf41, RNF122, DUSP26, UNC5D, KCNU1, ZNF703, ERLIN2, LOC728024, PROSC, GPR124, BRF2, RAB11FIP1, GOT1L1, ADRB3, EIF4EBP1, ASH2L, STAR, LSM1, BAG4, DDHD2, PPAPDC1B, WHSC1L1, LETM2, FGFR1, C8orf86, RNF5P1, TACC1, PLEKHA2, HTRA4, TM2D2, ADAM9, ADAM32, ADAM5P, ADAM3A, ADAM18, ADAM2, IDO1, IDO2
105	chr8	p12	31815693	32738320	436	0	-0.996864	NRG1
106	chr8	p11.23 - p11.22	37194166	39103677	711	0	-0.989647	ZNF703, ERLIN2, LOC728024, PROSC, GPR124, BRF2, RAB11FIP1, GOT1L1, ADRB3, EIF4EBP1, ASH2L, STAR, LSM1, BAG4, DDHD2, PPAPDC1B, WHSC1L1, LETM2, FGFR1, C8orf86, RNF5P1, TACC1, PLEKHA2, HTRA4, TM2D2, ADAM9, ADAM32
107	chr8	p11.21	39852570	39924043	23	0	-0.484966	IDO2
108	chr8	p11.21 - p11.1	39946274	43527965	1162	0	-0.421225	C8orf4, ZMAT4, SFRP1, GOLGA7, GINS4, AGPAT6, NKX6-3, ANK1, MIR486, MYST3, AP3M2, PLAT, IKBKB, POLB, DKK4, VDAC3, SLC20A2, C8orf40, CHRNB3, CHRNA6, THAP1, RNF170, HOOK3, FNTA, SGK196, HGSNAT, POTEA
109	chr8	q11.21 - q13.3	48391326	72780536	7391	0	-0.834553	KIAA0146, CEBPD, PRKDC, MCM4, UBE2V2, EFCAB1, SNAI2, C8orf22, SNTG1, PXDNL, PCMTD1, ST18, FAM150A, RB1CC1, NPBWR1, OPRK1, ATP6V1H, RGS20, TCEA1, LYPLA1, MRPL15, SOX17, RP1, XKR4, SBF1P1, TMEM68, TGS1, LYN, RPS20, SNORD54, MOS, PLAG1, CHCHD7, SDR16C5, SDR16C6, PENK, IMPAD1, C8orf71, FAM110B, UBXN2B, CYP7A1, SDCBP, NSMAF, TOX, CA8, RAB2A, CHD7, CLVS1, ASPH, NKAIN3, LOC643763, GGH, TTPA, YTHDF3, MIR…
110	chr8	q11.21	48391326	49369748	303	0	-0.580914	KIAA0146, CEBPD, PRKDC, MCM4, UBE2V2
111	chr8	q11.21 - q13.2	49438975	68243072	5549	0	-0.931477	EFCAB1, SNAI2, C8orf22, SNTG1, PXDNL, PCMTD1, ST18, FAM150A, RB1CC1, NPBWR1, OPRK1, ATP6V1H, RGS20, TCEA1, LYPLA1, MRPL15, SOX17, RP1, XKR4, SBF1P1, TMEM68, TGS1, LYN, RPS20, SNORD54, MOS, PLAG1, CHCHD7, SDR16C5, SDR16C6, PENK, IMPAD1, C8orf71, FAM110B, UBXN2B, CYP7A1, SDCBP, NSMAF, TOX, CA8, RAB2A, CHD7, CLVS1, ASPH, NKAIN3, LOC643763, GGH, TTPA, YTHDF3, MIR124-2, LOC401463, BHLHE22, CYP7B1, ARM…
112	chr8	q11.23	54620070	55023450	167	0	-1.03824	ATP6V1H, RGS20, TCEA1, LYPLA1
113	chr8	q12.1	56650338	56856340	102	0	-1.10133	TMEM68, TGS1, LYN
114	chr8	q12.3	63186373	65606879	732	0	-0.836681	NKAIN3, LOC643763, GGH, TTPA, YTHDF3, MIR124-2, LOC401463, BHLHE22, CYP7B1
115	chr8	q13.1 - q13.2	66759236	68205475	575	0	-1.00276	DNAJC5B, TRIM55, CRH, RRS1, ADHFE1, C8orf46, MYBL1, VCPIP1, C8orf44, SGK3, PTTG3P, C8orf45, SNHG6, SNORD87, LRRC67, COPS5, CSPP1, ARFGEF1
116	chr8	q13.2 - q13.3	68858842	72778424	1308	0	-0.490405	PREX2, C8orf34, SULF1, SLCO5A1, PRDM14, NCOA2, TRAM1, LACTB2, XKR9, EYA1, MSC
117	chr8	q22.1	95853714	95942194	45	0.709168	0	INTS8, CCNE2, TP53INP1
118	chr8	q24.21	130723296	131214602	205	0	-0.531661	GSDMC, FAM49B, ASAP1
119	chr8	q24.23	139715503	139715562	5	0.701292	0	COL22A1
120	chr9	q21.32	84340856	84584992	75	0	-0.590718	FLJ43950, FLJ43859, FLJ44082
121	chr9	q34.11	131773868	131777216	7	0	-0.572964	SH3GLB2
122	chr9	q34.13	135544950	135552902	5	0.514671	0	DDX31, GTF3C4
123	chr11	p15.4	2916747	2946483	14	0	-0.49443	SLC22A18AS, SLC22A18
124	chr11	p15.4	10126389	10162706	17	0.625622	0	SBF2
125	chr11	p15.4 - p15.2	10169674	13550146	1315	0	-0.574103	SBF2, ADM, AMPD3, RNF141, LYVE1, MRVI1, CTR9, EIF4G2, SNORD97, ZBED5, GALNTL4, CSNK2A1P, USP47, DKK3, MICAL2, MICALCL, PARVA, TEAD1, RASSF10, ARNTL, BTBD10, PTH
126	chr11	p15.1	17190929	17192244	6	0.503927	0	PIK3C2A
127	chr11	p14.3 - p12	23310833	42477551	5508	0	-0.746554	LUZP2, ANO3, MUC15, SLC5A12, FIBIN, BBOX1, CCDC34, LGR4, LIN7C, BDNFOS, BDNF, KIF18A, MIR610, METT5D1, KCNA4, FSHB, C11orf46, MPPED2, DCDC1, DNAJC24, IMMP1L, ELP4, PAX6, RCN1, WT1, WIT1, EIF3M, CCDC73, PRRG4, QSER1, DEPDC7, TCP11L1, LOC283267, CSTF3, HIPK3, C11orf41, C11orf91, CD59, FBXO3, LMO2, CAPRIN1, NAT10, ABTB2, CAT, ELF5, EHF, APIP, PDHX, CD44, SLC1A2, PAMR1, FJX1, TRIM44, LDLRAD3, COMMD9,…
128	chr11	p14.1 - p13	29507261	31176661	521	0	-0.521302	KCNA4, FSHB, C11orf46, MPPED2
129	chr11	p13 - p12	31898554	42472388	3035	0	-0.846342	RCN1, WT1, WIT1, EIF3M, CCDC73, PRRG4, QSER1, DEPDC7, TCP11L1, LOC283267, CSTF3, HIPK3, C11orf41, C11orf91, CD59, FBXO3, LMO2, CAPRIN1, NAT10, ABTB2, CAT, ELF5, EHF, APIP, PDHX, CD44, SLC1A2, PAMR1, FJX1, TRIM44, LDLRAD3, COMMD9, PRR5L, TRAF6, RAG1, RAG2, C11orf74, LRRC4C
130	chr11	p13	32257987	32467831	63	0	-0.69866	WT1, WIT1
131	chr11	p13	33274258	34192803	346	0	-0.748828	HIPK3, C11orf41, C11orf91, CD59, FBXO3, LMO2, CAPRIN1, NAT10, ABTB2
132	chr11	p13 - p12	35060928	36515387	650	0	-0.955971	CD44, SLC1A2, PAMR1, FJX1, TRIM44, LDLRAD3, COMMD9, PRR5L, TRAF6
133	chr11	p13	35269915	35296058	20	0	-1.24518	SLC1A2
134	chr11	p12	39880301	41969616	632	0	-0.758102	LRRC4C
135	chr11	p12	42119502	42459555	43	0	-1.40075
136	chr11	p12 - p11.2	42634237	43602920	240	0	-0.579509	API5, TTC17, MIR670
137	chr11	p11.2	43613953	44578533	348	0	-0.474587	HSD17B12, ALKBH3, LOC729799, LOC387763, ACCSL, ACCS, EXT2, ALX4
138	chr11	p11.2	48182990	48184139	2	0	-0.493762	PTPRJ
139	chr11	q12.1 - q22.3	56941644	109955860	18454	0	-0.658188	LRRC55, APLNR, TNKS1BP1, SSRP1, P2RX3, PRG3, PRG2, SLC43A3, RTN4RL2, SLC43A1, TIMM10, SMTNL1, UBE2L6, SERPING1, MIR130A, YPEL4, CLP1, ZDHHC5, MED19, TMX2, C11orf31, BTBD18, CTNND1, OR9Q1, OR6Q1, OR9I1, OR9Q2, OR1S2, OR1S1, OR10Q1, OR10W1, OR5B17, OR5B3, OR5B2, OR5B12, OR5B21, LPXN, ZFP91, ZFP91-CNTF, CNTF, GLYAT, GLYATL2, GLYATL1, FAM111B, FAM111A, DTX4, MPEG1, OR5AN1, OR5A2, OR5A1, OR4D6, OR4D10…
140	chr11	q12.1 - q14.3	56941644	88740679	11979	0	-0.551365	LRRC55, APLNR, TNKS1BP1, SSRP1, P2RX3, PRG3, PRG2, SLC43A3, RTN4RL2, SLC43A1, TIMM10, SMTNL1, UBE2L6, SERPING1, MIR130A, YPEL4, CLP1, ZDHHC5, MED19, TMX2, C11orf31, BTBD18, CTNND1, OR9Q1, OR6Q1, OR9I1, OR9Q2, OR1S2, OR1S1, OR10Q1, OR10W1, OR5B17, OR5B3, OR5B2, OR5B12, OR5B21, LPXN, ZFP91, ZFP91-CNTF, CNTF, GLYAT, GLYATL2, GLYATL1, FAM111B, FAM111A, DTX4, MPEG1, OR5AN1, OR5A2, OR5A1, OR4D6, OR4D10…
141	chr11	q12.1 - q12.2	56966863	60893558	1538	0	-0.470493	APLNR, TNKS1BP1, SSRP1, P2RX3, PRG3, PRG2, SLC43A3, RTN4RL2, SLC43A1, TIMM10, SMTNL1, UBE2L6, SERPING1, MIR130A, YPEL4, CLP1, ZDHHC5, MED19, TMX2, C11orf31, BTBD18, CTNND1, OR9Q1, OR6Q1, OR9I1, OR9Q2, OR1S2, OR1S1, OR10Q1, OR10W1, OR5B17, OR5B3, OR5B2, OR5B12, OR5B21, LPXN, ZFP91, ZFP91-CNTF, CNTF, GLYAT, GLYATL2, GLYATL1, FAM111B, FAM111A, DTX4, MPEG1, OR5AN1, OR5A2, OR5A1, OR4D6, OR4D10, OR4D11…
142	chr11	q13.4 - q13.5	71749355	75590930	1716	0	-0.627455	NUMA1, LRTOMT, C11orf59, C11orf51, FOLR3, FOLR1, FOLR2, INPPL1, PHOX2A, CLPB, PDE2A, MIR139, ARAP1, STARD10, ATG16L2, FCHSD2, P2RY2, P2RY6, ARHGEF17, RELT, FAM168A, PLEKHB1, RAB6A, MRPL48, CHCHD8, PAAF1, DNAJB13, UCP2, UCP3, C2CD3, PPME1, P4HA3, PGM2L1, KCNE3, LIPT2, POLD3, CHRDL2, RNF169, XRRA1, SPCS2, NEU3, OR2AT4, SLCO2B1, ARRB1, MIR326, RPS3, SNORD15A, SNORD15B, KLHL35, GDPD5, SERPINH1, MAP6,…
143	chr11	q14.1	78382557	84259124	1796	0	-0.461406	ODZ4, MIR708, FAM181B, PRCP, C11orf82, RAB30, PCF11, ANKRD42, CCDC90B, DLG2
144	chr11	q14.1	82215443	83022464	283	0	-0.55106	FAM181B, PRCP, C11orf82, RAB30, PCF11, ANKRD42, CCDC90B
145	chr11	q14.1 - q14.2	85114554	86771425	651	0	-0.646247	DLG2, TMEM126B, TMEM126A, CREBZF, CCDC89, SYTL2, CCDC83, PICALM, EED, C11orf73, CCDC81, ME3, PRSS23, FZD4, TMEM135
146	chr11	q14.2 - q14.3	87910942	88351549	142	0	-0.659246	CTSC, GRM5
147	chr11	q14.3	88978303	89070866	35	0	-0.563021	TYR, NOX4
148	chr11	q14.3	89349599	89846726	51	0	-0.566015	FOLH1B, TRIM77, TRIM49, TRIM53, TRIM64B, LOC729384, TRIM64, UBTFL1
149	chr11	q14.3 - q22.3	89958106	109952532	6149	0	-0.852529	FAT3, MTNR1B, SLC36A4, CCDC67, C11orf75, KIAA1731, SCARNA9, SNORA25, SNORA32, SNORD6, SNORA1, SNORA8, SNORD5, SNORA18, MIR1304, SNORA40, TAF1D, C11orf54, MED17, C11orf90, HEPHL1, PANX1, FOLR4, GPR83, MRE11A, ANKRD49, FUT4, PIWIL4, AMOTL1, CWC15, KDM4D, KDM4DL, SFRS2B, ENDOD1, SESN3, FAM76B, CEP57, MTMR2, MAML2, CCDC82, JRKL, CNTN5, FLJ32810, TMEM133, PGR, TRPC6, ANGPTL5, KIAA1377, C11orf70, YAP1,…
150	chr11	q21	94154567	96478693	864	0	-0.926493	MRE11A, ANKRD49, FUT4, PIWIL4, AMOTL1, CWC15, KDM4D, KDM4DL, SFRS2B, ENDOD1, SESN3, FAM76B, CEP57, MTMR2, MAML2, CCDC82, JRKL
151	chr11	q21	96667623	96705080	5	0	-4.34712
152	chr11	q22.1 - q22.3	102084856	102947627	356	0	-0.942192	YAP1, BIRC3, BIRC2, TMEM123, MMP7, MMP20, MMP27, MMP8, MMP10, MMP1, MMP3, MMP12, MMP13, DCUN1D5
153	chr11	q22.3 - q25	109969677	134945165	9437	0	-0.998677	ZC3H12C, RDX, FDX1, ARHGAP20, C11orf53, C11orf92, C11orf93, POU2AF1, BTG4, MIR34B, MIR34C, C11orf88, LAYN, SIK2, PPP2R1B, ALG9, FDXACB1, C11orf1, CRYAB, HSPB2, C11orf52, DIXDC1, DLAT, PIH1D2, C11orf57, TIMM8B, SDHD, IL18, TEX12, BCO2, PTS, C11orf34, NCAM1, TTC12, ANKK1, DRD2, TMPRSS5, ZW10, CLDN25, USP28, HTR3B, HTR3A, ZBTB16, NNMT, C11orf71, RBM7, REXO2, FAM55A, FAM55D, FAM55B, CADM1, BUD13, ZNF…
154	chr11	q22.3 - q25	109973845	134877319	9419	0	-0.990048	ZC3H12C, RDX, FDX1, ARHGAP20, C11orf53, C11orf92, C11orf93, POU2AF1, BTG4, MIR34B, MIR34C, C11orf88, LAYN, SIK2, PPP2R1B, ALG9, FDXACB1, C11orf1, CRYAB, HSPB2, C11orf52, DIXDC1, DLAT, PIH1D2, C11orf57, TIMM8B, SDHD, IL18, TEX12, BCO2, PTS, C11orf34, NCAM1, TTC12, ANKK1, DRD2, TMPRSS5, ZW10, CLDN25, USP28, HTR3B, HTR3A, ZBTB16, NNMT, C11orf71, RBM7, REXO2, FAM55A, FAM55D, FAM55B, CADM1, BUD13, ZNF…
155	chr11	q22.3 - q23.1	110281313	110778490	168	0	-0.835691	FDX1, ARHGAP20
156	chr11	q23.1	111363270	111396034	35	0	-1.45796	BTG4, MIR34B, MIR34C, C11orf88
157	chr11	q23.1	111399959	112312936	405	0	-1.08241	C11orf88, LAYN, SIK2, PPP2R1B, ALG9, FDXACB1, C11orf1, CRYAB, HSPB2, C11orf52, DIXDC1, DLAT, PIH1D2, C11orf57, TIMM8B, SDHD, IL18, TEX12, BCO2, PTS, C11orf34
158	chr11	q23.3	115042523	116181341	313	0	-0.88617	CADM1
159	chr11	q23.3	116404943	117173730	282	0	-1.09713	BUD13, ZNF259, APOA5, APOA4, APOC3, APOA1, SIK3, PAFAH1B2, SIDT2, TAGLN, PCSK7, RNF214, BACE1
160	chr11	q23.3	118018633	118437567	207	0	-1.12703	SCN4B, SCN2B, AMICA1, MPZL3, MPZL2, CD3E, CD3D, CD3G, UBE4A, ATP5L, MLL, TTC36, TMEM25, C11orf60
161	chr11	q24.1	121765361	123406550	634	0	-1.08924	LOC399959, MIR125B1, BLID, MIRLET7A2, MIR100, UBASH3B, CRTAM, C11orf63, BSX, LOC341056, HSPA8, ASAM, GRAMD1B
162	chr11	q24.3	127868295	130164433	742	0	-1.08383	ETS1, FLI1, KCNJ1, KCNJ5, C11orf45, TP53AIP1, RICS, BARX2, TMEM45B, NFRKB, PRDM10, NCRNA00167, APLP2, ST14, ZBTB44
163	chr11	q25	131192555	134720344	1531	0	-0.894934	NTM, OPCML, SPATA19, LOC283174, IGSF9B, LOC100128239, JAM3, NCAPD3, VPS26B, THYN1, ACAD8, GLB1L3, GLB1L2, B3GAT1
164	chr12	p13.33 - p13.31	189561	7993618	3243	0	-0.614009	IQSEC3, SLC6A12, SLC6A13, KDM5A, CCDC77, B4GALNT3, NINJ2, WNK1, HSN2, RAD52, ERC1, LOC100292680, FBXL14, WNT5B, ADIPOR2, CACNA2D4, LRTM2, DCP1B, CACNA1C, FKBP4, ITFG2, NRIP2, FOXM1, C12orf32, TULP3, TEAD4, TSPAN9, PRMT8, EFCAB4B, PARP11, CCND2, C12orf5, FGF23, FGF6, C12orf4, RAD51AP1, DYRK4, AKAP3, NDUFA9, GALNT8, KCNA6, KCNA1, KCNA5, NTF3, ANO2, VWF, CD9, PLEKHG6, TNFRSF1A, SCNN1A, LTBR, LOC6786…
165	chr12	p13.33 - p13.31	189561	7771819	3149	0	-0.615498	IQSEC3, SLC6A12, SLC6A13, KDM5A, CCDC77, B4GALNT3, NINJ2, WNK1, HSN2, RAD52, ERC1, LOC100292680, FBXL14, WNT5B, ADIPOR2, CACNA2D4, LRTM2, DCP1B, CACNA1C, FKBP4, ITFG2, NRIP2, FOXM1, C12orf32, TULP3, TEAD4, TSPAN9, PRMT8, EFCAB4B, PARP11, CCND2, C12orf5, FGF23, FGF6, C12orf4, RAD51AP1, DYRK4, AKAP3, NDUFA9, GALNT8, KCNA6, KCNA1, KCNA5, NTF3, ANO2, VWF, CD9, PLEKHG6, TNFRSF1A, SCNN1A, LTBR, LOC6786…
166	chr12	p13.33	280442	1788110	669	0	-0.681044	IQSEC3, SLC6A12, SLC6A13, KDM5A, CCDC77, B4GALNT3, NINJ2, WNK1, HSN2, RAD52, ERC1, LOC100292680, FBXL14, WNT5B
167	chr12	p13.33	2091200	2645158	268	0	-0.528194	DCP1B, CACNA1C
168	chr12	p13.32 - p13.31	3575900	5608944	741	0	-0.506467	PRMT8, EFCAB4B, PARP11, CCND2, C12orf5, FGF23, FGF6, C12orf4, RAD51AP1, DYRK4, AKAP3, NDUFA9, GALNT8, KCNA6, KCNA1, KCNA5, NTF3
169	chr12	p13.31	6232068	7285232	478	0	-0.718789	VWF, CD9, PLEKHG6, TNFRSF1A, SCNN1A, LTBR, LOC678655, CD27, TAPBPL, VAMP1, MRPL51, NCAPD2, SCARNA10, GAPDH, IFFO1, NOP2, CHD4, SCARNA11, LPAR5, ACRBP, ING4, ZNF384, C12orf53, COPS7A, MLF2, PTMS, LAG3, CD4, GPR162, LEPREL2, GNB3, CDCA3, USP5, TPI1, SPSB2, RPL13P5, LRRC23, ENO2, ATN1, C12orf57, PTPN6, MIR200C, MIR141, PHB2, SCARNA12, EMG1, LPCAT3, C1S, C1R, C1RL, LOC283314, RBP5, CLSTN3
170	chr12	p13.2 - p11.22	12087463	29524328	6098	0	-0.609954	BCL2L14, LRP6, MANSC1, LOH12CR2, LOH12CR1, DUSP16, CREBL2, GPR19, CDKN1B, APOLD1, MIR613, DDX47, RPL13AP20, GPRC5A, MIR614, GPRC5D, HEBP1, HTR7P, KIAA1467, GSG1, EMP1, C12orf36, GRIN2B, ATF7IP, PLBD1, GUCY2C, HIST4H4, H2AFJ, WBP11, C12orf60, C12orf69, ART4, MGP, ERP27, ARHGDIB, PDE6H, RERG, PTPRO, EPS8, STRAP, DERA, SLC15A5, MGST1, LMO3, RERGL, PIK3C2G, PLCZ1, CAPZA3, PLEKHA5, AEBP2, PDE3A, SLCO1…
171	chr12	p13.2 - p12.1	12166919	25192771	4560	0	-0.639818	BCL2L14, LRP6, MANSC1, LOH12CR2, LOH12CR1, DUSP16, CREBL2, GPR19, CDKN1B, APOLD1, MIR613, DDX47, RPL13AP20, GPRC5A, MIR614, GPRC5D, HEBP1, HTR7P, KIAA1467, GSG1, EMP1, C12orf36, GRIN2B, ATF7IP, PLBD1, GUCY2C, HIST4H4, H2AFJ, WBP11, C12orf60, C12orf69, ART4, MGP, ERP27, ARHGDIB, PDE6H, RERG, PTPRO, EPS8, STRAP, DERA, SLC15A5, MGST1, LMO3, RERGL, PIK3C2G, PLCZ1, CAPZA3, PLEKHA5, AEBP2, PDE3A, SLCO1…
172	chr12	p13.2 - p13.1	12169851	13656870	715	0	-0.719682	BCL2L14, LRP6, MANSC1, LOH12CR2, LOH12CR1, DUSP16, CREBL2, GPR19, CDKN1B, APOLD1, MIR613, DDX47, RPL13AP20, GPRC5A, MIR614, GPRC5D, HEBP1, HTR7P, KIAA1467, GSG1, EMP1, C12orf36
173	chr12	p12.3	14850994	16013033	486	0	-0.715952	HIST4H4, H2AFJ, WBP11, C12orf60, C12orf69, ART4, MGP, ERP27, ARHGDIB, PDE6H, RERG, PTPRO, EPS8
174	chr12	p12.1	25204137	26202115	360	0	-0.409853	LRMP, CASC1, LYRM5, KRAS, IFLTD1, RASSF8
175	chr12	p11.23 - p11.22	27279770	28336139	364	0	-0.65893	STK38L, ARNTL2, C12orf70, PPFIBP1, REP15, MRPS35, LOC100133893, KLHDC5, PTHLH
176	chr12	p11.21	32987477	32991561	3	0	-0.343197	PKP2
177	chr12	q14.2	64669163	64669222	5	0.563023	0	C12orf56
178	chr12	q24.22 - q24.32	116979263	125960376	3740	0	-0.477645	MAP1LC3B2, C12orf49, RNFT2, HRK, FBXW8, TESC, FBXO21, NOS1, KSR2, RFC5, WSB2, VSIG10, PEBP1, TAOK3, SUDS3, SRRM4, HSPB8, LOC144742, CCDC60, TMEM233, PRKAB1, CIT, MIR1178, CCDC64, RAB35, GCN1L1, RPLP0, PXN, NME2P1, SIRT4, PLA2G1B, MSI1, COX6A1, TRIAP1, GATC, SFRS9, DYNLL1, COQ5, RNF10, POP5, CABP1, MLEC, UNC119B, ACADS, SPPL3, C12orf27, HNF1A, C12orf43, OASL, P2RX7, P2RX4, CAMKK2, ANAPC5, RNF34, K…
179	chr12	q24.23 - q24.31	120158238	124191209	1771	0	-0.519208	CIT, CCDC64, RAB35, GCN1L1, RPLP0, PXN, NME2P1, SIRT4, PLA2G1B, MSI1, COX6A1, TRIAP1, GATC, SFRS9, DYNLL1, COQ5, RNF10, POP5, CABP1, MLEC, UNC119B, ACADS, SPPL3, C12orf27, HNF1A, C12orf43, OASL, P2RX7, P2RX4, CAMKK2, ANAPC5, RNF34, KDM2B, ORAI1, MORN3, TMEM120B, RHOF, LOC338799, SETD1B, HPD, PSMD9, WDR66, BCL7A, MLXIP, LRRC43, IL31, B3GNT4, DIABLO, VPS33A, CLIP1, ZCCHC8, RSRC2, KNTC1, GPR109A, GP…
180	chr12	q24.31	124890997	125500870	221	0	-0.517731	NCOR2, SCARB1, UBC, DHX37, BRI3BP
181	chr12	q24.32	127402351	128403404	195	0	-0.464154
182	chr12	q24.33	131777299	133777212	745	0	-0.442893	SFRS8, MMP17, ULK1, PUS1, EP400, SNORA49, EP400NL, DDX51, NOC4L, GALNT9, LOC100130238, FBRSL1, P2RX2, POLE, PXMP2, PGAM5, ANKLE2, GOLGA3, CHFR, ZNF605, ZNF26, ZNF84, ZNF140, ZNF10, ZNF268
183	chr12	q24.33	132078239	132078298	5	0	-1.12076
184	chr13	q12.3	29874109	29925611	14	0.704705	0	MTUS2
185	chr13	q14.11 - q34	42385309	115083342	23046	0	-0.774068	KIAA0564, DGKH, AKAP11, TNFSF11, C13orf30, EPSTI1, DNAJC15, ENOX1, CCDC122, C13orf31, LOC121838, SERP2, TSC22D1, NUFIP1, KIAA1704, GTF2F2, KCTD4, TPT1, SNORA31, LOC100190939, SLC25A30, COG3, FAM194B, SPERT, SIAH3, ZC3H13, CPB2, LCP1, C13orf18, LRCH1, ESD, HTR2A, SUCLA2, NUDT15, MED4, ITM2B, RB1, LPAR6, RCBTB2, CYSLTR2, FNDC3A, MLNR, CDADC1, CAB39L, SETDB2, PHF11, RCBTB1, ARL11, EBPL, KPNA3, LOC22…
186	chr13	q14.11 - q14.13	42385309	46017516	1553	0	-0.587766	KIAA0564, DGKH, AKAP11, TNFSF11, C13orf30, EPSTI1, DNAJC15, ENOX1, CCDC122, C13orf31, LOC121838, SERP2, TSC22D1, NUFIP1, KIAA1704, GTF2F2, KCTD4, TPT1, SNORA31, LOC100190939, SLC25A30
187	chr13	q14.13 - q33.2	46021635	105099416	17993	0	-0.845426	COG3, FAM194B, SPERT, SIAH3, ZC3H13, CPB2, LCP1, C13orf18, LRCH1, ESD, HTR2A, SUCLA2, NUDT15, MED4, ITM2B, RB1, LPAR6, RCBTB2, CYSLTR2, FNDC3A, MLNR, CDADC1, CAB39L, SETDB2, PHF11, RCBTB1, ARL11, EBPL, KPNA3, LOC220429, C13orf1, DLEU2, TRIM13, KCNRG, MIR16-1, MIR15A, DLEU1, FAM10A4, DLEU7, RNASEH2B, GUCY1B2, FAM124A, SERPINE3, INTS6, WDFY2, DHRS12, FLJ37307, CCDC70, ATP7B, ALG11, UTP14C, NEK5, NE…
188	chr13	q14.3	53171654	54885829	472	0	-0.753509	HNRNPA1L2, SUGT1, LECT1, MIR759, PCDH8, OLFM4
189	chr13	q31.1	79745844	80212550	161	0	-0.987566	RBM26, NDFIP2
190	chr13	q31.3	92391352	93231867	405	0	-0.766979	GPC5
191	chr13	q32.1	96626501	97363239	375	0	-0.771899	UGGT2, HS6ST3
192	chr13	q32.3	99564997	99830762	120	0	-0.985569	DOCK9
193	chr13	q32.3	100593126	101615187	467	0	-0.765781	ZIC5, ZIC2, PCCA, A2LD1, TMTC4
194	chr13	q33.2 - q34	105177575	115083342	3489	0	-0.496551	DAOA, EFNB2, ARGLU1, FAM155A, LIG4, ABHD13, TNFSF13B, MYO16, IRS2, COL4A1, COL4A2, RAB20, CARKD, CARS2, ING1, C13orf29, ANKRD10, ARHGEF7, C13orf16, SOX1, C13orf28, TUBGCP3, C13orf35, ATP11A, MCF2L, F7, F10, PROZ, PCID2, CUL4A, LAMP1, GRTP1, ADPRHL1, DCUN1D2, TMCO3, TFDP1, ATP4B, GRK1, LOC100130386, FAM70B, GAS6, FLJ44054, RASA3, CDC16, UPF3A, ZNF828
195	chr13	q33.3 - q34	109839147	111406917	570	0	-0.591592	MYO16, IRS2, COL4A1, COL4A2, RAB20, CARKD, CARS2, ING1
196	chr13	q34	113868675	115043128	459	0	-0.582779	CUL4A, LAMP1, GRTP1, ADPRHL1, DCUN1D2, TMCO3, TFDP1, ATP4B, GRK1, LOC100130386, FAM70B, GAS6, FLJ44054, RASA3, CDC16
197	chr14	q11.2	20788524	21006104	133	0.535154	0	CCNB1IP1, SNORD126, MIR1201, RPPH1, PARP2, TEP1, KLHL33, OSGEP, APEX1, TMEM55B, PNP, RNASE10
198	chr14	q24.2	70307434	73754811	1540	0	-0.509063	SMOC1, SLC8A3, ADAM21P1, COX16, SYNJ2BP, ADAM21, ADAM20, MED6, TTC9, MAP3K9, PCNX, SNORD56B, LOC145474, SIPA1L1, RGS6, DPF3, DCAF4, ZFYVE1, RBM25, PSEN1, PAPLN, NUMB
199	chr14	q24.2	70826542	71801445	361	0	-0.579864	SYNJ2BP, ADAM21, ADAM20, MED6, TTC9, MAP3K9, PCNX
200	chr14	q24.2	73663965	73750429	45	0	-0.724364	PSEN1, PAPLN, NUMB
201	chr14	q31.3	88985218	89580541	212	0	-0.40503	PTPN21, ZC3H14, EML5, TTC8
202	chr15	q11.1 - q13.2	20102541	30367662	2464	0	-0.540745	GOLGA6L6, GOLGA8C, BCL8, POTEB, NF1P1, LOC646214, CXADRP2, LOC727924, OR4M2, OR4N4, OR4N3P, GOLGA8D, GOLGA6L1, TUBGCP5, CYFIP1, NIPA2, NIPA1, WHAMML1, GOLGA9P, HERC2P2, GOLGA8E, MKRN3, MAGEL2, NDN, PWRN2, PWRN1, C15orf2, SNRPN, SNURF, SNORD107, PAR-SN, PAR5, SNORD64, SNORD108, SNORD109A, SNORD109B, SNORD116-1, SNORD116-2, SNORD116-3, SNORD116-9, SNORD116-4, SNORD116-7, SNORD116-5, SNORD116-6, SNO…
203	chr15	q11.1 - q13.2	20622278	30366124	2437	0	-0.541245	GOLGA6L6, GOLGA8C, BCL8, POTEB, NF1P1, LOC646214, CXADRP2, LOC727924, OR4M2, OR4N4, OR4N3P, GOLGA8D, GOLGA6L1, TUBGCP5, CYFIP1, NIPA2, NIPA1, WHAMML1, GOLGA9P, HERC2P2, GOLGA8E, MKRN3, MAGEL2, NDN, PWRN2, PWRN1, C15orf2, SNRPN, SNURF, SNORD107, PAR-SN, PAR5, SNORD64, SNORD108, SNORD109A, SNORD109B, SNORD116-1, SNORD116-2, SNORD116-3, SNORD116-9, SNORD116-4, SNORD116-7, SNORD116-5, SNORD116-6, SNO…
204	chr15	q13.1 - q13.2	29753454	30366124	249	0	-0.683795	FAM189A1, TJP1
205	chr15	q13.3	32462642	33387168	258	0	-0.48375	FAM7A3, FAM7A2, FAM7A1, ARHGAP11A, SCG5, GREM1, FMN1
206	chr15	q14	34210600	35510737	539	0	-0.477098	AVEN, CHRM5, C15orf24, PGBD4, C15orf29, TMEM85, SLC12A6, NOP10, C15orf55, LPCAT4, GOLGA8A, GOLGA8B, GJD2, ACTC1, AQR, ZNF770
207	chr15	q14	38134623	38158855	5	0	-0.429864
208	chr15	q15.1	41108567	41119151	8	0	-0.507584	PPP1R14D
209	chr15	q24.1	72989580	73051820	32	0.503436	0	BBS4, ADPGK
210	chr16	p13.3	93628	5510005	2144	0	-0.59078	POLR3K, SNRNP25, RHBDF1, MPG, C16orf35, HBZ, HBM, HBA2, HBA1, HBQ1, LUC7L, ITFG3, RGS11, ARHGDIG, PDIA2, AXIN1, MRPL28, TMEM8A, LOC100134368, NME4, DECR2, RAB11FIP3, C16orf10, SOLH, C16orf11, NHLRC4, PIGQ, RAB40C, WFIKKN1, C16orf13, FAM195A, WDR90, RHOT2, RHBDL1, STUB1, JMJD8, WDR24, FBXL16, METRN, FAM173A, CCDC78, HAGHL, NARFL, MSLN, MSLNL, MIR662, RPUSD1, CHTF18, GNG13, PRR25, LMF1, SOX8, LOC14…
211	chr16	p13.3	97560	5066236	2040	0	-0.595338	POLR3K, SNRNP25, RHBDF1, MPG, C16orf35, HBZ, HBM, HBA2, HBA1, HBQ1, LUC7L, ITFG3, RGS11, ARHGDIG, PDIA2, AXIN1, MRPL28, TMEM8A, LOC100134368, NME4, DECR2, RAB11FIP3, C16orf10, SOLH, C16orf11, NHLRC4, PIGQ, RAB40C, WFIKKN1, C16orf13, FAM195A, WDR90, RHOT2, RHBDL1, STUB1, JMJD8, WDR24, FBXL16, METRN, FAM173A, CCDC78, HAGHL, NARFL, MSLN, MSLNL, MIR662, RPUSD1, CHTF18, GNG13, PRR25, LMF1, SOX8, LOC14…
212	chr16	p13.3	2787055	2806257	12	0	-0.947239	LOC100128788, SRRM2
213	chr16	p13.3	3335630	3487322	58	0	-0.905205	ZNF263, TIGD7, ZNF75A, OR2C1, ZNF434, ZNF174, ZNF597
214	chr16	p13.2	8431175	9852828	414	0	-0.536383	TMEM114, C16orf68, ABAT, TMEM186, PMM2, CARHSP1, USP7, C16orf72, GRIN2A
215	chr16	p13.2 - p13.13	10483846	12163511	708	0	-0.533182	ATF7IP2, EMP2, TEKT5, NUBP1, FAM18A, CIITA, DEXI, CLEC16A, SOCS1, TNP2, PRM3, PRM2, PRM1, C16orf75, LITAF, SNN, TXNDC11, ZC3H7A, BCAR4, RSL1D1, GSPT1, TNFRSF17, RUNDC2A, SNX29
216	chr16	p13.12	14377515	14780194	172	0	-0.435048	MIR193B, MIR365-1, PARN, BFAR, PLA2G10
217	chr16	p12.2	21969435	22040672	42	0.510626	0	UQCRC2, C16orf65, C16orf52
218	chr16	p11.2	29976604	29978426	6	0.404547	0	TMEM219
219	chr16	q11.2	46593548	46652806	25	0.584209	0	ANKRD26P1, SHCBP1
220	chr16	q12.1	47126795	47415708	108	0.53664	0	NETO2, ITFG1
221	chr16	q12.1	48664327	50288296	495	0.506069	0	CBLN1, C16orf78, ZNF423, TMEM188, HEATR3, PAPD5
222	chr16	q12.2	53469745	53779762	168	0.515114	0	RBL2, AKTIP, RPGRIP1L, FTO
223	chr16	q12.2 - q21	56249994	57660295	681	0.424518	0	GNAO1, AMFR, NUDT21, OGFOD1, BBS2, MT4, MT3, MT2A, MT1L, MT1E, MT1M, MT1A, MT1DP, MT1B, MT1F, MT1G, MT1H, MT1IP, MT1X, NUP93, MIR138-2, SLC12A3, HERPUD1, CETP, NLRC5, CPNE2, FAM192A, RSPRY1, ARL2BP, PLLP, CCL22, CX3CL1, CCL17, CIAPIN1, COQ9, POLR2C, DOK4, CCDC102A, GPR114, GPR56
224	chr16	q22.1 - q22.2	69888003	70836071	339	0	-0.502428	WWP2, MIR140, CLEC18A, PDXDC2, PDPR, CLEC18C, EXOSC6, AARS, DDX19B, DDX19A, ST3GAL2, FUK, COG4, SF3B3, SNORD111B, SNORD111, IL34, MTSS1L, VAC14
225	chr16	q23.1	74336088	75889512	588	0	-0.494251	PSMD7, LOC283922, CLEC18B, GLG1, RFWD3, MLKL, FA2H, WDR59, ZNRF1, LDHD, ZFP1, CTRB2, CTRB1, BCAR1, CFDP1, TMEM170A, CHST6, CHST5, TMEM231, GABARAPL2, ADAT1, KARS, TERF2IP
226	chr16	q23.2 - q23.3	81383468	83426133	851	0	-0.442687	GAN, CMIP, PLCG2, SDR42E1, HSD17B2, MPHOSPH6, CDH13
227	chr16	q24.1	84470121	86236295	729	0	-0.476917	ATP2C2, KIAA1609, COTL1, KLHL36, USP10, CRISPLD2, ZDHHC7, KIAA0513, FAM92B, KIAA0182, GINS2, C16orf74, MIR1910, COX4NB, COX4I1, IRF8
228	chr16	q24.3	89432985	90149546	336	0	-0.516795	ANKRD11, SPG7, RPL13, SNORD68, CPNE7, DPEP1, CHMP1A, C16orf55, CDK10, SPATA2L, C16orf7, ZNF276, FANCA, SPIRE2, TCF25, MC1R, TUBB3, DEF8, CENPBD1, AFG3L1, DBNDD1, GAS8, C16orf3, LOC100130015, PRDM7
229	chr17	p13.3	826953	2555002	841	0	-0.423404	NXN, TIMM22, ABR, BHLHA9, TUSC5, YWHAE, CRK, MYO1C, INPP5K, LOC100306951, PITPNA, SLC43A2, SCARF1, RILP, PRPF8, TLCD2, C17orf91, MIR22, WDR81, SERPINF2, SERPINF1, SMYD4, RPA1, RTN4RL1, DPH1, OVCA2, MIR132, MIR212, HIC1, SMG6, SRR, TSR1, SNORD91B, SNORD91A, SGSM2, MNT, LOC284009, METT10D, PAFAH1B1
230	chr17	q12 - q21.31	36004966	42823753	2871	0.450358	0	HNF1B, LOC284100, TBC1D3, TBC1D3F, MRPL45, GPR179, SOCS7, ARHGAP23, SRCIN1, C17orf96, MLLT6, CISD3, PCGF2, PSMB3, PIP4K2B, CWC25, C17orf98, RPL23, SNORA21, LASP1, FBXO47, PLXDC1, ARL5C, CACNB1, RPL19, STAC2, LOC90110, FBXL20, MED1, CDK12, NEUROD2, PPP1R1B, STARD3, TCAP, PNMT, PGAP3, ERBB2, C17orf37, GRB7, IKZF3, ZPBP2, GSDMB, ORMDL3, GSDMA, PSMD3, CSF3, MED24, SNORD124, THRA, NR1D1, MSL1, CASC3, …
231	chr17	q12 - q21.31	36723649	42450863	2565	0.443483	0	SRCIN1, C17orf96, MLLT6, CISD3, PCGF2, PSMB3, PIP4K2B, CWC25, C17orf98, RPL23, SNORA21, LASP1, FBXO47, PLXDC1, ARL5C, CACNB1, RPL19, STAC2, LOC90110, FBXL20, MED1, CDK12, NEUROD2, PPP1R1B, STARD3, TCAP, PNMT, PGAP3, ERBB2, C17orf37, GRB7, IKZF3, ZPBP2, GSDMB, ORMDL3, GSDMA, PSMD3, CSF3, MED24, SNORD124, THRA, NR1D1, MSL1, CASC3, RAPGEFL1, WIPF2, CDC6, RARA, GJD3, TOP2A, IGFBP4, TNS4, CCR7, SMARCE…
232	chr17	q21.31	44132155	44236735	51	0.507389	0	KIAA1267
233	chr17	q21.32 - q21.33	45769503	47956306	1089	0.537937	0	TBKBP1, TBX21, OSBPL7, MRPL10, LRRC46, SCRN2, SP6, SP2, PNPO, PRR15L, CDK5RAP3, COPZ2, MIR152, NFE2L1, CBX1, SNX11, SKAP1, MIR1203, HOXB1, HOXB2, HOXB3, HOXB4, MIR10A, LOC404266, HOXB5, HOXB6, HOXB7, HOXB8, HOXB9, MIR196A1, PRAC, C17orf93, HOXB13, TTLL6, CALCOCO2, ATP5G1, UBE2Z, SNF8, GIP, IGF2BP1, B4GALNT2, GNGT2, ABI3, PHOSPHO1, ZNF652, PHB, NGFR, NXPH3, SPOP, SLC35B1, FAM117A, MYST2, TAC4
234	chr17	q21.32 - q21.33	46336577	47406867	523	0.593477	0	SKAP1, HOXB1, HOXB2, HOXB3, HOXB4, MIR10A, LOC404266, HOXB5, HOXB6, HOXB7, HOXB8, HOXB9, MIR196A1, PRAC, C17orf93, HOXB13, TTLL6, CALCOCO2, ATP5G1, UBE2Z, SNF8, GIP, IGF2BP1, B4GALNT2, GNGT2, ABI3, PHOSPHO1, ZNF652
235	chr17	q21.33 - q22	48539625	55960415	2209	0.570514	0	ACSF2, CHAD, RSAD1, MYCBPAP, EPN3, SPATA20, CACNA1G, ABCC3, ANKRD40, LUC7L3, C17orf73, WFIKKN2, TOB1, SPAG9, NME1-NME2, NME1, NME2, MBTD1, UTP18, CA10, KIF2B, TOM1L1, COX11, STXBP4, HLF, MMD, TMEM100, PCTP, ANKFN1, NOG, C17orf67, DGKE, MTVR2, TRIM25, COIL, SCPEP1, RNF126P1, AKAP1, MSI2, MRPS23, CUEDC1
236	chr17	q21.33	48617474	49231720	276	0.423431	0	EPN3, SPATA20, CACNA1G, ABCC3, ANKRD40, LUC7L3, C17orf73, WFIKKN2, TOB1, SPAG9, NME1-NME2, NME1
237	chr17	q21.33 - q22	49721734	54541672	1177	0.64317	0	CA10, KIF2B, TOM1L1, COX11, STXBP4, HLF, MMD, TMEM100, PCTP, ANKFN1
238	chr17	q22	51338822	51829828	91	0.461215	0
239	chr17	q22 - q24.3	55973997	69696419	5174	0.541475	0	CUEDC1, VEZF1, SFRS1, DYNLL2, OR4D1, MSX2P1, OR4D2, EPX, MKS1, LPO, MPO, BZRAP1, MIR142, SUPT4H1, RNF43, HSF5, MTMR4, SEPT4, C17orf47, TEX14, RAD51C, PPM1E, TRIM37, SKA2, MIR454, MIR301A, PRR11, C17orf71, GDPD1, YPEL2, DHX40, CLTC, PTRH2, TMEM49, MIR21, TUBD1, RPS6KB1, RNFT1, DHX40P, HEATR6, LOC645638, LOC653653, CA4, USP32, SCARNA20, C17orf64, APPBP2, PPM1D, BCAS3, TBX2, C17orf82, TBX4, NACA2, B…
240	chr17	q22	56497803	57356065	403	0.581711	0	HSF5, MTMR4, SEPT4, C17orf47, TEX14, RAD51C, PPM1E, TRIM37, SKA2, MIR454, MIR301A, PRR11, C17orf71, GDPD1
241	chr17	q23.2	58832795	59604434	327	0.621075	0	BCAS3, TBX2, C17orf82, TBX4
242	chr17	q24.1 - q24.3	63192374	68820742	2118	0.579026	0	RGS9, AXIN2, CCDC46, APOH, PRKCA, MIR634, CACNG5, CACNG4, CACNG1, HELZ, PSMD12, PITPNC1, NOL11, SNORA38B, BPTF, C17orf58, KPNA2, LOC651250, LOC440461, AMZ2, ARSG, SLC16A6, WIPI1, MIR635, PRKAR1A, FAM20A, ABCA8, ABCA9, ABCA6, ABCA10, ABCA5, MAP2K6, KCNJ16, KCNJ2
243	chr17	q24.2	64880681	66270706	560	0.512029	0	CACNG5, CACNG4, CACNG1, HELZ, PSMD12, PITPNC1, NOL11, SNORA38B, BPTF, C17orf58, KPNA2, LOC651250, LOC440461, AMZ2, ARSG, SLC16A6
244	chr17	q25.1	70990893	71011138	11	0	-0.390927	SLC39A11
245	chr17	q25.3	78269805	80241709	804	0	-0.702015	RNF213, LOC100294362, FLJ35220, NPTX1, RPTOR, CHMP6, FLJ90757, BAIAP2, AATK, MIR657, MIR338, MIR1250, LOC388428, AZI1, C17orf56, C17orf89, SLC38A10, C17orf55, TMEM105, BAHCC1, ACTG1, FSCN2, C17orf70, NPLOC4, TSPAN10, PDE6G, C17orf90, CCDC137, ARL16, HGS, MRPL12, SLC25A10, GCGR, FAM195B, DYSFIP1, P4HB, ARHGDIA, THOC4, ANAPC11, NPB, PCYT2, SIRT7, MAFG, LOC92659, PYCR1, MYADML2, NOTUM, ASPSCR1, STRA…
246	chr17	q25.3	78276661	79396588	532	0	-0.865938	RNF213, LOC100294362, FLJ35220, NPTX1, RPTOR, CHMP6, FLJ90757, BAIAP2, AATK, MIR657, MIR338, MIR1250, LOC388428, AZI1, C17orf56, C17orf89, SLC38A10, C17orf55, TMEM105, BAHCC1
247	chr18	p11.32 - p11.31	14316	4188900	1485	0	-0.504688	USP14, THOC1, COLEC12, CETN1, CLUL1, C18orf56, TYMS, ENOSF1, YES1, ADCYAP1, C18orf2, METTL4, NDC80, SMCHD1, EMILIN2, LPIN2, LOC727896, MYOM1, MYL12A, MYL12B, TGIF1, DLGAP1, FLJ35776
248	chr18	p11.32 - p11.31	2041574	3688375	630	0	-0.549823	METTL4, NDC80, SMCHD1, EMILIN2, LPIN2, LOC727896, MYOM1, MYL12A, MYL12B, TGIF1, DLGAP1, FLJ35776
249	chr18	p11.31 - p11.23	6825044	7863142	366	0	-0.470019	ARHGAP28, LAMA1, LRRC30, PTPRM
250	chr18	p11.22 - p11.21	8661547	15079335	2031	0	-0.506619	KIAA0802, NDUFV2, ANKRD12, TWSG1, RALBP1, PPP4R1, RAB31, TXNDC2, VAPA, APCDD1, NAPG, FAM38B, GNAL, CHMP1B, MPPE1, IMPA2, CIDEA, TUBB6, AFG3L2, SLMO1, SPIRE1, CEP76, PSMG2, PTPN2, SEH1L, CEP192, C18orf1, C18orf19, RNMT, MC5R, MC2R, ZNF519, LOC284233, CXADRP3, POTEC, ANKRD30B
251	chr18	p11.22	8895494	9867324	397	0	-0.62347	NDUFV2, ANKRD12, TWSG1, RALBP1, PPP4R1, RAB31
252	chr18	p11.22	9673471	9711840	17	0	-1.06166	RAB31
253	chr18	p11.21	12231943	13238385	423	0	-0.545056	CIDEA, TUBB6, AFG3L2, SLMO1, SPIRE1, CEP76, PSMG2, PTPN2, SEH1L, CEP192, C18orf1
254	chr18	q11.2 - q12.3	22093287	43162305	5818	0	-0.502081	ZNF521, SS18, PSMA8, TAF4B, KCTD1, LOC728606, AQP4, C18orf16, CHST9, CDH2, MIR302F, DSC3, DSC2, DSC1, DSG1, DSG4, DSG3, DSG2, TTR, B4GALT6, MCART2, KIAA1012, RNF125, RNF138, MEP1B, FAM59A, WBP11P1, KLHL14, C18orf34, ASXL3, NOL4, DTNA, MAPRE2, ZNF397, ZNF397OS, ZNF271, ZNF24, ZNF396, INO80C, GALNT1, MIR187, C18orf21, RPRD1A, SLC39A6, ELP2, MOCOS, FHOD3, C18orf10, KIAA1328, BRUNOL4, LOC647946, KC6,…
255	chr18	q11.2	22539124	23545297	259	0	-0.414682	ZNF521
256	chr18	q11.2	24317572	24873668	191	0	-0.423211	AQP4, C18orf16, CHST9
257	chr18	q12.1	28533873	29202970	302	0	-0.641052	DSC3, DSC2, DSC1, DSG1, DSG4, DSG3, DSG2, TTR, B4GALT6
258	chr18	q12.1 - q12.2	29845666	32819136	1045	0	-0.422246	FAM59A, WBP11P1, KLHL14, C18orf34, ASXL3, NOL4, DTNA, MAPRE2
259	chr18	q12.2	33519688	33960203	176	0	-0.644859	C18orf21, RPRD1A, SLC39A6, ELP2, MOCOS, FHOD3
260	chr18	q12.2 - q12.3	34385914	41796227	1676	0	-0.485604	C18orf10, KIAA1328, BRUNOL4, LOC647946, KC6, PIK3C3, RIT2, SYT4
261	chr18	q12.3 - q21.1	43196711	43905684	327	0	-0.581372	SLC14A2, SLC14A1, SIGLEC15, KIAA1632, PSTPIP2, ATP5A1, HAUS1, C18orf25
262	chr18	q21.1 - q21.2	43922753	49111751	1916	0	-0.55777	RNF165, LOXHD1, ST8SIA5, PIAS2, KATNAL2, TCEB3CL, TCEB3C, TCEB3B, HDHD2, IER3IP1, SMAD2, ZBTB7C, KIAA0427, SMAD7, DYM, C18orf32, MIR1539, RPL17, SNORD58C, U58, SNORD58A, SNORD58B, LIPG, ACAA2, SCARNA17, MYO5B, CCDC11, MBD1, CXXC1, SKA1, MAPK4, MRO, ME2, ELAC1, SMAD4, MEX3C
263	chr18	q21.1	45817271	47763351	791	0	-0.596134	KIAA0427, SMAD7, DYM, C18orf32, MIR1539, RPL17, SNORD58C, U58, SNORD58A, SNORD58B, LIPG, ACAA2, SCARNA17, MYO5B, CCDC11
264	chr18	q21.2	51158202	52550657	303	0	-0.54659	MBD2, SNORA37, POLI, STARD6, C18orf54, C18orf26, RAB27B
265	chr18	q21.2 - q21.31	52973200	55699861	919	0	-0.537937	TCF4, TXNL1, WDR7, ST8SIA3, ONECUT2, FECH, NARS, ATP8B1
266	chr18	q21.31 - q23	55747809	78015111	6491	0	-0.573243	NEDD4L, MIR122, ALPK2, MALT1, ZNF532, LOC390858, SEC11C, GRP, RAX, CPLX4, LMAN1, CCBE1, PMAIP1, MC4R, CDH20, RNF152, PIGN, KIAA1468, TNFRSF11A, ZCCHC2, PHLPP1, BCL2, KDSR, VPS4B, SERPINB5, SERPINB12, SERPINB13, SERPINB4, SERPINB3, SERPINB11, SERPINB7, SERPINB2, SERPINB10, HMSD, SERPINB8, C18orf20, CDH7, CDH19, DSEL, TMX3, CCDC102B, DOK6, CD226, RTTN, SOCS6, CBLN2, NETO1, FBXO15, C18orf55, CYB5A, …
267	chr18	q21.32 - q21.33	57822468	59553548	366	0	-0.432832	MC4R, CDH20, RNF152
268	chr18	q21.33 - q22.1	60837203	61778331	385	0	-0.624613	BCL2, KDSR, VPS4B, SERPINB5, SERPINB12, SERPINB13, SERPINB4, SERPINB3, SERPINB11, SERPINB7, SERPINB2, SERPINB10, HMSD, SERPINB8, C18orf20
269	chr18	q23	74549891	78012829	1201	0	-0.80433	ZNF236, MBP, GALR1, SALL3, ATP9B, NFATC1, CTDP1, KCNG2, PQLC1, HSBP1L1, TXNL4A, C18orf22, ADNP2, LOC100130522, PARD6G
270	chr19	p13.3	4679481	5339449	346	0	-0.602841	DPP9, C19orf30, MIR7-3, FEM1A, TICAM1, PLIN3, ARRDC5, UHRF1, KDM4B, PTPRS
271	chr19	p13.3	5340678	6492539	536	0	-0.562867	PTPRS, ZNRF4, PLAC2, SAFB2, SAFB, C19orf70, HSD11B1L, RPL36, LONP1, TMEM146, PRR22, DUS3L, NRTN, FUT6, FUT3, FUT5, NDUFA11, VMAC, CAPS, RANBP3, RFX2, ACSBG2, MLLT1, ACER1, CLPP, ALKBH7, PSPN, GTF2F1, KHSRP, SLC25A41, SLC25A23, CRB3, DENND1C
272	chr19	p13.3 - p13.2	6541075	7563636	429	0	-0.554979	CD70, TNFSF14, C3, GPR108, TRIP10, SH2D3A, VAV1, EMR1, EMR4P, FLJ25758, MBD3L5, MBD3L4, MBD3L2, MBD3L3, ZNF557, INSR, ARHGEF18, LOC100128573, PEX11G, C19orf45
273	chr19	q13.33	49053501	49055585	6	0	-0.627774	SULT2B1
274	chr20	p11.23	19985185	20080426	49	0	-0.588154	NAA20, CRNKL1, C20orf26
275	chr21	p11.2 - p11.1	9832448	11145601	40	0	-0.472337	LOC100132288, TPTE, BAGE4, BAGE3, BAGE2, BAGE5, BAGE
276	chr21	q11.2 - q21.1	14640392	16550027	533	0	-0.527281	POTED, C21orf15, C21orf81, LIPI, RBM11, ABCC13, HSPA13, SAMSN1, NRIP1
277	chr21	q22.3	44456866	48095856	1680	0.433162	0	CBS, U2AF1, CRYAA, SIK1, C21orf125, C21orf84, HSF2BP, RRP1B, PDXK, CSTB, RRP1, LOC284837, AGPAT3, TRAPPC10, PWP2, C21orf33, ICOSLG, DNMT3L, AIRE, PFKL, C21orf2, TRPM2, LRRC3, C21orf29, C21orf90, KRTAP10-1, KRTAP10-2, KRTAP10-3, KRTAP10-4, KRTAP10-5, KRTAP10-6, KRTAP10-7, KRTAP10-8, KRTAP10-9, KRTAP10-10, KRTAP10-11, KRTAP12-4, KRTAP12-3, KRTAP12-2, KRTAP12-1, KRTAP10-12, UBE2G2, SUMO3, PTTG1IP, I…
278	chr21	q22.3	47058655	47174535	46	0.607588	0
279	chr22	q11.23	24168822	24168881	5	0.561154	0	SMARCB1
280	chrX	p22.33	187113	193545	8	0	-0.538245	PLCXD1
281	chrX	q21.1	77105411	77160315	9	0	-0.728306	MAGT1, COX7B
282	chrX	q21.33	96791754	96841466	27	0	-3.63076	DIAPH2
283	chrY	p11.32	137113	143545	8	0	-0.538245	PLCXD1
